# Supplementary material for: Oligomerization regulates the interaction of Gemin5 with members of the SMN complex and the translation machinery
Source: Cell Death Discov. 2024 Jun 28;10:306. doi: 10.1038/s41420-024-02057-5 (PMC11213948; doi:10.1038/s41420-024-02057-5)
Supplement: Supplementary file 4 — Data Set 1 [file 41420_2024_2057_MOESM4_ESM.xlsx]

## Sheet: Rep1 G5_1-739
Name	Accession	Description	-10lgP	Coverage (%)	#Peptides	#Unique	PSM	Avg. Mass	PTM
GEMIN5	Q8TEQ6	Gem-associated protein 5 OS=Homo sapiens OX=9606 GN=GEMIN5 PE=1 SV=3	334.88	39	122	122	460	168589	Oxidation (M); CarbamidometilTodos; Methylation(others); Deamidation (NQ); Carboxymethyl; 25 more
ALB	P02768	Albumin OS=Homo sapiens OX=9606 GN=ALB PE=1 SV=2	276.76	63	59	59	150	69367	Oxidation (M); CarbamidometilTodos; Methylation(others); Formylation; Deamidation (NQ); 13 more
HSPA1B	A0A0G2JIW1	Heat shock 70 kDa protein 1B OS=Homo sapiens OX=9606 GN=HSPA1B PE=1 SV=1	259.22	48	29	12	91	70109	Oxidation (M); CarbamidometilTodos; Methylation(others); Deamidation (NQ); Methylation(KR); Amidation
HSPA1A	P0DMV8	Heat shock 70 kDa protein 1A OS=Homo sapiens OX=9606 GN=HSPA1A PE=1 SV=1	259.22	48	29	12	91	70052	Oxidation (M); CarbamidometilTodos; Methylation(others); Deamidation (NQ); Methylation(KR); Amidation
HSPA1B	P0DMV9	Heat shock 70 kDa protein 1B OS=Homo sapiens OX=9606 GN=HSPA1B PE=1 SV=1	259.22	48	29	12	91	70052	Oxidation (M); CarbamidometilTodos; Methylation(others); Deamidation (NQ); Methylation(KR); Amidation
PABPC1	P11940	Polyadenylate-binding protein 1 OS=Homo sapiens OX=9606 GN=PABPC1 PE=1 SV=2	258.6	47	35	21	85	70671	Oxidation (M); CarbamidometilTodos; Deamidation (NQ); Dehydration; Pyro-glu from Q; 6 more
HSPA8	P11142	Heat shock cognate 71 kDa protein OS=Homo sapiens OX=9606 GN=HSPA8 PE=1 SV=1	243.88	46	28	22	107	70898	Oxidation (M); CarbamidometilTodos; Methylation(others); Deamidation (NQ); Dehydration; 2 more
IGKC	P01834	Immunoglobulin kappa constant OS=Homo sapiens OX=9606 GN=IGKC PE=1 SV=2	233.2	77	23	23	96	11765	CarbamidometilTodos; Methylation(others); Deamidation (NQ); Methylation(KR); Propionamide; 3 more
IGKC	A0A5H1ZRQ3	Immunoglobulin kappa constant (Fragment) OS=Homo sapiens OX=9606 GN=IGKC PE=1 SV=1	233.2	77	23	23	96	11728	CarbamidometilTodos; Methylation(others); Deamidation (NQ); Methylation(KR); Propionamide; 3 more
TCP1	P17987	T-complex protein 1 subunit alpha OS=Homo sapiens OX=9606 GN=TCP1 PE=1 SV=1	231.86	47	23	22	37	60344	Oxidation (M); CarbamidometilTodos; Deamidation (NQ); Methylation(KR); Acetylation (Protein N-term); Phosphorylation (STY)
IGF2BP1	Q9NZI8	Insulin-like growth factor 2 mRNA-binding protein 1 OS=Homo sapiens OX=9606 GN=IGF2BP1 PE=1 SV=2	231.24	44	24	22	81	63481	Oxidation (M); CarbamidometilTodos; Methylation(others); Deamidation (NQ); Dehydration; 4 more
IGHG1	P01857	Immunoglobulin heavy constant gamma 1 OS=Homo sapiens OX=9606 GN=IGHG1 PE=1 SV=1	229.92	49	30	6	104	36106	Oxidation (M); CarbamidometilTodos; Deamidation (NQ); Carboxymethyl; Oxidation (HW); 5 more
IGHG1	A0A0A0MS08	Immunoglobulin heavy constant gamma 1 (Fragment) OS=Homo sapiens OX=9606 GN=IGHG1 PE=1 SV=1	229.92	41	30	6	104	43912	Oxidation (M); CarbamidometilTodos; Deamidation (NQ); Carboxymethyl; Oxidation (HW); 5 more
PABPC4	Q13310	Polyadenylate-binding protein 4 OS=Homo sapiens OX=9606 GN=PABPC4 PE=1 SV=1	228.79	38	25	11	60	70783	Oxidation (M); CarbamidometilTodos; Deamidation (NQ); Sulphone; Dimethylation(KR); Cysteine oxidation to cysteic acid
PABPC4	B1ANR0	Polyadenylate-binding protein OS=Homo sapiens OX=9606 GN=PABPC4 PE=1 SV=1	228.79	40	25	11	60	67971	Oxidation (M); CarbamidometilTodos; Deamidation (NQ); Sulphone; Dimethylation(KR); Cysteine oxidation to cysteic acid
CCT8	P50990	T-complex protein 1 subunit theta OS=Homo sapiens OX=9606 GN=CCT8 PE=1 SV=4	221.06	45	23	23	39	59621	Oxidation (M); CarbamidometilTodos; Deamidation (NQ); Sulphone
IGHG2	P01859	Immunoglobulin heavy constant gamma 2 OS=Homo sapiens OX=9606 GN=IGHG2 PE=1 SV=2	218.27	46	24	4	97	35901	Oxidation (M); CarbamidometilTodos; Deamidation (NQ); Oxidation (HW); Propionamide; 6 more
IGHG2	A0A286YEY4	Immunoglobulin heavy constant gamma 2 (Fragment) OS=Homo sapiens OX=9606 GN=IGHG2 PE=1 SV=1	218.27	38	24	4	97	43806	Oxidation (M); CarbamidometilTodos; Deamidation (NQ); Oxidation (HW); Propionamide; 6 more
DSP	P15924	Desmoplakin OS=Homo sapiens OX=9606 GN=DSP PE=1 SV=3	214.14	13	39	39	52	331774	Oxidation (M); CarbamidometilTodos; Hexose (NSY); Pyro-glu from Q
HSPA5	P11021	Endoplasmic reticulum chaperone BiP OS=Homo sapiens OX=9606 GN=HSPA5 PE=1 SV=2	211.61	33	18	15	51	72333	Oxidation (M); Methylation(others); Deamidation (NQ); Dimethylation(KR)
CCT7	Q99832	T-complex protein 1 subunit eta OS=Homo sapiens OX=9606 GN=CCT7 PE=1 SV=2	208.29	28	12	12	24	59367	Oxidation (M); CarbamidometilTodos; Deamidation (NQ); Acetylation (Protein N-term)
DSG1	Q02413	Desmoglein-1 OS=Homo sapiens OX=9606 GN=DSG1 PE=1 SV=2	201.89	18	15	15	36	113748	Oxidation (M); CarbamidometilTodos; Deamidation (NQ); Sulphone
IGHG3	A0A4W9A917	Immunoglobulin heavy constant gamma 3 (Fragment) OS=Homo sapiens OX=9606 GN=IGHG3 PE=1 SV=1	199.67	43	22	3	90	41335	Oxidation (M); CarbamidometilTodos; Deamidation (NQ); Carboxymethyl; Oxidation (HW); 6 more
IGHG3	P01860	Immunoglobulin heavy constant gamma 3 OS=Homo sapiens OX=9606 GN=IGHG3 PE=1 SV=2	199.67	43	22	3	90	41287	Oxidation (M); CarbamidometilTodos; Deamidation (NQ); Carboxymethyl; Oxidation (HW); 6 more
IGHG3	A0A286YES1	Immunoglobulin heavy constant gamma 3 (Fragment) OS=Homo sapiens OX=9606 GN=IGHG3 PE=1 SV=1	199.67	36	22	3	90	49141	Oxidation (M); CarbamidometilTodos; Deamidation (NQ); Carboxymethyl; Oxidation (HW); 6 more
JUP	P14923	Junction plakoglobin OS=Homo sapiens OX=9606 GN=JUP PE=1 SV=3	195.91	25	15	15	28	81745	Oxidation (M); CarbamidometilTodos; Sulphone
CLPX	O76031	ATP-dependent Clp protease ATP-binding subunit clpX-like mitochondrial OS=Homo sapiens OX=9606 GN=CLPX PE=1 SV=2	195.48	29	16	16	28	69224	Oxidation (M); CarbamidometilTodos; Deamidation (NQ)
FAM120A	Q9NZB2	Constitutive coactivator of PPAR-gamma-like protein 1 OS=Homo sapiens OX=9606 GN=FAM120A PE=1 SV=2	192.98	18	15	15	23	121888	CarbamidometilTodos; Deamidation (NQ); Pyro-glu from Q
TUBB4B	P68371	Tubulin beta-4B chain OS=Homo sapiens OX=9606 GN=TUBB4B PE=1 SV=1	192.46	55	21	2	39	49831	Oxidation (M); CarbamidometilTodos; Deamidation (NQ)
FXR1	P51114	Fragile X mental retardation syndrome-related protein 1 OS=Homo sapiens OX=9606 GN=FXR1 PE=1 SV=3	192.46	22	13	9	23	69721	Oxidation (M); CarbamidometilTodos; Deamidation (NQ)
TUBB	P07437	Tubulin beta chain OS=Homo sapiens OX=9606 GN=TUBB PE=1 SV=2	192.44	56	22	3	42	49671	Oxidation (M); CarbamidometilTodos; Deamidation (NQ)
CCT2	P78371	T-complex protein 1 subunit beta OS=Homo sapiens OX=9606 GN=CCT2 PE=1 SV=4	190.9	31	13	13	18	57488	Oxidation (M); Deamidation (NQ); Dehydration; Acetylation (Protein N-term)
LTF	P02788	Lactotransferrin OS=Homo sapiens OX=9606 GN=LTF PE=1 SV=6	189.96	26	15	14	28	78182	Oxidation (M); CarbamidometilTodos; Propionamide; Michael addition with methylamine
LTF	E7ER44	Lactotransferrin OS=Homo sapiens OX=9606 GN=LTF PE=1 SV=1	189.96	26	15	14	28	77970	Oxidation (M); CarbamidometilTodos; Propionamide; Michael addition with methylamine
LTF	E7EQB2	Lactotransferrin (Fragment) OS=Homo sapiens OX=9606 GN=LTF PE=1 SV=1	189.96	27	15	14	28	76626	Oxidation (M); CarbamidometilTodos; Propionamide; Michael addition with methylamine
EEF1A1	P68104	Elongation factor 1-alpha 1 OS=Homo sapiens OX=9606 GN=EEF1A1 PE=1 SV=1	189.71	35	22	22	38	50141	Oxidation (M); Deamidation (NQ); Dehydration; Methylation(KR); Dimethylation(KR)
EEF1A1P5	Q5VTE0	Putative elongation factor 1-alpha-like 3 OS=Homo sapiens OX=9606 GN=EEF1A1P5 PE=5 SV=1	189.71	35	22	22	38	50185	Oxidation (M); Deamidation (NQ); Dehydration; Methylation(KR); Dimethylation(KR)
MOV10	Q5JR04	RNA helicase OS=Homo sapiens OX=9606 GN=MOV10 PE=1 SV=1	189.26	17	14	14	21	107210	Oxidation (M); Pyro-glu from Q; Propargylamine
MOV10	Q9HCE1	Helicase MOV-10 OS=Homo sapiens OX=9606 GN=MOV10 PE=1 SV=2	189.26	16	14	14	21	113671	Oxidation (M); Pyro-glu from Q; Propargylamine
TF	P02787	Serotransferrin OS=Homo sapiens OX=9606 GN=TF PE=1 SV=3	188.92	26	16	15	22	77064	Oxidation (M); CarbamidometilTodos
NVL	O15381	Nuclear valosin-containing protein-like OS=Homo sapiens OX=9606 GN=NVL PE=1 SV=1	187.09	18	12	12	18	95051	Oxidation (M); CarbamidometilTodos
IGF2BP3	O00425	Insulin-like growth factor 2 mRNA-binding protein 3 OS=Homo sapiens OX=9606 GN=IGF2BP3 PE=1 SV=2	184.76	31	15	12	29	63705	Oxidation (M); CarbamidometilTodos; Methylation(others); Deamidation (NQ); Dehydration; 2 more
CCT3	P49368	T-complex protein 1 subunit gamma OS=Homo sapiens OX=9606 GN=CCT3 PE=1 SV=4	183.01	27	14	14	26	60534	Oxidation (M); CarbamidometilTodos; Dehydration
HSPD1	P10809	60 kDa heat shock protein mitochondrial OS=Homo sapiens OX=9606 GN=HSPD1 PE=1 SV=2	182.7	28	13	13	23	61055	Oxidation (M); CarbamidometilTodos
CCT4	P50991	T-complex protein 1 subunit delta OS=Homo sapiens OX=9606 GN=CCT4 PE=1 SV=4	182.5	33	16	14	21	57924	Oxidation (M); CarbamidometilTodos
ZCCHC3	Q9NUD5	Zinc finger CCHC domain-containing protein 3 OS=Homo sapiens OX=9606 GN=ZCCHC3 PE=1 SV=2	182.26	32	12	12	17	43547	Oxidation (M); CarbamidometilTodos; Deamidation (NQ)
HNRNPM	P52272	Heterogeneous nuclear ribonucleoprotein M OS=Homo sapiens OX=9606 GN=HNRNPM PE=1 SV=3	181.27	23	12	12	26	77516	Oxidation (M); CarbamidometilTodos; Deamidation (NQ); Acetylation (Protein N-term)
FXR2	P51116	Fragile X mental retardation syndrome-related protein 2 OS=Homo sapiens OX=9606 GN=FXR2 PE=1 SV=2	181.12	19	11	7	14	74223	Oxidation (M); CarbamidometilTodos; Deamidation (NQ)
HRNR	Q86YZ3	Hornerin OS=Homo sapiens OX=9606 GN=HRNR PE=1 SV=2	181.03	8	17	17	28	282389	Deamidation (NQ); Pyro-glu from Q
PUF60	A0A0J9YXX5	60 kDa poly(U)-binding-splicing factor (Fragment) OS=Homo sapiens OX=9606 GN=PUF60 PE=1 SV=1	180.36	23	11	11	20	59103	Oxidation (M); CarbamidometilTodos; Deamidation (NQ); Pyro-glu from Q
PUF60	A0A0J9YVP6	60 kDa poly(U)-binding-splicing factor (Fragment) OS=Homo sapiens OX=9606 GN=PUF60 PE=1 SV=1	180.36	24	11	11	20	57399	Oxidation (M); CarbamidometilTodos; Deamidation (NQ); Pyro-glu from Q
PUF60	Q9UHX1	Poly(U)-binding-splicing factor PUF60 OS=Homo sapiens OX=9606 GN=PUF60 PE=1 SV=1	180.36	23	11	11	20	59876	Oxidation (M); CarbamidometilTodos; Deamidation (NQ); Pyro-glu from Q
DDX3X	A0A2R8Y4A4	RNA helicase OS=Homo sapiens OX=9606 GN=DDX3X PE=1 SV=1	179.51	25	15	12	23	73244	Oxidation (M); CarbamidometilTodos
DDX3X	A0A2R8Y5G6	RNA helicase OS=Homo sapiens OX=9606 GN=DDX3X PE=1 SV=1	179.51	27	15	12	23	69048	Oxidation (M); CarbamidometilTodos
DDX3X	O00571	ATP-dependent RNA helicase DDX3X OS=Homo sapiens OX=9606 GN=DDX3X PE=1 SV=3	179.51	25	15	12	23	73244	Oxidation (M); CarbamidometilTodos
DDX3X	A0A2U3TZJ9	RNA helicase OS=Homo sapiens OX=9606 GN=DDX3X PE=1 SV=1	179.51	25	15	12	23	73215	Oxidation (M); CarbamidometilTodos
DDX3X	A0A2R8YFS5	RNA helicase OS=Homo sapiens OX=9606 GN=DDX3X PE=1 SV=1	179.51	25	15	12	23	73156	Oxidation (M); CarbamidometilTodos
DDX3X	A0A2R8YFR4	RNA helicase OS=Homo sapiens OX=9606 GN=DDX3X PE=1 SV=1	179.51	25	15	12	23	73127	Oxidation (M); CarbamidometilTodos
DDX3X	A0A0D9SG12	RNA helicase OS=Homo sapiens OX=9606 GN=DDX3X PE=1 SV=1	179.51	26	15	12	23	71541	Oxidation (M); CarbamidometilTodos
DDX3X	A0A2R8YCW1	RNA helicase OS=Homo sapiens OX=9606 GN=DDX3X PE=1 SV=1	179.51	26	15	12	23	71694	Oxidation (M); CarbamidometilTodos
DDX3X	A0A2R8YF78	RNA helicase OS=Homo sapiens OX=9606 GN=DDX3X PE=1 SV=1	179.51	26	15	12	23	70940	Oxidation (M); CarbamidometilTodos
DDX3X	A0A0D9SFB3	RNA helicase OS=Homo sapiens OX=9606 GN=DDX3X PE=1 SV=1	179.51	26	15	12	23	70840	Oxidation (M); CarbamidometilTodos
DDX3X	A0A2R8Y645	RNA helicase OS=Homo sapiens OX=9606 GN=DDX3X PE=1 SV=1	179.51	23	15	12	23	79475	Oxidation (M); CarbamidometilTodos
DDX3X	A0A0D9SF53	RNA helicase OS=Homo sapiens OX=9606 GN=DDX3X PE=1 SV=1	179.51	23	15	12	23	81477	Oxidation (M); CarbamidometilTodos
RPS4X	P62701	40S ribosomal protein S4 X isoform OS=Homo sapiens OX=9606 GN=RPS4X PE=1 SV=2	178.25	45	12	12	25	29598	Oxidation (M); CarbamidometilTodos; Acetylation (N-term)
RPL5	A0A2R8Y6J3	60S ribosomal protein L5 (Fragment) OS=Homo sapiens OX=9606 GN=RPL5 PE=1 SV=1	176.05	50	15	15	41	27045	Oxidation (M); CarbamidometilTodos; Sulphone; Acetylation (Protein N-term); Sodium adduct; Pyro-glu from E
RPL5	P46777	60S ribosomal protein L5 OS=Homo sapiens OX=9606 GN=RPL5 PE=1 SV=3	176.05	40	15	15	41	34363	Oxidation (M); CarbamidometilTodos; Sulphone; Acetylation (N-term); Sodium adduct; Pyro-glu from E
IGLC3	P0DOY3	Immunoglobulin lambda constant 3 OS=Homo sapiens OX=9606 GN=IGLC3 PE=1 SV=1	175.7	58	12	3	25	11266	CarbamidometilTodos; Deamidation (NQ); Methylation(KR); Phosphorylation (STY); Carbamylation; 2 more
LRPPRC	P42704	Leucine-rich PPR motif-containing protein mitochondrial OS=Homo sapiens OX=9606 GN=LRPPRC PE=1 SV=3	175.27	18	22	22	30	157904	Oxidation (M); CarbamidometilTodos; Amidation; Mutation
ZC3HAV1	Q7Z2W4	Zinc finger CCCH-type antiviral protein 1 OS=Homo sapiens OX=9606 GN=ZC3HAV1 PE=1 SV=3	173.78	13	9	9	13	101431	CarbamidometilTodos
AMOT	Q4VCS5	Angiomotin OS=Homo sapiens OX=9606 GN=AMOT PE=1 SV=1	172.46	15	14	14	19	118085	Oxidation (M); CarbamidometilTodos
CCT5	P48643	T-complex protein 1 subunit epsilon OS=Homo sapiens OX=9606 GN=CCT5 PE=1 SV=1	171.92	27	15	14	24	59671	Oxidation (M); CarbamidometilTodos; Pyro-glu from Q; Mutation
DDX17	A0A5H1ZRQ2	RNA helicase OS=Homo sapiens OX=9606 GN=DDX17 PE=1 SV=1	171.06	19	13	8	21	80440	Oxidation (M); CarbamidometilTodos
DDX17	Q92841	Probable ATP-dependent RNA helicase DDX17 OS=Homo sapiens OX=9606 GN=DDX17 PE=1 SV=2	171.06	19	13	8	21	80273	Oxidation (M); CarbamidometilTodos
DDX17	A0A1X7SBZ2	RNA helicase OS=Homo sapiens OX=9606 GN=DDX17 PE=1 SV=1	171.06	19	13	8	21	80255	Oxidation (M); CarbamidometilTodos
HNRNPK	P61978	Heterogeneous nuclear ribonucleoprotein K OS=Homo sapiens OX=9606 GN=HNRNPK PE=1 SV=1	170.68	29	11	11	18	50976	Oxidation (M); CarbamidometilTodos
YTHDF2	Q9Y5A9	YTH domain-containing family protein 2 OS=Homo sapiens OX=9606 GN=YTHDF2 PE=1 SV=2	170.59	23	12	7	19	62334	Oxidation (M); CarbamidometilTodos; Deamidation (NQ); Acetylation (Protein N-term)
IRS4	O14654	Insulin receptor substrate 4 OS=Homo sapiens OX=9606 GN=IRS4 PE=1 SV=1	168.31	12	13	13	21	133767	Oxidation (M)
IGF2BP2	F8W930	Insulin-like growth factor 2 mRNA-binding protein 2 OS=Homo sapiens OX=9606 GN=IGF2BP2 PE=1 SV=1	168.09	21	10	8	24	66786	Oxidation (M); Deamidation (NQ); Carbamylation
IGF2BP2	Q9Y6M1	Insulin-like growth factor 2 mRNA-binding protein 2 OS=Homo sapiens OX=9606 GN=IGF2BP2 PE=1 SV=2	168.09	21	10	8	24	66121	Oxidation (M); Deamidation (NQ); Carbamylation
RPS3A	P61247	40S ribosomal protein S3a OS=Homo sapiens OX=9606 GN=RPS3A PE=1 SV=2	167.52	48	16	16	30	29945	Oxidation (M); CarbamidometilTodos; Deamidation (NQ); Sulphone
HNRNPH1	P31943	Heterogeneous nuclear ribonucleoprotein H OS=Homo sapiens OX=9606 GN=HNRNPH1 PE=1 SV=4	166.94	24	8	4	15	49229	Oxidation (M); CarbamidometilTodos
HNRNPH1	E9PCY7	Heterogeneous nuclear ribonucleoprotein H OS=Homo sapiens OX=9606 GN=HNRNPH1 PE=1 SV=1	166.94	25	8	4	15	47087	Oxidation (M); CarbamidometilTodos
HNRNPH1	G8JLB6	Heterogeneous nuclear ribonucleoprotein H OS=Homo sapiens OX=9606 GN=HNRNPH1 PE=1 SV=1	166.94	22	8	4	15	51230	Oxidation (M); CarbamidometilTodos
STAU1	Q5JW30	Double-stranded RNA-binding protein Staufen homolog 1 OS=Homo sapiens OX=9606 GN=STAU1 PE=1 SV=1	165.68	26	11	10	17	54709	Oxidation (M); CarbamidometilTodos
STAU1	O95793	Double-stranded RNA-binding protein Staufen homolog 1 OS=Homo sapiens OX=9606 GN=STAU1 PE=1 SV=2	165.68	22	11	10	17	63182	Oxidation (M); CarbamidometilTodos
HNRNPA1	F8W6I7	Helix-destabilizing protein OS=Homo sapiens OX=9606 GN=HNRNPA1 PE=1 SV=2	165.56	37	10	8	20	33155	Oxidation (M); CarbamidometilTodos
HNRNPA1	P09651	Heterogeneous nuclear ribonucleoprotein A1 OS=Homo sapiens OX=9606 GN=HNRNPA1 PE=1 SV=5	165.56	31	10	8	20	38747	Oxidation (M); CarbamidometilTodos
GAPDH	P04406	Glyceraldehyde-3-phosphate dehydrogenase OS=Homo sapiens OX=9606 GN=GAPDH PE=1 SV=3	164.92	34	11	11	19	36053	Oxidation (M); CarbamidometilTodos; Deamidation (NQ); 2-amino-3-oxo-butanoic_acid; Mutation
ATP2B1	P20020	Plasma membrane calcium-transporting ATPase 1 OS=Homo sapiens OX=9606 GN=ATP2B1 PE=1 SV=4	164.56	10	8	4	17	134685	Oxidation (M)
DDX5	P17844	Probable ATP-dependent RNA helicase DDX5 OS=Homo sapiens OX=9606 GN=DDX5 PE=1 SV=1	162.23	18	12	6	20	69148	Oxidation (M); CarbamidometilTodos
DDX5	J3KTA4	DEAD box protein 5 OS=Homo sapiens OX=9606 GN=DDX5 PE=1 SV=1	162.23	18	12	6	20	69087	Oxidation (M); CarbamidometilTodos
SF3B3	Q15393	Splicing factor 3B subunit 3 OS=Homo sapiens OX=9606 GN=SF3B3 PE=1 SV=4	162.08	10	9	9	10	135577	Oxidation (M)
MATR3	A0A0R4J2E8	Matrin-3 OS=Homo sapiens OX=9606 GN=MATR3 PE=1 SV=1	161.77	17	12	12	16	94623	Oxidation (M); CarbamidometilTodos; Deamidation (NQ)
MATR3	P43243	Matrin-3 OS=Homo sapiens OX=9606 GN=MATR3 PE=1 SV=2	161.77	17	12	12	16	94623	Oxidation (M); CarbamidometilTodos; Deamidation (NQ)
MATR3	A8MXP9	Matrin-3 OS=Homo sapiens OX=9606 GN=MATR3 PE=1 SV=1	161.77	16	12	12	16	99967	Oxidation (M); CarbamidometilTodos; Deamidation (NQ)
PPP3CA	Q08209	Serine/threonine-protein phosphatase 2B catalytic subunit alpha isoform OS=Homo sapiens OX=9606 GN=PPP3CA PE=1 SV=1	160.92	23	11	5	18	58688	Oxidation (M)
CALM2	P0DP24	Calmodulin-2 OS=Homo sapiens OX=9606 GN=CALM2 PE=1 SV=1	160.45	56	12	12	23	16838	Oxidation (M); Deamidation (NQ); Pyro-glu from Q; Carbamylation; Propionamide (K X@N-term)
CALM1	P0DP23	Calmodulin-1 OS=Homo sapiens OX=9606 GN=CALM1 PE=1 SV=1	160.45	56	12	12	23	16838	Oxidation (M); Deamidation (NQ); Pyro-glu from Q; Carbamylation; Propionamide (K X@N-term)
CALM3	P0DP25	Calmodulin-3 OS=Homo sapiens OX=9606 GN=CALM3 PE=1 SV=1	160.45	56	12	12	23	16838	Oxidation (M); Deamidation (NQ); Pyro-glu from Q; Carbamylation; Propionamide (K X@N-term)
PRSS3	P35030	Trypsin-3 OS=Homo sapiens OX=9606 GN=PRSS3 PE=1 SV=2	160.23	10	17	11	34	32529	Oxidation (M); Methylation(KR); Dimethylation(KR); Ubiquitin; Diethylation; Mutation
PRSS3	B1AN99	Trypsin-3 (Fragment) OS=Homo sapiens OX=9606 GN=PRSS3 PE=1 SV=8	160.23	17	17	11	34	19288	Oxidation (M); Methylation(KR); Dimethylation(KR); Ubiquitin; Diethylation; Mutation
YBX1	P67809	Y-box-binding protein 1 OS=Homo sapiens OX=9606 GN=YBX1 PE=1 SV=3	159.8	26	6	3	12	35924	Deamidation (NQ)
PPP3CB	P16298	Serine/threonine-protein phosphatase 2B catalytic subunit beta isoform OS=Homo sapiens OX=9606 GN=PPP3CB PE=1 SV=2	159.25	21	10	4	13	59024	Oxidation (M)
SRSF1	J3KTL2	Serine/arginine-rich splicing factor 1 OS=Homo sapiens OX=9606 GN=SRSF1 PE=1 SV=1	158.9	39	10	9	35	28329	Oxidation (M); CarbamidometilTodos; Propionamide
SRSF1	Q07955	Serine/arginine-rich splicing factor 1 OS=Homo sapiens OX=9606 GN=SRSF1 PE=1 SV=2	158.9	40	10	9	35	27745	Oxidation (M); CarbamidometilTodos; Propionamide
NUFIP2	Q7Z417	Nuclear fragile X mental retardation-interacting protein 2 OS=Homo sapiens OX=9606 GN=NUFIP2 PE=1 SV=1	157.98	15	8	8	11	76121	Oxidation (M); CarbamidometilTodos; Deamidation (NQ)
NCL	P19338	Nucleolin OS=Homo sapiens OX=9606 GN=NCL PE=1 SV=3	157.74	13	9	9	12	76615	Oxidation (M)
IGHA1	P01876	Immunoglobulin heavy constant alpha 1 OS=Homo sapiens OX=9606 GN=IGHA1 PE=1 SV=2	157.46	24	8	3	16	37655	CarbamidometilTodos; Deamidation (NQ); Pyro-glu from Q
IGHA1	A0A286YEY1	Immunoglobulin heavy constant alpha 1 (Fragment) OS=Homo sapiens OX=9606 GN=IGHA1 PE=1 SV=1	157.46	22	8	3	16	42849	CarbamidometilTodos; Deamidation (NQ); Pyro-glu from Q
UBR5	E7EMW7	E3 ubiquitin-protein ligase UBR5 OS=Homo sapiens OX=9606 GN=UBR5 PE=1 SV=1	155.91	4	10	10	12	308574	Oxidation (M)
UBR5	O95071	E3 ubiquitin-protein ligase UBR5 OS=Homo sapiens OX=9606 GN=UBR5 PE=1 SV=2	155.91	4	10	10	12	309352	Oxidation (M)
TGM3	Q08188	Protein-glutamine gamma-glutamyltransferase E OS=Homo sapiens OX=9606 GN=TGM3 PE=1 SV=4	155.88	16	9	9	13	76632	Oxidation (M); CarbamidometilTodos; Cysteine oxidation to cysteic acid
9606	A0A494C0J7	TGc domain-containing protein OS=Homo sapiens OX=9606 PE=3 SV=1	155.88	15	9	9	13	78857	Oxidation (M); CarbamidometilTodos; Cysteine oxidation to cysteic acid
ANXA2	H0YN42	Annexin (Fragment) OS=Homo sapiens OX=9606 GN=ANXA2 PE=1 SV=1	155.79	40	9	9	17	28825	Oxidation (M); Deamidation (NQ)
ANXA2	P07355	Annexin A2 OS=Homo sapiens OX=9606 GN=ANXA2 PE=1 SV=2	155.79	30	9	9	17	38604	Oxidation (M); Deamidation (NQ)
CCT6A	P40227	T-complex protein 1 subunit zeta OS=Homo sapiens OX=9606 GN=CCT6A PE=1 SV=3	155.74	21	11	11	18	58024	Oxidation (M)
RPS8	P62241	40S ribosomal protein S8 OS=Homo sapiens OX=9606 GN=RPS8 PE=1 SV=2	154.35	36	7	7	10	24205	CarbamidometilTodos; Mutation
CAT	P04040	Catalase OS=Homo sapiens OX=9606 GN=CAT PE=1 SV=3	153.96	19	9	9	10	59756
YBX3	P16989	Y-box-binding protein 3 OS=Homo sapiens OX=9606 GN=YBX3 PE=1 SV=4	153.81	21	6	3	10	40090
SF3B1	O75533	Splicing factor 3B subunit 1 OS=Homo sapiens OX=9606 GN=SF3B1 PE=1 SV=3	152.86	10	10	10	14	145830
LUC7L2	Q9Y383	Putative RNA-binding protein Luc7-like 2 OS=Homo sapiens OX=9606 GN=LUC7L2 PE=1 SV=2	152.77	16	5	3	8	46514	Oxidation (M)
RBM39	Q14498	RNA-binding protein 39 OS=Homo sapiens OX=9606 GN=RBM39 PE=1 SV=2	150.59	15	6	6	10	59380	Oxidation (M)
CTPS1	P17812	CTP synthase 1 OS=Homo sapiens OX=9606 GN=CTPS1 PE=1 SV=2	150.06	20	10	10	10	66690	CarbamidometilTodos
HSP90AB1	P08238	Heat shock protein HSP 90-beta OS=Homo sapiens OX=9606 GN=HSP90AB1 PE=1 SV=4	149.58	12	7	3	14	83264	Deamidation (NQ)
YTHDF3	A0A024R7W5	YTH domain family member 3 isoform CRA_a OS=Homo sapiens OX=9606 GN=YTHDF3 PE=1 SV=1	149.32	19	10	3	11	58311
YTHDF3	A0A087X0Q1	YTH domain-containing family protein 3 OS=Homo sapiens OX=9606 GN=YTHDF3 PE=1 SV=1	149.32	17	10	3	11	63675
YTHDF3	A0A087WY31	YTH domain-containing family protein 3 OS=Homo sapiens OX=9606 GN=YTHDF3 PE=1 SV=1	149.32	17	10	3	11	64494
YTHDF3	Q7Z739	YTH domain-containing family protein 3 OS=Homo sapiens OX=9606 GN=YTHDF3 PE=1 SV=1	149.32	17	10	3	11	63861
RPLP0	F8VWS0	60S acidic ribosomal protein P0 OS=Homo sapiens OX=9606 GN=RPLP0 PE=1 SV=1	148.33	25	6	6	8	30456
RPLP0	P05388	60S acidic ribosomal protein P0 OS=Homo sapiens OX=9606 GN=RPLP0 PE=1 SV=1	148.33	22	6	6	8	34274
DHX15	O43143	Pre-mRNA-splicing factor ATP-dependent RNA helicase DHX15 OS=Homo sapiens OX=9606 GN=DHX15 PE=1 SV=2	147.59	16	11	11	12	90933	Oxidation (M)
DSC1	Q08554	Desmocollin-1 OS=Homo sapiens OX=9606 GN=DSC1 PE=1 SV=2	144.13	10	8	8	11	99987	Oxidation (M); CarbamidometilTodos
CASP14	P31944	Caspase-14 OS=Homo sapiens OX=9606 GN=CASP14 PE=1 SV=2	143.72	29	8	8	15	27680	Oxidation (M)
NTPCR	Q9BSD7	Cancer-related nucleoside-triphosphatase OS=Homo sapiens OX=9606 GN=NTPCR PE=1 SV=1	143.33	53	8	8	19	20713	CarbamidometilTodos; Deamidation (NQ)
PGAM5	Q96HS1	Serine/threonine-protein phosphatase PGAM5 mitochondrial OS=Homo sapiens OX=9606 GN=PGAM5 PE=1 SV=2	142.62	28	7	7	13	32004	Oxidation (M); Deamidation (NQ); Deamidation (R)
HNRNPU	Q00839	Heterogeneous nuclear ribonucleoprotein U OS=Homo sapiens OX=9606 GN=HNRNPU PE=1 SV=6	142.09	15	10	10	14	90585	Oxidation (M); Deamidation (NQ)
CEP55	Q53EZ4	Centrosomal protein of 55 kDa OS=Homo sapiens OX=9606 GN=CEP55 PE=1 SV=3	141.89	22	9	9	10	54178	CarbamidometilTodos; Mutation
RPL7A	P62424	60S ribosomal protein L7a OS=Homo sapiens OX=9606 GN=RPL7A PE=1 SV=2	140.92	20	4	4	5	29996	CarbamidometilTodos
ENO1	P06733	Alpha-enolase OS=Homo sapiens OX=9606 GN=ENO1 PE=1 SV=2	140.59	24	8	8	11	47169	Oxidation (M); Mutation
BPIFB1	Q8TDL5	BPI fold-containing family B member 1 OS=Homo sapiens OX=9606 GN=BPIFB1 PE=1 SV=1	140.48	17	7	7	16	52442
SERPINB3	P29508	Serpin B3 OS=Homo sapiens OX=9606 GN=SERPINB3 PE=1 SV=2	140.23	26	10	10	14	44565	Oxidation (M)
FLG2	Q5D862	Filaggrin-2 OS=Homo sapiens OX=9606 GN=FLG2 PE=1 SV=1	139.76	4	8	8	11	248072	CarbamidometilTodos; Deamidation (R)
RPS14	A0A2R8Y811	40S ribosomal protein S14 (Fragment) OS=Homo sapiens OX=9606 GN=RPS14 PE=1 SV=1	139.72	35	6	6	11	16160	Oxidation (M); Deamidation (NQ)
RPS14	P62263	40S ribosomal protein S14 OS=Homo sapiens OX=9606 GN=RPS14 PE=1 SV=3	139.72	34	6	6	11	16273	Oxidation (M); Deamidation (NQ)
VIM	P08670	Vimentin OS=Homo sapiens OX=9606 GN=VIM PE=1 SV=4	139.4	21	11	6	12	53652	Oxidation (M)
SLC25A5	P05141	ADP/ATP translocase 2 OS=Homo sapiens OX=9606 GN=SLC25A5 PE=1 SV=7	139.04	27	8	3	11	32852	CarbamidometilTodos; Acetylation (Protein N-term)
TIMM50	Q3ZCQ8	Mitochondrial import inner membrane translocase subunit TIM50 OS=Homo sapiens OX=9606 GN=TIMM50 PE=1 SV=2	138.77	21	5	5	8	39646
RPL3	P39023	60S ribosomal protein L3 OS=Homo sapiens OX=9606 GN=RPL3 PE=1 SV=2	137.96	16	5	5	9	46109	Oxidation (M); CarbamidometilTodos; Deamidation (NQ)
TGM1	P22735	Protein-glutamine gamma-glutamyltransferase K OS=Homo sapiens OX=9606 GN=TGM1 PE=1 SV=4	137.94	9	7	7	10	89787
RPS3	P23396	40S ribosomal protein S3 OS=Homo sapiens OX=9606 GN=RPS3 PE=1 SV=2	137.68	30	6	6	7	26688	Oxidation (M); CarbamidometilTodos
UPF1	Q92900	Regulator of nonsense transcripts 1 OS=Homo sapiens OX=9606 GN=UPF1 PE=1 SV=2	137.4	8	8	8	9	124345	Oxidation (M); CarbamidometilTodos
RPL12	P30050	60S ribosomal protein L12 OS=Homo sapiens OX=9606 GN=RPL12 PE=1 SV=1	136.7	34	4	4	12	17819	CarbamidometilTodos; Deamidation (NQ)
LYZ	P61626	Lysozyme C OS=Homo sapiens OX=9606 GN=LYZ PE=1 SV=1	135.89	37	6	6	11	16537	Oxidation (M); CarbamidometilTodos; Deamidation (NQ)
RPS2	E9PQD7	40S ribosomal protein S2 OS=Homo sapiens OX=9606 GN=RPS2 PE=1 SV=1	135.24	34	7	7	12	25211	Oxidation (M); CarbamidometilTodos
RPS2	P15880	40S ribosomal protein S2 OS=Homo sapiens OX=9606 GN=RPS2 PE=1 SV=2	135.24	28	7	7	12	31324	Oxidation (M); CarbamidometilTodos
RPS2	H0YEN5	40S ribosomal protein S2 (Fragment) OS=Homo sapiens OX=9606 GN=RPS2 PE=1 SV=1	135.24	42	7	7	12	21154	Oxidation (M); CarbamidometilTodos
RNF187	Q5TA31	E3 ubiquitin-protein ligase RNF187 OS=Homo sapiens OX=9606 GN=RNF187 PE=1 SV=2	134.42	28	5	5	8	26190	Oxidation (M); CarbamidometilTodos
RNF187	A0A1X7SBW3	E3 ubiquitin-protein ligase RNF187 OS=Homo sapiens OX=9606 GN=RNF187 PE=1 SV=1	134.42	28	5	5	8	26172	Oxidation (M); CarbamidometilTodos
ANXA6	P08133	Annexin A6 OS=Homo sapiens OX=9606 GN=ANXA6 PE=1 SV=3	134.1	12	8	8	8	75873	Oxidation (M)
HSP90AA1	P07900	Heat shock protein HSP 90-alpha OS=Homo sapiens OX=9606 GN=HSP90AA1 PE=1 SV=5	133.2	11	7	3	13	84660
ABCD3	A0A3B3ITW3	ATP-binding cassette sub-family D member 3 OS=Homo sapiens OX=9606 GN=ABCD3 PE=1 SV=2	132.73	12	6	6	9	75422	CarbamidometilTodos; Deamidation (NQ)
ABCD3	P28288	ATP-binding cassette sub-family D member 3 OS=Homo sapiens OX=9606 GN=ABCD3 PE=1 SV=1	132.73	12	6	6	9	75476	CarbamidometilTodos; Deamidation (NQ)
RBM17	Q96I25	Splicing factor 45 OS=Homo sapiens OX=9606 GN=RBM17 PE=1 SV=1	132.72	17	6	6	7	44962	Oxidation (M); Deamidation (NQ)
IGKV3-20	P01619	Immunoglobulin kappa variable 3-20 OS=Homo sapiens OX=9606 GN=IGKV3-20 PE=1 SV=2	132.03	45	5	3	13	12557	Deamidation (NQ); Pyro-glu from Q; Carbamylation; Mutation
S100A9	P06702	Protein S100-A9 OS=Homo sapiens OX=9606 GN=S100A9 PE=1 SV=1	131.26	42	5	5	9	13242	Oxidation (M)
ILF3	Q12906	Interleukin enhancer-binding factor 3 OS=Homo sapiens OX=9606 GN=ILF3 PE=1 SV=3	131.22	9	7	7	11	95339	Oxidation (M)
PRPF4	O43172	U4/U6 small nuclear ribonucleoprotein Prp4 OS=Homo sapiens OX=9606 GN=PRPF4 PE=1 SV=2	130.43	11	4	4	6	58449	CarbamidometilTodos
MCM7	P33993	DNA replication licensing factor MCM7 OS=Homo sapiens OX=9606 GN=MCM7 PE=1 SV=4	130.41	11	7	7	9	81308	Oxidation (M)
DDX20	Q9UHI6	Probable ATP-dependent RNA helicase DDX20 OS=Homo sapiens OX=9606 GN=DDX20 PE=1 SV=2	129.07	8	6	6	13	92241	CarbamidometilTodos
ELAVL1	Q15717	ELAV-like protein 1 OS=Homo sapiens OX=9606 GN=ELAVL1 PE=1 SV=2	129.01	18	6	6	7	36092
SBSN	Q6UWP8	Suprabasin OS=Homo sapiens OX=9606 GN=SBSN PE=1 SV=2	128.35	12	4	4	8	60541
PIGR	P01833	Polymeric immunoglobulin receptor OS=Homo sapiens OX=9606 GN=PIGR PE=1 SV=4	127.29	11	7	7	8	83284	CarbamidometilTodos
ARG1	P05089	Arginase-1 OS=Homo sapiens OX=9606 GN=ARG1 PE=1 SV=2	127.12	14	4	4	6	34735	Oxidation (M)
ILF2	Q12905	Interleukin enhancer-binding factor 2 OS=Homo sapiens OX=9606 GN=ILF2 PE=1 SV=2	126.77	18	6	6	9	43062	Pyro-glu from Q
ILF2	B4DY09	Interleukin enhancer-binding factor 2 OS=Homo sapiens OX=9606 GN=ILF2 PE=1 SV=1	126.77	20	6	6	9	38910	Pyro-glu from Q
ZCCHC8	Q6NZY4	Zinc finger CCHC domain-containing protein 8 OS=Homo sapiens OX=9606 GN=ZCCHC8 PE=1 SV=2	126.41	10	5	5	7	78577
ANXA1	P04083	Annexin A1 OS=Homo sapiens OX=9606 GN=ANXA1 PE=1 SV=2	126.03	18	5	5	8	38714	Deamidation (NQ)
BAG2	O95816	BAG family molecular chaperone regulator 2 OS=Homo sapiens OX=9606 GN=BAG2 PE=1 SV=1	125.8	33	7	7	9	23772	CarbamidometilTodos
DDX1	F1T0B3	ATP-dependent RNA helicase DDX1 OS=Homo sapiens OX=9606 GN=DDX1 PE=1 SV=1	125.42	12	8	8	12	73915	Oxidation (M); CarbamidometilTodos
DDX1	A0A087X2G1	ATP-dependent RNA helicase DDX1 OS=Homo sapiens OX=9606 GN=DDX1 PE=1 SV=1	125.42	12	8	8	12	73975	Oxidation (M); CarbamidometilTodos
DDX1	Q92499	ATP-dependent RNA helicase DDX1 OS=Homo sapiens OX=9606 GN=DDX1 PE=1 SV=2	125.42	11	8	8	12	82432	Oxidation (M); CarbamidometilTodos
HNRNPA3	P51991	Heterogeneous nuclear ribonucleoprotein A3 OS=Homo sapiens OX=9606 GN=HNRNPA3 PE=1 SV=2	125.39	18	6	4	13	39595	Oxidation (M); CarbamidometilTodos
RPS19	P39019	40S ribosomal protein S19 OS=Homo sapiens OX=9606 GN=RPS19 PE=1 SV=2	125.24	35	6	6	9	16060
RPS18	P62269	40S ribosomal protein S18 OS=Homo sapiens OX=9606 GN=RPS18 PE=1 SV=3	124.74	38	6	6	9	17719	Oxidation (M); Deamidation (NQ)
HSPA9	P38646	Stress-70 protein mitochondrial OS=Homo sapiens OX=9606 GN=HSPA9 PE=1 SV=2	124.27	13	7	7	11	73681	Oxidation (M); CarbamidometilTodos; Formylation; Dimethylation(KR)
RTCB	Q9Y3I0	RNA-splicing ligase RtcB homolog OS=Homo sapiens OX=9606 GN=RTCB PE=1 SV=1	123.9	14	6	6	11	55210	Oxidation (M); CarbamidometilTodos
DDX41	Q9UJV9	Probable ATP-dependent RNA helicase DDX41 OS=Homo sapiens OX=9606 GN=DDX41 PE=1 SV=2	123.75	16	9	9	12	69838	Oxidation (M); CarbamidometilTodos
TRIM28	Q13263	Transcription intermediary factor 1-beta OS=Homo sapiens OX=9606 GN=TRIM28 PE=1 SV=5	122.78	13	8	8	9	88550	Oxidation (M)
SYNCRIP	O60506	Heterogeneous nuclear ribonucleoprotein Q OS=Homo sapiens OX=9606 GN=SYNCRIP PE=1 SV=2	122.64	14	7	7	9	69603
RPS6	P62753	40S ribosomal protein S6 OS=Homo sapiens OX=9606 GN=RPS6 PE=1 SV=1	122.41	16	3	3	7	28681	Oxidation (M); CarbamidometilTodos
IGHV3-7	P01780	Immunoglobulin heavy variable 3-7 OS=Homo sapiens OX=9606 GN=IGHV3-7 PE=1 SV=2	122.13	49	6	2	16	12943	Oxidation (M); CarbamidometilTodos; Methylation(others); Deamidation (NQ); Pyro-glu from E
BLMH	K7ESE8	Bleomycin hydrolase (Fragment) OS=Homo sapiens OX=9606 GN=BLMH PE=1 SV=1	121.7	28	5	5	9	26739	Oxidation (M); CarbamidometilTodos
BLMH	Q13867	Bleomycin hydrolase OS=Homo sapiens OX=9606 GN=BLMH PE=1 SV=1	121.7	14	5	5	9	52562	Oxidation (M); CarbamidometilTodos
RPL23A	P62750	60S ribosomal protein L23a OS=Homo sapiens OX=9606 GN=RPL23A PE=1 SV=1	121.57	33	7	7	9	17695	Oxidation (M)
RPL23A	H7BY10	60S ribosomal protein L23a (Fragment) OS=Homo sapiens OX=9606 GN=RPL23A PE=1 SV=1	121.57	32	7	7	9	17811	Oxidation (M)
RPL23A	K7EJV9	60S ribosomal protein L23a (Fragment) OS=Homo sapiens OX=9606 GN=RPL23A PE=1 SV=1	121.57	30	7	7	9	19374	Oxidation (M)
RPL23A	K7ERT8	60S ribosomal protein L23a (Fragment) OS=Homo sapiens OX=9606 GN=RPL23A PE=1 SV=1	121.57	29	7	7	9	19640	Oxidation (M)
RPL23A	A8MUS3	60S ribosomal protein L23a OS=Homo sapiens OX=9606 GN=RPL23A PE=1 SV=1	121.57	26	7	7	9	21916	Oxidation (M)
SNAP47	Q5SQN1	Synaptosomal-associated protein 47 OS=Homo sapiens OX=9606 GN=SNAP47 PE=1 SV=3	121.45	9	3	3	3	52562
SNAP47	A0A087X0B7	Synaptosomal-associated protein 47 OS=Homo sapiens OX=9606 GN=SNAP47 PE=1 SV=1	121.45	10	3	3	3	47298
MTFR1L	Q9H019	Mitochondrial fission regulator 1-like OS=Homo sapiens OX=9606 GN=MTFR1L PE=1 SV=2	121.43	27	6	6	14	31957	Oxidation (M); CarbamidometilTodos; Propionamide
SMN2	A0A1W2PRV5	Survival motor neuron protein OS=Homo sapiens OX=9606 GN=SMN2 PE=1 SV=1	121.37	25	5	5	10	30415	Oxidation (M); CarbamidometilTodos; Deamidation (NQ)
SMN1	E7EQZ4	Survival motor neuron protein OS=Homo sapiens OX=9606 GN=SMN1 PE=1 SV=1	121.37	24	5	5	10	31690	Oxidation (M); CarbamidometilTodos; Deamidation (NQ)
SMN1	Q16637	Survival motor neuron protein OS=Homo sapiens OX=9606 GN=SMN1 PE=1 SV=1	121.37	24	5	5	10	31849	Oxidation (M); CarbamidometilTodos; Deamidation (NQ)
RPL23	P62829	60S ribosomal protein L23 OS=Homo sapiens OX=9606 GN=RPL23 PE=1 SV=1	121.04	32	3	3	13	14865	Oxidation (M); CarbamidometilTodos; Sulphone
PUM1	Q14671	Pumilio homolog 1 OS=Homo sapiens OX=9606 GN=PUM1 PE=1 SV=3	120.72	10	10	10	13	126473	Oxidation (M); CarbamidometilTodos
RPL8	E9PKZ0	60S ribosomal protein L8 (Fragment) OS=Homo sapiens OX=9606 GN=RPL8 PE=1 SV=1	120.56	20	5	5	8	22389
RPL8	P62917	60S ribosomal protein L8 OS=Homo sapiens OX=9606 GN=RPL8 PE=1 SV=2	120.56	16	5	5	8	28025
HAUS6	Q5VY60	HAUS augmin-like complex subunit 6 OS=Homo sapiens OX=9606 GN=HAUS6 PE=1 SV=1	119.09	7	5	5	10	91128	Oxidation (M); CarbamidometilTodos
HAUS6	Q7Z4H7	HAUS augmin-like complex subunit 6 OS=Homo sapiens OX=9606 GN=HAUS6 PE=1 SV=2	119.09	6	5	5	10	108621	Oxidation (M); CarbamidometilTodos
NUP54	Q7Z3B4	Nucleoporin p54 OS=Homo sapiens OX=9606 GN=NUP54 PE=1 SV=2	118.93	12	5	5	7	55436	Oxidation (M)
TRA2B	P62995	Transformer-2 protein homolog beta OS=Homo sapiens OX=9606 GN=TRA2B PE=1 SV=1	118.68	19	5	4	8	33666	Oxidation (M); Dimethylation(KR); Amidation
DNAJA1	P31689	DnaJ homolog subfamily A member 1 OS=Homo sapiens OX=9606 GN=DNAJA1 PE=1 SV=2	118.23	15	6	6	15	44868	Oxidation (M); CarbamidometilTodos; Deamidation (NQ); Pyro-glu from Q; Mutation
RPL10A	P62906	60S ribosomal protein L10a OS=Homo sapiens OX=9606 GN=RPL10A PE=1 SV=2	116.85	16	4	4	7	24831	Oxidation (M)
ZG16B	A0A0C4DGN4	Zymogen granule protein 16 homolog B OS=Homo sapiens OX=9606 GN=ZG16B PE=1 SV=1	116.43	24	4	4	7	19600
ZG16B	Q96DA0	Zymogen granule protein 16 homolog B OS=Homo sapiens OX=9606 GN=ZG16B PE=1 SV=3	116.43	20	4	4	7	22739
FGB	P02675	Fibrinogen beta chain OS=Homo sapiens OX=9606 GN=FGB PE=1 SV=2	115.37	16	6	6	7	55928	CarbamidometilTodos
RPL14	P50914	60S ribosomal protein L14 OS=Homo sapiens OX=9606 GN=RPL14 PE=1 SV=4	115.12	27	5	5	7	23432	Oxidation (M); CarbamidometilTodos; Acetylation (K); Acetylation (N-term)
EXOSC8	Q96B26	Exosome complex component RRP43 OS=Homo sapiens OX=9606 GN=EXOSC8 PE=1 SV=1	115.05	21	4	4	7	30040	CarbamidometilTodos
IGKV3D-11	A0A0A0MRZ8	Immunoglobulin kappa variable 3D-11 OS=Homo sapiens OX=9606 GN=IGKV3D-11 PE=3 SV=6	114.98	31	5	2	8	12625	Deamidation (NQ); Pyro-glu from Q; Mutation
IGKV3-11	P04433	Immunoglobulin kappa variable 3-11 OS=Homo sapiens OX=9606 GN=IGKV3-11 PE=1 SV=1	114.98	31	5	2	8	12575	Deamidation (NQ); Pyro-glu from Q; Mutation
RPL18A	M0R3D6	60S ribosomal protein L18a (Fragment) OS=Homo sapiens OX=9606 GN=RPL18A PE=1 SV=1	114.64	26	3	3	6	16715	CarbamidometilTodos
RPL18A	M0R1A7	60S ribosomal protein L18a OS=Homo sapiens OX=9606 GN=RPL18A PE=1 SV=1	114.64	25	3	3	6	17477	CarbamidometilTodos
RPL18A	M0R117	60S ribosomal protein L18a OS=Homo sapiens OX=9606 GN=RPL18A PE=1 SV=1	114.64	24	3	3	6	18079	CarbamidometilTodos
RPL18A	Q02543	60S ribosomal protein L18a OS=Homo sapiens OX=9606 GN=RPL18A PE=1 SV=2	114.64	21	3	3	6	20762	CarbamidometilTodos
SERPINA1	P01009	Alpha-1-antitrypsin OS=Homo sapiens OX=9606 GN=SERPINA1 PE=1 SV=3	114.51	11	3	3	7	46737	Deamidation (NQ)
TRIM32	Q13049	E3 ubiquitin-protein ligase TRIM32 OS=Homo sapiens OX=9606 GN=TRIM32 PE=1 SV=2	114.37	10	5	5	8	71989	Oxidation (M); CarbamidometilTodos; Acetylation (Protein N-term)
RAVER1	E9PAU2	Ribonucleoprotein PTB-binding 1 OS=Homo sapiens OX=9606 GN=RAVER1 PE=1 SV=1	114.34	9	4	4	13	79579
RAVER1	A0A087WZ13	Ribonucleoprotein PTB-binding 1 OS=Homo sapiens OX=9606 GN=RAVER1 PE=1 SV=1	114.34	10	4	4	13	77844
HNRNPC	B2R5W2	Heterogeneous nuclear ribonucleoproteins C1/C2 OS=Homo sapiens OX=9606 GN=HNRNPC PE=1 SV=1	114.13	20	6	6	7	31948	Oxidation (M)
HNRNPC	G3V4C1	Heterogeneous nuclear ribonucleoproteins C1/C2 OS=Homo sapiens OX=9606 GN=HNRNPC PE=1 SV=1	114.13	20	6	6	7	32238	Oxidation (M)
HNRNPC	G3V2Q1	Heterogeneous nuclear ribonucleoproteins C1/C2 OS=Homo sapiens OX=9606 GN=HNRNPC PE=1 SV=1	114.13	19	6	6	7	33571	Oxidation (M)
HNRNPC	P07910	Heterogeneous nuclear ribonucleoproteins C1/C2 OS=Homo sapiens OX=9606 GN=HNRNPC PE=1 SV=4	114.13	19	6	6	7	33670	Oxidation (M)
HNRNPC	G3V576	Heterogeneous nuclear ribonucleoproteins C1/C2 OS=Homo sapiens OX=9606 GN=HNRNPC PE=1 SV=1	114.13	25	6	6	7	25257	Oxidation (M)
HNRNPC	G3V4W0	Heterogeneous nuclear ribonucleoproteins C1/C2 (Fragment) OS=Homo sapiens OX=9606 GN=HNRNPC PE=1 SV=1	114.13	22	6	6	7	28916	Oxidation (M)
HNRNPC	B4DY08	Heterogeneous nuclear ribonucleoproteins C1/C2 OS=Homo sapiens OX=9606 GN=HNRNPC PE=1 SV=1	114.13	20	6	6	7	31972	Oxidation (M)
RFC3	P40938	Replication factor C subunit 3 OS=Homo sapiens OX=9606 GN=RFC3 PE=1 SV=2	113.94	11	3	3	3	40556
CSTA	P01040	Cystatin-A OS=Homo sapiens OX=9606 GN=CSTA PE=1 SV=1	113.38	43	3	3	4	11006
HNRNPA2B1	P22626	Heterogeneous nuclear ribonucleoproteins A2/B1 OS=Homo sapiens OX=9606 GN=HNRNPA2B1 PE=1 SV=2	113.36	14	4	3	13	37430	Oxidation (M); CarbamidometilTodos
HNRNPF	P52597	Heterogeneous nuclear ribonucleoprotein F OS=Homo sapiens OX=9606 GN=HNRNPF PE=1 SV=3	113.24	10	3	2	5	45672
KPRP	Q5T749	Keratinocyte proline-rich protein OS=Homo sapiens OX=9606 GN=KPRP PE=1 SV=1	112.73	13	8	8	11	64136	CarbamidometilTodos
SAMHD1	Q9Y3Z3	Deoxynucleoside triphosphate triphosphohydrolase SAMHD1 OS=Homo sapiens OX=9606 GN=SAMHD1 PE=1 SV=2	112.09	12	6	6	7	72201	Oxidation (M)
OSBPL11	Q9BXB4	Oxysterol-binding protein-related protein 11 OS=Homo sapiens OX=9606 GN=OSBPL11 PE=1 SV=2	111.96	9	5	5	7	83643	CarbamidometilTodos
GEMIN4	I3L2C7	Gem-associated protein 4 OS=Homo sapiens OX=9606 GN=GEMIN4 PE=1 SV=1	111.85	7	5	5	6	118822	Oxidation (M); CarbamidometilTodos
GEMIN4	P57678	Gem-associated protein 4 OS=Homo sapiens OX=9606 GN=GEMIN4 PE=1 SV=2	111.85	7	5	5	6	120037	Oxidation (M); CarbamidometilTodos
PRRC2C	Q9Y520	Protein PRRC2C OS=Homo sapiens OX=9606 GN=PRRC2C PE=1 SV=4	111.14	3	7	7	11	316911
PRRC2C	E7EPN9	Protein PRRC2C OS=Homo sapiens OX=9606 GN=PRRC2C PE=1 SV=1	111.14	3	7	7	11	308776
SRSF7	A0A0B4J1Z1	Serine/arginine-rich-splicing factor 7 OS=Homo sapiens OX=9606 GN=SRSF7 PE=1 SV=1	110.15	31	5	3	11	15763	Oxidation (M)
SRSF7	C9JAB2	Serine/arginine-rich-splicing factor 7 OS=Homo sapiens OX=9606 GN=SRSF7 PE=1 SV=1	110.15	18	5	3	11	26928	Oxidation (M)
SRSF7	Q16629	Serine/arginine-rich splicing factor 7 OS=Homo sapiens OX=9606 GN=SRSF7 PE=1 SV=1	110.15	18	5	3	11	27367	Oxidation (M)
EIF4E2	O60573	Eukaryotic translation initiation factor 4E type 2 OS=Homo sapiens OX=9606 GN=EIF4E2 PE=1 SV=1	108.9	22	4	4	10	28362	Oxidation (M)
EIF4E2	B8ZZ50	Eukaryotic translation initiation factor 4E type 2 OS=Homo sapiens OX=9606 GN=EIF4E2 PE=1 SV=1	108.9	22	4	4	10	27219	Oxidation (M)
EIF4E2	B9A044	Eukaryotic translation initiation factor 4E type 2 OS=Homo sapiens OX=9606 GN=EIF4E2 PE=1 SV=1	108.9	23	4	4	10	26816	Oxidation (M)
EIF4E2	C9JEL3	Eukaryotic translation initiation factor 4E type 2 (Fragment) OS=Homo sapiens OX=9606 GN=EIF4E2 PE=1 SV=1	108.9	25	4	4	10	24603	Oxidation (M)
ENAH	Q8N8S7	Protein enabled homolog OS=Homo sapiens OX=9606 GN=ENAH PE=1 SV=2	108.88	13	7	7	8	66510	Oxidation (M); CarbamidometilTodos
SRSF3	A0A087X2D0	Serine/arginine-rich-splicing factor 3 OS=Homo sapiens OX=9606 GN=SRSF3 PE=1 SV=1	108.8	37	4	2	9	10321	Deamidation (NQ)
SRSF3	P84103	Serine/arginine-rich splicing factor 3 OS=Homo sapiens OX=9606 GN=SRSF3 PE=1 SV=1	108.8	21	4	2	9	19330	Deamidation (NQ)
LUC7L3	J3KPP4	Cisplatin resistance-associated overexpressed protein isoform CRA_b OS=Homo sapiens OX=9606 GN=LUC7L3 PE=1 SV=1	108.74	7	2	2	4	58220
LUC7L3	O95232	Luc7-like protein 3 OS=Homo sapiens OX=9606 GN=LUC7L3 PE=1 SV=2	108.74	7	2	2	4	51466
RPS5	M0R0F0	40S ribosomal protein S5 (Fragment) OS=Homo sapiens OX=9606 GN=RPS5 PE=1 SV=1	108.73	20	5	5	9	22391	CarbamidometilTodos
RPS5	P46782	40S ribosomal protein S5 OS=Homo sapiens OX=9606 GN=RPS5 PE=1 SV=4	108.73	20	5	5	9	22876	CarbamidometilTodos
RPS5	M0R0R2	40S ribosomal protein S5 OS=Homo sapiens OX=9606 GN=RPS5 PE=1 SV=1	108.73	18	5	5	9	25333	CarbamidometilTodos
DNAJA2	O60884	DnaJ homolog subfamily A member 2 OS=Homo sapiens OX=9606 GN=DNAJA2 PE=1 SV=1	108.35	15	5	5	7	45746	CarbamidometilTodos
P4HA1	P13674	Prolyl 4-hydroxylase subunit alpha-1 OS=Homo sapiens OX=9606 GN=P4HA1 PE=1 SV=2	108.05	10	4	4	5	61049	CarbamidometilTodos
TIMM44	O43615	Mitochondrial import inner membrane translocase subunit TIM44 OS=Homo sapiens OX=9606 GN=TIMM44 PE=1 SV=2	107.83	11	4	4	5	51356	Oxidation (M)
CTSD	A0A1B0GW44	Cathepsin D OS=Homo sapiens OX=9606 GN=CTSD PE=1 SV=1	107.05	12	4	4	6	43688	Oxidation (M)
CTSD	A0A1B0GVP3	Cathepsin D OS=Homo sapiens OX=9606 GN=CTSD PE=1 SV=1	107.05	12	4	4	6	43687	Oxidation (M)
CTSD	A0A1B0GV23	Cathepsin D OS=Homo sapiens OX=9606 GN=CTSD PE=1 SV=1	107.05	12	4	4	6	43831	Oxidation (M)
CTSD	A0A1B0GVD5	Cathepsin D OS=Homo sapiens OX=9606 GN=CTSD PE=1 SV=1	107.05	11	4	4	6	44238	Oxidation (M)
CTSD	A0A1B0GWE8	Cathepsin D OS=Homo sapiens OX=9606 GN=CTSD PE=1 SV=1	107.05	11	4	4	6	44353	Oxidation (M)
CTSD	P07339	Cathepsin D OS=Homo sapiens OX=9606 GN=CTSD PE=1 SV=1	107.05	11	4	4	6	44552	Oxidation (M)
FGG	C9JEU5	Fibrinogen gamma chain OS=Homo sapiens OX=9606 GN=FGG PE=1 SV=1	107.04	10	4	4	4	50323	CarbamidometilTodos
FGG	P02679	Fibrinogen gamma chain OS=Homo sapiens OX=9606 GN=FGG PE=1 SV=3	107.04	10	4	4	4	51512	CarbamidometilTodos
FGG	C9JC84	Fibrinogen gamma chain OS=Homo sapiens OX=9606 GN=FGG PE=1 SV=1	107.04	10	4	4	4	52338	CarbamidometilTodos
ECM1	Q16610	Extracellular matrix protein 1 OS=Homo sapiens OX=9606 GN=ECM1 PE=1 SV=2	105.89	7	3	3	3	60674	CarbamidometilTodos
TNRC6B	Q9UPQ9	Trinucleotide repeat-containing gene 6B protein OS=Homo sapiens OX=9606 GN=TNRC6B PE=1 SV=4	105.8	3	4	3	4	194001	Oxidation (M)
TNRC6B	H0Y720	Trinucleotide repeat-containing gene 6B protein (Fragment) OS=Homo sapiens OX=9606 GN=TNRC6B PE=1 SV=1	105.8	4	4	3	4	148686	Oxidation (M)
RPL30	E5RI99	60S ribosomal protein L30 (Fragment) OS=Homo sapiens OX=9606 GN=RPL30 PE=1 SV=1	105.29	42	4	4	5	12656	Oxidation (M); CarbamidometilTodos
RPL30	P62888	60S ribosomal protein L30 OS=Homo sapiens OX=9606 GN=RPL30 PE=1 SV=2	105.29	42	4	4	5	12784	Oxidation (M); CarbamidometilTodos
C3	P01024	Complement C3 OS=Homo sapiens OX=9606 GN=C3 PE=1 SV=2	105.22	4	5	5	7	187147	CarbamidometilTodos
DIS3	G3V1J5	Exosome complex exonuclease RRP44 OS=Homo sapiens OX=9606 GN=DIS3 PE=1 SV=1	105.06	9	6	6	8	90584	CarbamidometilTodos
DIS3	Q9Y2L1	Exosome complex exonuclease RRP44 OS=Homo sapiens OX=9606 GN=DIS3 PE=1 SV=2	105.06	8	6	6	8	109003	CarbamidometilTodos
IGKV1-27	A0A075B6S5	Immunoglobulin kappa variable 1-27 OS=Homo sapiens OX=9606 GN=IGKV1-27 PE=3 SV=1	104.84	33	4	2	10	12712	Oxidation (M); Methylation(KR)
HP	P00738	Haptoglobin OS=Homo sapiens OX=9606 GN=HP PE=1 SV=1	104.49	14	5	5	7	45205	Oxidation (M); CarbamidometilTodos
HP	A0A087WU08	Haptoglobin OS=Homo sapiens OX=9606 GN=HP PE=1 SV=1	104.49	20	5	5	7	31408	Oxidation (M); CarbamidometilTodos
HP	A0A0C4DGL8	Haptoglobin OS=Homo sapiens OX=9606 GN=HP PE=1 SV=1	104.49	16	5	5	7	38452	Oxidation (M); CarbamidometilTodos
HP	J3QR68	Haptoglobin (Fragment) OS=Homo sapiens OX=9606 GN=HP PE=1 SV=1	104.49	14	5	5	7	45049	Oxidation (M); CarbamidometilTodos
HP	H0Y300	Haptoglobin OS=Homo sapiens OX=9606 GN=HP PE=1 SV=4	104.49	12	5	5	7	49106	Oxidation (M); CarbamidometilTodos
STAU2	E7EPX0	Double-stranded RNA-binding protein Staufen homolog 2 OS=Homo sapiens OX=9606 GN=STAU2 PE=1 SV=1	104.14	12	6	5	6	53929	Oxidation (M); CarbamidometilTodos
STAU2	E7EVJ4	Double-stranded RNA-binding protein Staufen homolog 2 OS=Homo sapiens OX=9606 GN=STAU2 PE=1 SV=1	104.14	12	6	5	6	56376	Oxidation (M); CarbamidometilTodos
STAU2	Q9NUL3	Double-stranded RNA-binding protein Staufen homolog 2 OS=Homo sapiens OX=9606 GN=STAU2 PE=1 SV=2	104.14	11	6	5	6	62609	Oxidation (M); CarbamidometilTodos
GPRASP2	Q96D09	G-protein coupled receptor-associated sorting protein 2 OS=Homo sapiens OX=9606 GN=GPRASP2 PE=1 SV=1	104.12	6	4	4	5	93773	Oxidation (M)
RPL19	J3QR09	Ribosomal protein L19 OS=Homo sapiens OX=9606 GN=RPL19 PE=1 SV=1	103.82	18	3	3	3	23135	Oxidation (M)
RPL19	J3KTE4	Ribosomal protein L19 OS=Homo sapiens OX=9606 GN=RPL19 PE=1 SV=1	103.82	18	3	3	3	23248	Oxidation (M)
RPL19	P84098	60S ribosomal protein L19 OS=Homo sapiens OX=9606 GN=RPL19 PE=1 SV=1	103.82	17	3	3	3	23466	Oxidation (M)
CAPRIN1	G3V153	Caprin-1 OS=Homo sapiens OX=9606 GN=CAPRIN1 PE=1 SV=1	103.63	9	5	5	7	70353	Oxidation (M)
CAPRIN1	Q14444	Caprin-1 OS=Homo sapiens OX=9606 GN=CAPRIN1 PE=1 SV=2	103.63	8	5	5	7	78366	Oxidation (M)
RPL10	F8W7C6	60S ribosomal protein L10 OS=Homo sapiens OX=9606 GN=RPL10 PE=1 SV=2	103.27	26	4	4	11	18565	Oxidation (M); CarbamidometilTodos
RPL10	A0A087WV22	60S ribosomal protein L10 OS=Homo sapiens OX=9606 GN=RPL10 PE=1 SV=1	103.27	24	4	4	11	20439	Oxidation (M); CarbamidometilTodos
RPL10	X1WI28	60S ribosomal protein L10 (Fragment) OS=Homo sapiens OX=9606 GN=RPL10 PE=1 SV=7	103.27	21	4	4	11	22975	Oxidation (M); CarbamidometilTodos
RPL10	P27635	60S ribosomal protein L10 OS=Homo sapiens OX=9606 GN=RPL10 PE=1 SV=4	103.27	20	4	4	11	24604	Oxidation (M); CarbamidometilTodos
RPL11	Q5VVC8	60S ribosomal protein L11 OS=Homo sapiens OX=9606 GN=RPL11 PE=1 SV=2	103.26	14	2	2	3	19024
RPL11	P62913	60S ribosomal protein L11 OS=Homo sapiens OX=9606 GN=RPL11 PE=1 SV=2	103.26	13	2	2	3	20252
TPI1	P60174	Triosephosphate isomerase OS=Homo sapiens OX=9606 GN=TPI1 PE=1 SV=4	103.05	16	3	3	4	26669
DDB1	Q16531	DNA damage-binding protein 1 OS=Homo sapiens OX=9606 GN=DDB1 PE=1 SV=1	103.03	7	8	8	13	126968	Oxidation (M); CarbamidometilTodos
DDB1	F5GY55	DNA damage-binding protein 1 OS=Homo sapiens OX=9606 GN=DDB1 PE=1 SV=1	103.03	7	8	8	13	121714	Oxidation (M); CarbamidometilTodos
UBB	J3QS39	Polyubiquitin-B (Fragment) OS=Homo sapiens OX=9606 GN=UBB PE=1 SV=1	102.68	49	4	4	7	10469	Ubiquitin
RPS27A	Q49A90	RPS27A protein OS=Homo sapiens OX=9606 GN=RPS27A PE=2 SV=1	102.68	48	4	4	7	10782	Ubiquitin
RPS27A	J3QTR3	Ubiquitin-40S ribosomal protein S27a (Fragment) OS=Homo sapiens OX=9606 GN=RPS27A PE=1 SV=1	102.68	43	4	4	7	12237	Ubiquitin
UBC	F5H6Q2	Polyubiquitin-C (Fragment) OS=Homo sapiens OX=9606 GN=UBC PE=1 SV=8	102.68	38	4	4	7	13732	Ubiquitin
UBC	F5GYU3	Polyubiquitin-C (Fragment) OS=Homo sapiens OX=9606 GN=UBC PE=1 SV=1	102.68	34	4	4	7	15032	Ubiquitin
UBC	F5H2Z3	Polyubiquitin-C (Fragment) OS=Homo sapiens OX=9606 GN=UBC PE=1 SV=1	102.68	34	4	4	7	15310	Ubiquitin
UBC	F5H265	Polyubiquitin-C (Fragment) OS=Homo sapiens OX=9606 GN=UBC PE=1 SV=1	102.68	31	4	4	7	16841	Ubiquitin
UBB	B4DV12	Polyubiquitin-B OS=Homo sapiens OX=9606 GN=UBB PE=1 SV=1	102.68	30	4	4	7	17215	Ubiquitin
UBC	F5H388	Polyubiquitin-C (Fragment) OS=Homo sapiens OX=9606 GN=UBC PE=1 SV=1	102.68	30	4	4	7	17484	Ubiquitin
UBC	F5H747	Polyubiquitin-C (Fragment) OS=Homo sapiens OX=9606 GN=UBC PE=1 SV=8	102.68	29	4	4	7	18073	Ubiquitin
UBC	F5GXK7	Polyubiquitin-C (Fragment) OS=Homo sapiens OX=9606 GN=UBC PE=1 SV=2	102.68	27	4	4	7	19016	Ubiquitin
UBB	J3QKN0	Polyubiquitin-B (Fragment) OS=Homo sapiens OX=9606 GN=UBB PE=1 SV=1	102.68	22	4	4	7	23163	Ubiquitin
UBC	Q5PY61	Polyubiquitin-C OS=Homo sapiens OX=9606 GN=UBC PE=1 SV=1	102.68	20	4	4	7	25758	Ubiquitin
UBC	Q96C32	Polyubiquitin-C OS=Homo sapiens OX=9606 GN=UBC PE=1 SV=1	102.68	15	4	4	7	34304	Ubiquitin
UBC	P0CG48	Polyubiquitin-C OS=Homo sapiens OX=9606 GN=UBC PE=1 SV=3	102.68	7	4	4	7	77039	Ubiquitin
RPL24	C9JXB8	60S ribosomal protein L24 OS=Homo sapiens OX=9606 GN=RPL24 PE=1 SV=1	102.61	25	3	3	5	14369	Oxidation (M)
RPL24	C9JNW5	60S ribosomal protein L24 OS=Homo sapiens OX=9606 GN=RPL24 PE=1 SV=1	102.61	20	3	3	5	17543	Oxidation (M)
RPL24	P83731	60S ribosomal protein L24 OS=Homo sapiens OX=9606 GN=RPL24 PE=1 SV=1	102.61	19	3	3	5	17779	Oxidation (M)
DHX36	Q9H2U1	ATP-dependent DNA/RNA helicase DHX36 OS=Homo sapiens OX=9606 GN=DHX36 PE=1 SV=2	102.26	4	3	3	8	114760	CarbamidometilTodos
DHX36	E7EWK3	RNA helicase (Fragment) OS=Homo sapiens OX=9606 GN=DHX36 PE=1 SV=1	102.26	5	3	3	8	91431	CarbamidometilTodos
PCBP2	Q15366	Poly(rC)-binding protein 2 OS=Homo sapiens OX=9606 GN=PCBP2 PE=1 SV=1	102.24	16	5	3	7	38580	Oxidation (M); CarbamidometilTodos
ALDOA	P04075	Fructose-bisphosphate aldolase A OS=Homo sapiens OX=9606 GN=ALDOA PE=1 SV=2	102.15	10	3	3	3	39420
ALDOA	J3KPS3	Fructose-bisphosphate aldolase OS=Homo sapiens OX=9606 GN=ALDOA PE=1 SV=1	102.15	10	3	3	3	39818
ALDOA	H3BQN4	Fructose-bisphosphate aldolase OS=Homo sapiens OX=9606 GN=ALDOA PE=1 SV=1	102.15	10	3	3	3	39340
ALDOA	H3BUH7	Fructose-bisphosphate aldolase (Fragment) OS=Homo sapiens OX=9606 GN=ALDOA PE=1 SV=1	102.15	23	3	3	3	16917
ALDOA	H3BPS8	Fructose-bisphosphate aldolase (Fragment) OS=Homo sapiens OX=9606 GN=ALDOA PE=1 SV=1	102.15	13	3	3	3	30427
TRAFD1	O14545	TRAF-type zinc finger domain-containing protein 1 OS=Homo sapiens OX=9606 GN=TRAFD1 PE=1 SV=1	100.75	10	5	5	7	64841	CarbamidometilTodos
RPS16	P62249	40S ribosomal protein S16 OS=Homo sapiens OX=9606 GN=RPS16 PE=1 SV=2	100.63	39	8	8	11	16445	Oxidation (M); Deamidation (NQ)
SRSF5	Q13243	Serine/arginine-rich splicing factor 5 OS=Homo sapiens OX=9606 GN=SRSF5 PE=1 SV=1	100.06	14	4	3	6	31264
RPS24	P62847	40S ribosomal protein S24 OS=Homo sapiens OX=9606 GN=RPS24 PE=1 SV=1	99.7	20	3	3	7	15423	Oxidation (M)
RPS24	E7ETK0	40S ribosomal protein S24 OS=Homo sapiens OX=9606 GN=RPS24 PE=1 SV=1	99.7	21	3	3	7	15197	Oxidation (M)
RPS24	A0A2R8Y849	40S ribosomal protein S24 OS=Homo sapiens OX=9606 GN=RPS24 PE=1 SV=1	99.7	21	3	3	7	15197	Oxidation (M)
RPS24	A0A2R8YD14	40S ribosomal protein S24 OS=Homo sapiens OX=9606 GN=RPS24 PE=1 SV=1	99.7	16	3	3	7	19258	Oxidation (M)
SNRPB2	P08579	U2 small nuclear ribonucleoprotein B'' OS=Homo sapiens OX=9606 GN=SNRPB2 PE=1 SV=1	98.93	21	4	4	6	25486
AGPS	O00116	Alkyldihydroxyacetonephosphate synthase peroxisomal OS=Homo sapiens OX=9606 GN=AGPS PE=1 SV=1	98.86	7	3	3	6	72912	Deamidation (NQ)
AGPS	A0A2R8YEL0	Alkylglycerone-phosphate synthase (Fragment) OS=Homo sapiens OX=9606 GN=AGPS PE=1 SV=1	98.86	8	3	3	6	62965	Deamidation (NQ)
AGPS	A0A1B0GWA2	Alkylglycerone-phosphate synthase (Fragment) OS=Homo sapiens OX=9606 GN=AGPS PE=1 SV=1	98.86	8	3	3	6	60927	Deamidation (NQ)
ZFP36L2	P47974	mRNA decay activator protein ZFP36L2 OS=Homo sapiens OX=9606 GN=ZFP36L2 PE=1 SV=3	98.54	11	4	4	4	51063	CarbamidometilTodos
RPL7	P18124	60S ribosomal protein L7 OS=Homo sapiens OX=9606 GN=RPL7 PE=1 SV=1	98.49	16	4	4	5	29226
PKP1	Q13835	Plakophilin-1 OS=Homo sapiens OX=9606 GN=PKP1 PE=1 SV=2	98.4	5	3	3	4	82861	Oxidation (M)
PSMA7	O14818	Proteasome subunit alpha type-7 OS=Homo sapiens OX=9606 GN=PSMA7 PE=1 SV=1	97.88	16	3	3	3	27887
AIFM1	O95831	Apoptosis-inducing factor 1 mitochondrial OS=Homo sapiens OX=9606 GN=AIFM1 PE=1 SV=1	97.88	7	3	3	4	66901
PCBP1	Q15365	Poly(rC)-binding protein 1 OS=Homo sapiens OX=9606 GN=PCBP1 PE=1 SV=2	97.54	13	4	2	6	37498	Oxidation (M); CarbamidometilTodos
HNRNPDL	A0A087WUK2	Heterogeneous nuclear ribonucleoprotein D-like OS=Homo sapiens OX=9606 GN=HNRNPDL PE=1 SV=1	97.22	12	4	2	6	40040	CarbamidometilTodos
HNRNPDL	O14979	Heterogeneous nuclear ribonucleoprotein D-like OS=Homo sapiens OX=9606 GN=HNRNPDL PE=1 SV=3	97.22	10	4	2	6	46438	CarbamidometilTodos
NUDT21	H3BND3	Cleavage and polyadenylation specificity factor subunit 5 (Fragment) OS=Homo sapiens OX=9606 GN=NUDT21 PE=1 SV=8	96.74	17	2	2	3	17130
NUDT21	O43809	Cleavage and polyadenylation specificity factor subunit 5 OS=Homo sapiens OX=9606 GN=NUDT21 PE=1 SV=1	96.74	11	2	2	3	26227
RPL18	H0YHA7	60S ribosomal protein L18 (Fragment) OS=Homo sapiens OX=9606 GN=RPL18 PE=1 SV=1	96.6	22	3	3	5	18982
RPL18	G3V203	60S ribosomal protein L18 OS=Homo sapiens OX=9606 GN=RPL18 PE=1 SV=1	96.6	23	3	3	5	18756
RPL18	J3QQ67	60S ribosomal protein L18 (Fragment) OS=Homo sapiens OX=9606 GN=RPL18 PE=1 SV=1	96.6	19	3	3	5	21847
RPL18	Q07020	60S ribosomal protein L18 OS=Homo sapiens OX=9606 GN=RPL18 PE=1 SV=2	96.6	20	3	3	5	21634
PDHB	P11177	Pyruvate dehydrogenase E1 component subunit beta mitochondrial OS=Homo sapiens OX=9606 GN=PDHB PE=1 SV=3	96.59	15	4	4	6	39233	Oxidation (M)
AZGP1	P25311	Zinc-alpha-2-glycoprotein OS=Homo sapiens OX=9606 GN=AZGP1 PE=1 SV=2	96.57	22	5	5	8	34259	CarbamidometilTodos
IGHM	P01871	Immunoglobulin heavy constant mu OS=Homo sapiens OX=9606 GN=IGHM PE=1 SV=4	96.3	7	2	2	4	49440	Oxidation (M)
CSNK2A1	A0A2R8YDP2	Casein kinase II subunit alpha OS=Homo sapiens OX=9606 GN=CSNK2A1 PE=1 SV=1	96.15	9	3	3	3	40587
CSNK2A1	A0A2R8Y5A0	Casein kinase II subunit alpha OS=Homo sapiens OX=9606 GN=CSNK2A1 PE=1 SV=1	96.15	9	3	3	3	40718
CSNK2A1	A0A2R8YF43	Casein kinase II subunit alpha OS=Homo sapiens OX=9606 GN=CSNK2A1 PE=1 SV=1	96.15	9	3	3	3	41791
CSNK2A1	A0A2R8YFU2	Casein kinase II subunit alpha OS=Homo sapiens OX=9606 GN=CSNK2A1 PE=1 SV=1	96.15	9	3	3	3	43186
CSNK2A1	A0A2R8YD58	Casein kinase II subunit alpha OS=Homo sapiens OX=9606 GN=CSNK2A1 PE=1 SV=1	96.15	9	3	3	3	44419
CSNK2A1	E7EU96	Casein kinase II subunit alpha OS=Homo sapiens OX=9606 GN=CSNK2A1 PE=1 SV=1	96.15	9	3	3	3	45311
CSNK2A1	P68400	Casein kinase II subunit alpha OS=Homo sapiens OX=9606 GN=CSNK2A1 PE=1 SV=1	96.15	8	3	3	3	45144
RTRAF	Q9Y224	RNA transcription translation and transport factor protein OS=Homo sapiens OX=9606 GN=RTRAF PE=1 SV=1	96.04	14	3	3	5	28068
RTRAF	H0YJB9	RNA transcription translation and transport factor protein (Fragment) OS=Homo sapiens OX=9606 GN=RTRAF PE=1 SV=1	96.04	26	3	3	5	14726
RTRAF	G3V4C6	RNA transcription translation and transport factor protein OS=Homo sapiens OX=9606 GN=RTRAF PE=1 SV=1	96.04	17	3	3	5	22703
OBI1	Q5W0B1	ORC ubiquitin ligase 1 OS=Homo sapiens OX=9606 GN=OBI1 PE=1 SV=1	95.67	5	3	3	4	81117
PRDX1	A0A0A0MSI0	Peroxiredoxin-1 (Fragment) OS=Homo sapiens OX=9606 GN=PRDX1 PE=1 SV=1	95.56	28	5	4	10	18976	Oxidation (M)
PRDX1	Q06830	Peroxiredoxin-1 OS=Homo sapiens OX=9606 GN=PRDX1 PE=1 SV=1	95.56	24	5	4	10	22110	Oxidation (M)
PIP	P12273	Prolactin-inducible protein OS=Homo sapiens OX=9606 GN=PIP PE=1 SV=1	95.33	24	3	3	3	16572	CarbamidometilTodos
RPL13	P26373	60S ribosomal protein L13 OS=Homo sapiens OX=9606 GN=RPL13 PE=1 SV=4	95.02	19	4	4	6	24261	Oxidation (M)
RPL26	P61254	60S ribosomal protein L26 OS=Homo sapiens OX=9606 GN=RPL26 PE=1 SV=1	94.95	32	6	6	8	17258	Deamidation (NQ); Dehydration
MRPS35	P82673	28S ribosomal protein S35 mitochondrial OS=Homo sapiens OX=9606 GN=MRPS35 PE=1 SV=1	94.7	12	3	3	4	36844
SCYL2	A0A0U1RQQ9	SCY1-like protein 2 OS=Homo sapiens OX=9606 GN=SCYL2 PE=1 SV=1	93.9	4	3	3	3	104112	Oxidation (M); CarbamidometilTodos
SCYL2	Q6P3W7	SCY1-like protein 2 OS=Homo sapiens OX=9606 GN=SCYL2 PE=1 SV=1	93.9	4	3	3	3	103709	Oxidation (M); CarbamidometilTodos
SCYL2	F8VSC5	SCY1-like protein 2 (Fragment) OS=Homo sapiens OX=9606 GN=SCYL2 PE=1 SV=1	93.9	6	3	3	3	77054	Oxidation (M); CarbamidometilTodos
G3BP1	Q13283	Ras GTPase-activating protein-binding protein 1 OS=Homo sapiens OX=9606 GN=G3BP1 PE=1 SV=1	93.1	7	2	2	3	52164
MRPS22	G5E9W7	28S ribosomal protein S22 mitochondrial OS=Homo sapiens OX=9606 GN=MRPS22 PE=1 SV=1	92.96	11	3	3	3	36806	Oxidation (M)
MRPS22	P82650	28S ribosomal protein S22 mitochondrial OS=Homo sapiens OX=9606 GN=MRPS22 PE=1 SV=1	92.96	9	3	3	3	41280	Oxidation (M)
MRPS22	G5E9V5	28S ribosomal protein S22 mitochondrial OS=Homo sapiens OX=9606 GN=MRPS22 PE=1 SV=1	92.96	9	3	3	3	41209	Oxidation (M)
RPLP2	P05387	60S acidic ribosomal protein P2 OS=Homo sapiens OX=9606 GN=RPLP2 PE=1 SV=1	92.95	22	2	2	3	11665
TARDBP	A0A087WX29	TAR DNA-binding protein 43 (Fragment) OS=Homo sapiens OX=9606 GN=TARDBP PE=1 SV=1	92.79	16	3	3	5	26743	Deamidation (NQ)
TARDBP	Q13148	TAR DNA-binding protein 43 OS=Homo sapiens OX=9606 GN=TARDBP PE=1 SV=1	92.79	9	3	3	5	44740	Deamidation (NQ)
S100A8	P05109	Protein S100-A8 OS=Homo sapiens OX=9606 GN=S100A8 PE=1 SV=1	92.66	40	4	4	7	10835	CarbamidometilTodos; Crotonaldehyde
RPL17	J3QQT2	60S ribosomal protein L17 (Fragment) OS=Homo sapiens OX=9606 GN=RPL17 PE=1 SV=1	92.59	26	5	5	7	19786	Oxidation (M)
RPL17	A0A087WXM6	60S ribosomal protein L17 (Fragment) OS=Homo sapiens OX=9606 GN=RPL17 PE=1 SV=1	92.59	27	5	5	7	19586	Oxidation (M)
RPL17	J3KRX5	60S ribosomal protein L17 (Fragment) OS=Homo sapiens OX=9606 GN=RPL17 PE=1 SV=1	92.59	26	5	5	7	20170	Oxidation (M)
RPL17	P18621	60S ribosomal protein L17 OS=Homo sapiens OX=9606 GN=RPL17 PE=1 SV=3	92.59	24	5	5	7	21397	Oxidation (M)
RPL17-C18orf32	A0A0A6YYL6	60S ribosomal protein L17 OS=Homo sapiens OX=9606 GN=RPL17-C18orf32 PE=3 SV=1	92.59	20	5	5	7	26373	Oxidation (M)
DHX30	H7BXY3	RNA helicase OS=Homo sapiens OX=9606 GN=DHX30 PE=1 SV=1	91.32	4	4	4	6	130550
DHX30	Q7L2E3	ATP-dependent RNA helicase DHX30 OS=Homo sapiens OX=9606 GN=DHX30 PE=1 SV=1	91.32	4	4	4	6	133938
RPSA	F8WD59	40S ribosomal protein SA (Fragment) OS=Homo sapiens OX=9606 GN=RPSA PE=1 SV=2	90.96	26	2	2	3	12648
RPSA	A0A0C4DG17	40S ribosomal protein SA OS=Homo sapiens OX=9606 GN=RPSA PE=1 SV=1	90.96	10	2	2	3	33314
RPSA	P08865	40S ribosomal protein SA OS=Homo sapiens OX=9606 GN=RPSA PE=1 SV=4	90.96	10	2	2	3	32854
RPSA	C9J9K3	40S ribosomal protein SA (Fragment) OS=Homo sapiens OX=9606 GN=RPSA PE=1 SV=8	90.96	11	2	2	3	29405
PKM	H3BTN5	Pyruvate kinase (Fragment) OS=Homo sapiens OX=9606 GN=PKM PE=1 SV=1	90.82	6	3	3	5	53045
PKM	P14618	Pyruvate kinase PKM OS=Homo sapiens OX=9606 GN=PKM PE=1 SV=4	90.82	6	3	3	5	57937
SNRPA1	P09661	U2 small nuclear ribonucleoprotein A' OS=Homo sapiens OX=9606 GN=SNRPA1 PE=1 SV=2	90.7	13	3	3	3	28416
RPS25	P62851	40S ribosomal protein S25 OS=Homo sapiens OX=9606 GN=RPS25 PE=1 SV=1	89.94	24	4	4	6	13742	Deamidation (NQ)
RPL22	K7EP65	60S ribosomal protein L22 (Fragment) OS=Homo sapiens OX=9606 GN=RPL22 PE=1 SV=1	89.86	50	2	2	2	5239
RPL22	K7EJT5	60S ribosomal protein L22 (Fragment) OS=Homo sapiens OX=9606 GN=RPL22 PE=1 SV=1	89.86	51	2	2	2	5083
9606	K7EKS7	Uncharacterized protein OS=Homo sapiens OX=9606 PE=1 SV=1	89.86	45	2	2	2	5734
RPL22	K7ELC4	60S ribosomal protein L22 (Fragment) OS=Homo sapiens OX=9606 GN=RPL22 PE=1 SV=1	89.86	30	2	2	2	9099
RPL22	K7EMH1	60S ribosomal protein L22 (Fragment) OS=Homo sapiens OX=9606 GN=RPL22 PE=1 SV=1	89.86	27	2	2	2	10422
RPL22	K7ERI7	60S ribosomal protein L22 OS=Homo sapiens OX=9606 GN=RPL22 PE=1 SV=1	89.86	25	2	2	2	11169
RPL22	P35268	60S ribosomal protein L22 OS=Homo sapiens OX=9606 GN=RPL22 PE=1 SV=2	89.86	19	2	2	2	14787
ABCF1	Q8NE71	ATP-binding cassette sub-family F member 1 OS=Homo sapiens OX=9606 GN=ABCF1 PE=1 SV=2	89.82	3	2	2	4	95926
ABCF1	H0YGW7	ATP-binding cassette sub-family F member 1 (Fragment) OS=Homo sapiens OX=9606 GN=ABCF1 PE=1 SV=1	89.82	4	2	2	4	67669
LSM12	Q3MHD2	Protein LSM12 homolog OS=Homo sapiens OX=9606 GN=LSM12 PE=1 SV=2	89.76	18	3	3	5	21701
LSM12	K7ELG9	Protein LSM12 homolog OS=Homo sapiens OX=9606 GN=LSM12 PE=1 SV=1	89.76	16	3	3	5	24955
RPL4	P36578	60S ribosomal protein L4 OS=Homo sapiens OX=9606 GN=RPL4 PE=1 SV=5	89.72	13	5	5	6	47697	CarbamidometilTodos
PRPF19	Q9UMS4	Pre-mRNA-processing factor 19 OS=Homo sapiens OX=9606 GN=PRPF19 PE=1 SV=1	89.61	10	4	4	7	55181	Oxidation (M); CarbamidometilTodos
ANXA11	P50995	Annexin A11 OS=Homo sapiens OX=9606 GN=ANXA11 PE=1 SV=1	89.46	11	5	5	9	54390
9606	M0QZK8	Gamma-glutamylcyclotransferase OS=Homo sapiens OX=9606 PE=4 SV=1	89.05	22	2	2	3	11578
GGCT	O75223	Gamma-glutamylcyclotransferase OS=Homo sapiens OX=9606 GN=GGCT PE=1 SV=1	89.05	12	2	2	3	21008
PRKRA	O75569	Interferon-inducible double-stranded RNA-dependent protein kinase activator A OS=Homo sapiens OX=9606 GN=PRKRA PE=1 SV=1	88.88	13	3	3	4	34404	CarbamidometilTodos
RRP1B	Q14684	Ribosomal RNA processing protein 1 homolog B OS=Homo sapiens OX=9606 GN=RRP1B PE=1 SV=3	88.68	5	3	3	3	84428	CarbamidometilTodos
TCF25	Q9BQ70	Transcription factor 25 OS=Homo sapiens OX=9606 GN=TCF25 PE=1 SV=1	88.62	9	4	4	7	76667	CarbamidometilTodos
TCF25	Q9H7D3	NULP1 isoform CRA_c OS=Homo sapiens OX=9606 GN=TCF25 PE=1 SV=1	88.62	27	4	4	7	23994	CarbamidometilTodos
TCF25	H3BSP8	Transcription factor 25 (Fragment) OS=Homo sapiens OX=9606 GN=TCF25 PE=1 SV=8	88.62	25	4	4	7	26102	CarbamidometilTodos
TCF25	H3BTU3	Transcription factor 25 (Fragment) OS=Homo sapiens OX=9606 GN=TCF25 PE=1 SV=1	88.62	22	4	4	7	29686	CarbamidometilTodos
PDHA1	P08559	Pyruvate dehydrogenase E1 component subunit alpha somatic form mitochondrial OS=Homo sapiens OX=9606 GN=PDHA1 PE=1 SV=3	88.57	11	4	4	5	43296
EFTUD2	Q15029	116 kDa U5 small nuclear ribonucleoprotein component OS=Homo sapiens OX=9606 GN=EFTUD2 PE=1 SV=1	88.03	4	3	2	4	109436
U2AF2	P26368	Splicing factor U2AF 65 kDa subunit OS=Homo sapiens OX=9606 GN=U2AF2 PE=1 SV=4	87.87	9	4	4	5	53501	CarbamidometilTodos
U2AF2	K7ENG2	U2 snRNP auxiliary factor large subunit OS=Homo sapiens OX=9606 GN=U2AF2 PE=1 SV=1	87.87	14	4	4	5	33902	CarbamidometilTodos
RPL9	P32969	60S ribosomal protein L9 OS=Homo sapiens OX=9606 GN=RPL9 PE=1 SV=1	87.79	18	3	3	3	21863	Oxidation (M); CarbamidometilTodos
RPL9	A0A2R8Y5Y7	60S ribosomal protein L9 OS=Homo sapiens OX=9606 GN=RPL9 PE=1 SV=1	87.79	16	3	3	3	25057	Oxidation (M); CarbamidometilTodos
NPM1	P06748	Nucleophosmin OS=Homo sapiens OX=9606 GN=NPM1 PE=1 SV=2	87.69	7	2	2	3	32575	Deamidation (NQ)
SUB1	P53999	Activated RNA polymerase II transcriptional coactivator p15 OS=Homo sapiens OX=9606 GN=SUB1 PE=1 SV=3	87.34	26	3	3	5	14395	Oxidation (M)
IGLV3-9	A0A075B6K5	Immunoglobulin lambda variable 3-9 OS=Homo sapiens OX=9606 GN=IGLV3-9 PE=3 SV=1	86.79	21	2	2	2	12332
IGLV3-21	P80748	Immunoglobulin lambda variable 3-21 OS=Homo sapiens OX=9606 GN=IGLV3-21 PE=1 SV=2	86.79	21	2	2	2	12446
PRPF3	O43395	U4/U6 small nuclear ribonucleoprotein Prp3 OS=Homo sapiens OX=9606 GN=PRPF3 PE=1 SV=2	86.35	7	4	4	4	77529
FLG	P20930	Filaggrin OS=Homo sapiens OX=9606 GN=FLG PE=1 SV=3	86.24	1	3	3	4	435180	Pyro-glu from Q
RPS20	P60866	40S ribosomal protein S20 OS=Homo sapiens OX=9606 GN=RPS20 PE=1 SV=1	86.19	19	2	2	5	13373
ABCE1	D6R9I9	ATP-binding cassette sub-family E member 1 OS=Homo sapiens OX=9606 GN=ABCE1 PE=1 SV=1	85.99	13	4	4	4	47037
ABCE1	P61221	ATP-binding cassette sub-family E member 1 OS=Homo sapiens OX=9606 GN=ABCE1 PE=1 SV=1	85.99	9	4	4	4	67314
YWHAZ	P63104	14-3-3 protein zeta/delta OS=Homo sapiens OX=9606 GN=YWHAZ PE=1 SV=1	85.71	13	3	3	9	27745	Oxidation (M)
YWHAZ	E7EX29	14-3-3 protein zeta/delta (Fragment) OS=Homo sapiens OX=9606 GN=YWHAZ PE=1 SV=1	85.71	13	3	3	9	28037	Oxidation (M)
RPL31	P62899	60S ribosomal protein L31 OS=Homo sapiens OX=9606 GN=RPL31 PE=1 SV=1	85.4	25	3	3	6	14463
RPL31	H7C2W9	60S ribosomal protein L31 (Fragment) OS=Homo sapiens OX=9606 GN=RPL31 PE=1 SV=1	85.4	29	3	3	6	12820
RPL31	C9JU56	60S ribosomal protein L31 (Fragment) OS=Homo sapiens OX=9606 GN=RPL31 PE=1 SV=1	85.4	27	3	3	6	13336
RPL31	B7Z4E3	60S ribosomal protein L31 OS=Homo sapiens OX=9606 GN=RPL31 PE=1 SV=1	85.4	26	3	3	6	13955
RPL31	B7Z4C8	60S ribosomal protein L31 OS=Homo sapiens OX=9606 GN=RPL31 PE=1 SV=1	85.4	24	3	3	6	15119
PPP1CA	P62136	Serine/threonine-protein phosphatase PP1-alpha catalytic subunit OS=Homo sapiens OX=9606 GN=PPP1CA PE=1 SV=1	84.97	10	3	2	3	37512
PPP1CA	E9PMD7	Serine/threonine-protein phosphatase (Fragment) OS=Homo sapiens OX=9606 GN=PPP1CA PE=1 SV=1	84.97	13	3	2	3	28898
RPS13	P62277	40S ribosomal protein S13 OS=Homo sapiens OX=9606 GN=RPS13 PE=1 SV=2	84.58	19	3	2	4	17222
CTSA	X6R5C5	Carboxypeptidase OS=Homo sapiens OX=9606 GN=CTSA PE=1 SV=1	84.49	5	2	2	3	54256	CarbamidometilTodos
CTSA	P10619	Lysosomal protective protein OS=Homo sapiens OX=9606 GN=CTSA PE=1 SV=2	84.49	5	2	2	3	54466	CarbamidometilTodos
CTSA	X6R8A1	Carboxypeptidase OS=Homo sapiens OX=9606 GN=CTSA PE=1 SV=1	84.49	5	2	2	3	56233	CarbamidometilTodos
HAL	P42357	Histidine ammonia-lyase OS=Homo sapiens OX=9606 GN=HAL PE=1 SV=1	84.32	7	4	4	5	72698
FABP5	Q01469	Fatty acid-binding protein 5 OS=Homo sapiens OX=9606 GN=FABP5 PE=1 SV=3	84.07	29	5	5	6	15164	CarbamidometilTodos; Acetylation (Protein N-term)
CCHCR1	Q8TD31	Coiled-coil alpha-helical rod protein 1 OS=Homo sapiens OX=9606 GN=CCHCR1 PE=1 SV=2	83.99	5	3	3	3	88671
CCHCR1	B0S7V6	Alpha-helical coiled-coil rod protein OS=Homo sapiens OX=9606 GN=CCHCR1 PE=1 SV=1	83.99	5	3	3	3	88726
CCHCR1	A0A0G2JP87	Alpha-helical coiled-coil rod protein OS=Homo sapiens OX=9606 GN=CCHCR1 PE=1 SV=1	83.99	4	3	3	3	98876
CCHCR1	A2ABH1	Alpha-helical coiled-coil rod protein OS=Homo sapiens OX=9606 GN=CCHCR1 PE=1 SV=1	83.99	5	3	3	3	82786
CCHCR1	A0A0G2JJ47	Alpha-helical coiled-coil rod protein OS=Homo sapiens OX=9606 GN=CCHCR1 PE=1 SV=1	83.99	5	3	3	3	82841
SRSF6	A0A590UK01	Serine/arginine-rich-splicing factor 6 OS=Homo sapiens OX=9606 GN=SRSF6 PE=1 SV=1	83.65	11	3	2	4	31580	Pyro-glu from Q
	A0A590UK80	Uncharacterized protein (Fragment) OS=Homo sapiens OX=9606 PE=3 SV=1	83.65	3	3	2	4	121054	Pyro-glu from Q
SRSF6	A0A590UJK4	Serine/arginine-rich-splicing factor 6 OS=Homo sapiens OX=9606 GN=SRSF6 PE=1 SV=1	83.65	13	3	2	4	26306	Pyro-glu from Q
SRSF6	A0A590UJP7	Serine/arginine-rich-splicing factor 6 OS=Homo sapiens OX=9606 GN=SRSF6 PE=1 SV=1	83.65	11	3	2	4	32026	Pyro-glu from Q
SRSF6	Q13247	Serine/arginine-rich splicing factor 6 OS=Homo sapiens OX=9606 GN=SRSF6 PE=1 SV=2	83.65	9	3	2	4	39587	Pyro-glu from Q
DCD	P81605	Dermcidin OS=Homo sapiens OX=9606 GN=DCD PE=1 SV=2	83.35	20	2	2	4	11284	Deamidation (NQ)
RBMX	H0Y6E7	RNA-binding motif protein X chromosome (Fragment) OS=Homo sapiens OX=9606 GN=RBMX PE=1 SV=2	83.26	16	4	4	6	31865
RBMX	H3BT71	RNA-binding motif protein X chromosome OS=Homo sapiens OX=9606 GN=RBMX PE=1 SV=1	83.26	16	4	4	6	32197
RBMX	P38159	RNA-binding motif protein X chromosome OS=Homo sapiens OX=9606 GN=RBMX PE=1 SV=3	83.26	12	4	4	6	42332
TKT	A0A0B4J1R6	Transketolase OS=Homo sapiens OX=9606 GN=TKT PE=1 SV=1	83.22	8	3	3	5	49910
TKT	P29401	Transketolase OS=Homo sapiens OX=9606 GN=TKT PE=1 SV=3	83.22	6	3	3	5	67878
DAP3	V9GYA7	28S ribosomal protein S29 mitochondrial (Fragment) OS=Homo sapiens OX=9606 GN=DAP3 PE=1 SV=1	83.19	17	3	3	3	23566
DAP3	P51398	28S ribosomal protein S29 mitochondrial OS=Homo sapiens OX=9606 GN=DAP3 PE=1 SV=1	83.19	9	3	3	3	45566
LDHA	P00338	L-lactate dehydrogenase A chain OS=Homo sapiens OX=9606 GN=LDHA PE=1 SV=2	82.92	9	3	3	3	36689
IGKV2-30	P06310	Immunoglobulin kappa variable 2-30 OS=Homo sapiens OX=9606 GN=IGKV2-30 PE=3 SV=2	82.35	23	2	2	3	13185	CarbamidometilTodos
IGKV2D-30	A0A075B6S6	Immunoglobulin kappa variable 2D-30 OS=Homo sapiens OX=9606 GN=IGKV2D-30 PE=3 SV=1	82.35	23	2	2	3	13215	CarbamidometilTodos
RPS11	M0QZC5	40S ribosomal protein S11 OS=Homo sapiens OX=9606 GN=RPS11 PE=1 SV=1	82.26	31	4	4	5	13997	CarbamidometilTodos
RPS11	P62280	40S ribosomal protein S11 OS=Homo sapiens OX=9606 GN=RPS11 PE=1 SV=3	82.26	23	4	4	5	18431	CarbamidometilTodos
RFC4	P35249	Replication factor C subunit 4 OS=Homo sapiens OX=9606 GN=RFC4 PE=1 SV=2	81.62	12	4	4	6	39682
P3H3	Q8IVL6	Prolyl 3-hydroxylase 3 OS=Homo sapiens OX=9606 GN=P3H3 PE=1 SV=1	81.5	9	5	5	6	81837	Oxidation (M); CarbamidometilTodos
PNP	P00491	Purine nucleoside phosphorylase OS=Homo sapiens OX=9606 GN=PNP PE=1 SV=2	81.29	10	2	2	2	32118	Oxidation (M)
IGKV1-6	A0A0C4DH72	Immunoglobulin kappa variable 1-6 OS=Homo sapiens OX=9606 GN=IGKV1-6 PE=3 SV=1	81.12	26	3	2	6	12697	Oxidation (M); Mutation
RO60	P10155	60 kDa SS-A/Ro ribonucleoprotein OS=Homo sapiens OX=9606 GN=RO60 PE=1 SV=2	80.46	4	2	2	3	60671	Oxidation (M)
ANXA3	D6RA82	Annexin OS=Homo sapiens OX=9606 GN=ANXA3 PE=1 SV=1	80.18	13	3	3	4	32119
ANXA3	P12429	Annexin A3 OS=Homo sapiens OX=9606 GN=ANXA3 PE=1 SV=3	80.18	12	3	3	4	36375
ATXN2L	H3BUF6	Ataxin-2-like protein OS=Homo sapiens OX=9606 GN=ATXN2L PE=1 SV=1	80.14	4	4	4	5	112714
ATXN2L	Q8WWM7	Ataxin-2-like protein OS=Homo sapiens OX=9606 GN=ATXN2L PE=1 SV=2	80.14	4	4	4	5	113374
CPSF6	F8WJN3	Cleavage and polyadenylation specificity factor subunit 6 OS=Homo sapiens OX=9606 GN=CPSF6 PE=1 SV=1	80.05	6	2	2	2	52270	Oxidation (M)
CPSF6	Q16630	Cleavage and polyadenylation specificity factor subunit 6 OS=Homo sapiens OX=9606 GN=CPSF6 PE=1 SV=2	80.05	5	2	2	2	59210	Oxidation (M)
G3BP2	Q9UN86	Ras GTPase-activating protein-binding protein 2 OS=Homo sapiens OX=9606 GN=G3BP2 PE=1 SV=2	79.71	9	4	4	5	54121	Oxidation (M)
EXOSC4	Q9NPD3	Exosome complex component RRP41 OS=Homo sapiens OX=9606 GN=EXOSC4 PE=1 SV=3	79.57	12	3	3	5	26383	Acetylation (Protein N-term)
CDSN	Q15517	Corneodesmosin OS=Homo sapiens OX=9606 GN=CDSN PE=1 SV=3	79.43	6	2	2	5	51522
CDSN	Q2L6G8	Corneodesmosin OS=Homo sapiens OX=9606 GN=CDSN PE=1 SV=1	79.43	6	2	2	5	51539
CDSN	G8JLG2	Corneodesmosin OS=Homo sapiens OX=9606 GN=CDSN PE=1 SV=1	79.43	6	2	2	5	51607
RPL15	P61313	60S ribosomal protein L15 OS=Homo sapiens OX=9606 GN=RPL15 PE=1 SV=2	79.28	11	2	2	2	24146
RPL15	E7EX53	Ribosomal protein L15 (Fragment) OS=Homo sapiens OX=9606 GN=RPL15 PE=1 SV=1	79.28	17	2	2	2	15722
RPL15	A0A2R8Y738	Ribosomal protein L15 (Fragment) OS=Homo sapiens OX=9606 GN=RPL15 PE=1 SV=1	79.28	17	2	2	2	16308
RPL15	A0A2R8YEM3	Ribosomal protein L15 (Fragment) OS=Homo sapiens OX=9606 GN=RPL15 PE=1 SV=1	79.28	14	2	2	2	19968
RPL15	E7EQV9	Ribosomal protein L15 (Fragment) OS=Homo sapiens OX=9606 GN=RPL15 PE=1 SV=1	79.28	13	2	2	2	20510
EXOSC1	Q9Y3B2	Exosome complex component CSL4 OS=Homo sapiens OX=9606 GN=EXOSC1 PE=1 SV=1	79.26	17	2	2	2	21452	CarbamidometilTodos
EXOSC1	B1AMU4	Exosome complex component CSL4 OS=Homo sapiens OX=9606 GN=EXOSC1 PE=1 SV=1	79.26	19	2	2	2	19535	CarbamidometilTodos
EXOSC1	B1AMU7	Exosome complex component CSL4 (Fragment) OS=Homo sapiens OX=9606 GN=EXOSC1 PE=1 SV=2	79.26	20	2	2	2	17908	CarbamidometilTodos
EXOSC1	R4GMQ7	Exosome complex component CSL4 (Fragment) OS=Homo sapiens OX=9606 GN=EXOSC1 PE=1 SV=1	79.26	23	2	2	2	15824	CarbamidometilTodos
EXOSC1	R4GNH9	Exosome complex component CSL4 OS=Homo sapiens OX=9606 GN=EXOSC1 PE=1 SV=1	79.26	24	2	2	2	15105	CarbamidometilTodos
MTMR3	G5E953	Phosphatidylinositol-3-phosphate phosphatase OS=Homo sapiens OX=9606 GN=MTMR3 PE=1 SV=1	78.91	2	2	2	4	117569
MTMR3	Q13615	Myotubularin-related protein 3 OS=Homo sapiens OX=9606 GN=MTMR3 PE=1 SV=3	78.91	2	2	2	4	133619
GIGYF2	Q6Y7W6	GRB10-interacting GYF protein 2 OS=Homo sapiens OX=9606 GN=GIGYF2 PE=1 SV=1	78.88	3	3	3	4	150070	Oxidation (M); Deamidation (NQ)
GIGYF2	I1E4Y6	GRB10-interacting GYF protein 2 OS=Homo sapiens OX=9606 GN=GIGYF2 PE=1 SV=1	78.88	3	3	3	4	152528	Oxidation (M); Deamidation (NQ)
ATP5F1B	H0YH81	ATP synthase subunit beta (Fragment) OS=Homo sapiens OX=9606 GN=ATP5F1B PE=1 SV=1	78.76	11	3	3	6	38258
ATP5F1B	P06576	ATP synthase subunit beta mitochondrial OS=Homo sapiens OX=9606 GN=ATP5F1B PE=1 SV=3	78.76	8	3	3	6	56560
RPL28	H0YLP6	60S ribosomal protein L28 OS=Homo sapiens OX=9606 GN=RPL28 PE=1 SV=1	78.58	26	3	3	4	9657
RPL28	H0YMF4	60S ribosomal protein L28 OS=Homo sapiens OX=9606 GN=RPL28 PE=1 SV=1	78.58	21	3	3	4	12390
RPL28	P46779	60S ribosomal protein L28 OS=Homo sapiens OX=9606 GN=RPL28 PE=1 SV=3	78.58	17	3	3	4	15747
RPL28	H0YKD8	60S ribosomal protein L28 OS=Homo sapiens OX=9606 GN=RPL28 PE=1 SV=1	78.58	14	3	3	4	19072
RFC2	P35250	Replication factor C subunit 2 OS=Homo sapiens OX=9606 GN=RFC2 PE=1 SV=3	78.2	6	2	2	2	39157
DNAJA3	Q96EY1	DnaJ homolog subfamily A member 3 mitochondrial OS=Homo sapiens OX=9606 GN=DNAJA3 PE=1 SV=2	78.01	6	2	2	8	52489	Oxidation (M)
COL1A1	P02452	Collagen alpha-1(I) chain OS=Homo sapiens OX=9606 GN=COL1A1 PE=1 SV=5	77.77	3	3	3	5	138942	Mutation
MRPS27	D6RH20	28S ribosomal protein S27 mitochondrial (Fragment) OS=Homo sapiens OX=9606 GN=MRPS27 PE=1 SV=1	77.69	8	2	2	3	34458
MRPS27	G5EA06	28S ribosomal protein S27 mitochondrial OS=Homo sapiens OX=9606 GN=MRPS27 PE=1 SV=1	77.69	6	2	2	3	41329
MRPS27	Q92552	28S ribosomal protein S27 mitochondrial OS=Homo sapiens OX=9606 GN=MRPS27 PE=1 SV=3	77.69	6	2	2	3	47611
IGKV1-5	P01602	Immunoglobulin kappa variable 1-5 OS=Homo sapiens OX=9606 GN=IGKV1-5 PE=1 SV=2	76.84	25	2	2	9	12782	Oxidation (M); Deamidation (NQ)
EXOSC2	Q13868	Exosome complex component RRP4 OS=Homo sapiens OX=9606 GN=EXOSC2 PE=1 SV=2	76.6	15	3	3	3	32789	Oxidation (M)
U2AF1L5	P0DN76	Splicing factor U2AF 35 kDa subunit-like protein OS=Homo sapiens OX=9606 GN=U2AF1L5 PE=1 SV=1	76.16	10	2	2	2	27872	Acetylation (Protein N-term)
U2AF1	Q01081	Splicing factor U2AF 35 kDa subunit OS=Homo sapiens OX=9606 GN=U2AF1 PE=1 SV=3	76.16	10	2	2	2	27872	Acetylation (Protein N-term)
HELZ	J3QS41	Probable helicase with zinc finger domain OS=Homo sapiens OX=9606 GN=HELZ PE=1 SV=1	76	2	3	3	5	219055
HELZ	P42694	Probable helicase with zinc finger domain OS=Homo sapiens OX=9606 GN=HELZ PE=1 SV=2	76	2	3	3	5	218968
RBM14	Q96PK6	RNA-binding protein 14 OS=Homo sapiens OX=9606 GN=RBM14 PE=1 SV=2	75.82	6	3	3	5	69492
MRPS18B	Q9Y676	28S ribosomal protein S18b mitochondrial OS=Homo sapiens OX=9606 GN=MRPS18B PE=1 SV=1	75.18	13	2	2	4	29396
MRPS18B	A0A0G2JIC6	28S ribosomal protein S18b mitochondrial OS=Homo sapiens OX=9606 GN=MRPS18B PE=1 SV=1	75.18	16	2	2	4	24355
CEP170	H0Y2V6	Centrosomal protein of 170 kDa (Fragment) OS=Homo sapiens OX=9606 GN=CEP170 PE=1 SV=1	75.05	2	2	2	3	172091
CEP170	Q5SW79	Centrosomal protein of 170 kDa OS=Homo sapiens OX=9606 GN=CEP170 PE=1 SV=1	75.05	2	2	2	3	175292
PHGDH	A0A286YFA2	D-3-phosphoglycerate dehydrogenase OS=Homo sapiens OX=9606 GN=PHGDH PE=1 SV=1	74.93	8	3	3	3	47604
PHGDH	A0A286YF22	D-3-phosphoglycerate dehydrogenase OS=Homo sapiens OX=9606 GN=PHGDH PE=1 SV=1	74.93	7	3	3	3	55939
PHGDH	A0A2C9F2M7	D-3-phosphoglycerate dehydrogenase OS=Homo sapiens OX=9606 GN=PHGDH PE=1 SV=1	74.93	7	3	3	3	56112
PHGDH	O43175	D-3-phosphoglycerate dehydrogenase OS=Homo sapiens OX=9606 GN=PHGDH PE=1 SV=4	74.93	7	3	3	3	56651
PHGDH	A0A286YFM8	D-3-phosphoglycerate dehydrogenase (Fragment) OS=Homo sapiens OX=9606 GN=PHGDH PE=1 SV=1	74.93	15	3	3	3	25638
PHGDH	A0A286YFL2	D-3-phosphoglycerate dehydrogenase OS=Homo sapiens OX=9606 GN=PHGDH PE=1 SV=1	74.93	8	3	3	3	45529
LRCH2	Q5VUJ6	Leucine-rich repeat and calponin homology domain-containing protein 2 OS=Homo sapiens OX=9606 GN=LRCH2 PE=1 SV=2	74.22	4	3	3	3	84588
SNRPB	P14678	Small nuclear ribonucleoprotein-associated proteins B and B' OS=Homo sapiens OX=9606 GN=SNRPB PE=1 SV=2	73.9	10	2	2	3	24610	Oxidation (M)
SNRPN	J3QLE5	Small nuclear ribonucleoprotein-associated protein N (Fragment) OS=Homo sapiens OX=9606 GN=SNRPN PE=1 SV=1	73.9	14	2	2	3	17546	Oxidation (M)
SNRPN	P63162	Small nuclear ribonucleoprotein-associated protein N OS=Homo sapiens OX=9606 GN=SNRPN PE=1 SV=1	73.9	10	2	2	3	24614	Oxidation (M)
SRSF2	J3QL05	Serine/arginine-rich splicing factor 2 (Fragment) OS=Homo sapiens OX=9606 GN=SRSF2 PE=1 SV=1	73.83	19	2	2	3	15156	Oxidation (M)
SRSF2	J3KP15	Serine/arginine-rich splicing factor 2 (Fragment) OS=Homo sapiens OX=9606 GN=SRSF2 PE=1 SV=8	73.83	19	2	2	3	15371	Oxidation (M)
SRSF2	Q01130	Serine/arginine-rich splicing factor 2 OS=Homo sapiens OX=9606 GN=SRSF2 PE=1 SV=4	73.83	11	2	2	3	25476	Oxidation (M)
MYLK2	Q9H1R3	Myosin light chain kinase 2 skeletal/cardiac muscle OS=Homo sapiens OX=9606 GN=MYLK2 PE=1 SV=3	73.37	2	3	3	8	64685	Deamidation (NQ); Oxidation or Hydroxylation
EEF2	P13639	Elongation factor 2 OS=Homo sapiens OX=9606 GN=EEF2 PE=1 SV=4	73.19	5	4	3	5	95338	CarbamidometilTodos
RPS17	H3BNC9	40S ribosomal protein S17 OS=Homo sapiens OX=9606 PE=3 SV=2	72.99	5	3	3	6	64533	Oxidation (M); CarbamidometilTodos
RPS17	P08708	40S ribosomal protein S17 OS=Homo sapiens OX=9606 GN=RPS17 PE=1 SV=2	72.99	22	3	3	6	15550	Oxidation (M); CarbamidometilTodos
RPS17	H0YN88	40S ribosomal protein S17 OS=Homo sapiens OX=9606 GN=RPS17 PE=1 SV=1	72.99	22	3	3	6	15920	Oxidation (M); CarbamidometilTodos
RPS17	A0A075B716	40S ribosomal protein S17 OS=Homo sapiens OX=9606 GN=RPS17 PE=1 SV=1	72.99	16	3	3	6	21643	Oxidation (M); CarbamidometilTodos
SRSF9	Q13242	Serine/arginine-rich splicing factor 9 OS=Homo sapiens OX=9606 GN=SRSF9 PE=1 SV=1	72.08	10	2	2	3	25542	Oxidation (M); CarbamidometilTodos
SRSF9	H0YIB4	Serine/arginine-rich-splicing factor 9 (Fragment) OS=Homo sapiens OX=9606 GN=SRSF9 PE=1 SV=8	72.08	20	2	2	3	12733	Oxidation (M); CarbamidometilTodos
H4C1	P62805	Histone H4 OS=Homo sapiens OX=9606 GN=H4C1 PE=1 SV=2	71.86	17	2	2	3	11367
OSBPL3	Q9H4L5	Oxysterol-binding protein-related protein 3 OS=Homo sapiens OX=9606 GN=OSBPL3 PE=1 SV=1	71.84	5	3	3	3	101224
GTPBP3	Q969Y2	tRNA modification GTPase GTPBP3 mitochondrial OS=Homo sapiens OX=9606 GN=GTPBP3 PE=1 SV=2	70.53	5	2	2	3	52058
CNOT4	O95628	CCR4-NOT transcription complex subunit 4 OS=Homo sapiens OX=9606 GN=CNOT4 PE=1 SV=3	70.24	5	2	2	2	63510	CarbamidometilTodos
CAMK2D	Q13557	Calcium/calmodulin-dependent protein kinase type II subunit delta OS=Homo sapiens OX=9606 GN=CAMK2D PE=1 SV=3	70.15	7	3	3	3	56369	Oxidation (M)
CAMK2D	D6R938	Calcium/calmodulin-dependent protein kinase OS=Homo sapiens OX=9606 GN=CAMK2D PE=1 SV=1	70.15	7	3	3	3	56298	Oxidation (M)
CAMK2D	E9PBG7	Calcium/calmodulin-dependent protein kinase OS=Homo sapiens OX=9606 GN=CAMK2D PE=1 SV=1	70.15	7	3	3	3	57763	Oxidation (M)
CAMK2D	E9PF82	Calcium/calmodulin-dependent protein kinase OS=Homo sapiens OX=9606 GN=CAMK2D PE=1 SV=1	70.15	7	3	3	3	60005	Oxidation (M)
LCN2	X6R8F3	Neutrophil gelatinase-associated lipocalin OS=Homo sapiens OX=9606 GN=LCN2 PE=1 SV=1	70.05	16	2	2	2	22788	CarbamidometilTodos
LCN2	P80188	Neutrophil gelatinase-associated lipocalin OS=Homo sapiens OX=9606 GN=LCN2 PE=1 SV=2	70.05	16	2	2	2	22588	CarbamidometilTodos
EXOSC9	D6RIY6	Exosome complex component RRP45 OS=Homo sapiens OX=9606 GN=EXOSC9 PE=1 SV=1	69.99	5	2	2	5	46978
EXOSC9	Q06265	Exosome complex component RRP45 OS=Homo sapiens OX=9606 GN=EXOSC9 PE=1 SV=3	69.99	5	2	2	5	48949
RPP30	Q5VU10	Ribonuclease P protein subunit p30 (Fragment) OS=Homo sapiens OX=9606 GN=RPP30 PE=1 SV=1	69.98	10	2	2	3	23286	CarbamidometilTodos
RPP30	P78346	Ribonuclease P protein subunit p30 OS=Homo sapiens OX=9606 GN=RPP30 PE=1 SV=1	69.98	8	2	2	3	29321	CarbamidometilTodos
KHSRP	Q92945	Far upstream element-binding protein 2 OS=Homo sapiens OX=9606 GN=KHSRP PE=1 SV=4	69.96	3	2	2	3	73115
KHSRP	A0A087WTP3	Far upstream element-binding protein 2 OS=Homo sapiens OX=9606 GN=KHSRP PE=1 SV=1	69.96	3	2	2	3	73028
KHSRP	M0R0I5	Far upstream element-binding protein 2 (Fragment) OS=Homo sapiens OX=9606 GN=KHSRP PE=1 SV=1	69.96	9	2	2	3	29464
CHERP	Q8IWX8	Calcium homeostasis endoplasmic reticulum protein OS=Homo sapiens OX=9606 GN=CHERP PE=1 SV=3	68.87	3	2	2	2	103702	CarbamidometilTodos
CHERP	J3QK89	Calcium homeostasis endoplasmic reticulum protein OS=Homo sapiens OX=9606 GN=CHERP PE=1 SV=1	68.87	3	2	2	2	104934	CarbamidometilTodos
RPS26	P62854	40S ribosomal protein S26 OS=Homo sapiens OX=9606 GN=RPS26 PE=1 SV=3	68.8	21	2	2	3	13015
TNRC6A	Q8NDV7	Trinucleotide repeat-containing gene 6A protein OS=Homo sapiens OX=9606 GN=TNRC6A PE=1 SV=2	68.69	2	3	2	3	210296	Oxidation (M)
KLC2	Q9H0B6	Kinesin light chain 2 OS=Homo sapiens OX=9606 GN=KLC2 PE=1 SV=1	68.53	5	3	3	6	68935	CarbamidometilTodos
KLC2	A8MZ87	Kinesin light chain OS=Homo sapiens OX=9606 GN=KLC2 PE=1 SV=1	68.53	7	3	3	6	57175	CarbamidometilTodos
MUC5B	Q9HC84	Mucin-5B OS=Homo sapiens OX=9606 GN=MUC5B PE=1 SV=3	68.33	0	2	2	3	596344
EIF6	P56537	Eukaryotic translation initiation factor 6 OS=Homo sapiens OX=9606 GN=EIF6 PE=1 SV=1	68.13	10	2	2	2	26599	Oxidation (M)
S100A7	P31151	Protein S100-A7 OS=Homo sapiens OX=9606 GN=S100A7 PE=1 SV=4	67.12	23	2	2	2	11471	CarbamidometilTodos
RPL27	P61353	60S ribosomal protein L27 OS=Homo sapiens OX=9606 GN=RPL27 PE=1 SV=2	66.6	16	2	2	2	15798
RPL27	K7ELC7	60S ribosomal protein L27 (Fragment) OS=Homo sapiens OX=9606 GN=RPL27 PE=1 SV=1	66.6	15	2	2	2	16478
SERPINB12	Q96P63	Serpin B12 OS=Homo sapiens OX=9606 GN=SERPINB12 PE=1 SV=1	66.57	8	3	3	5	46276
SERPINB1	P30740	Leukocyte elastase inhibitor OS=Homo sapiens OX=9606 GN=SERPINB1 PE=1 SV=1	66.52	7	2	2	4	42742	Oxidation (M)
RPL27A	E9PJD9	60S ribosomal protein L27a OS=Homo sapiens OX=9606 GN=RPL27A PE=1 SV=1	66.02	23	2	2	3	10127
RPL27A	E9PLL6	60S ribosomal protein L27a OS=Homo sapiens OX=9606 GN=RPL27A PE=1 SV=1	66.02	19	2	2	3	12201
RPL27A	P46776	60S ribosomal protein L27a OS=Homo sapiens OX=9606 GN=RPL27A PE=1 SV=2	66.02	14	2	2	3	16561
TAF15	A0A075B7D9	TATA-binding protein-associated factor 2N OS=Homo sapiens OX=9606 GN=TAF15 PE=1 SV=1	65.04	5	2	2	2	48840
TAF15	Q92804	TATA-binding protein-associated factor 2N OS=Homo sapiens OX=9606 GN=TAF15 PE=1 SV=1	65.04	4	2	2	2	61830
FUS	P35637	RNA-binding protein FUS OS=Homo sapiens OX=9606 GN=FUS PE=1 SV=1	65.04	4	2	2	2	53426
FUS	H3BPE7	RNA-binding protein FUS OS=Homo sapiens OX=9606 GN=FUS PE=1 SV=1	65.04	4	2	2	2	53497
COL1A2	A0A087WTA8	Collagen alpha-2(I) chain OS=Homo sapiens OX=9606 GN=COL1A2 PE=1 SV=1	63.85	2	2	2	4	129151
COL1A2	P08123	Collagen alpha-2(I) chain OS=Homo sapiens OX=9606 GN=COL1A2 PE=1 SV=7	63.85	2	2	2	4	129314
ALOX12B	O75342	Arachidonate 12-lipoxygenase 12R-type OS=Homo sapiens OX=9606 GN=ALOX12B PE=1 SV=1	63.79	4	2	2	2	80356	Oxidation (M)
AGO2	Q9UKV8	Protein argonaute-2 OS=Homo sapiens OX=9606 GN=AGO2 PE=1 SV=3	63.55	4	3	3	4	97208	Oxidation (M)
DPM1	O60762	Dolichol-phosphate mannosyltransferase subunit 1 OS=Homo sapiens OX=9606 GN=DPM1 PE=1 SV=1	63.19	10	2	2	3	29634
DPM1	Q5QPK2	Dolichol-phosphate mannosyltransferase subunit 1 OS=Homo sapiens OX=9606 GN=DPM1 PE=1 SV=1	63.19	9	2	2	3	32426
DPM1	H0Y368	Dolichol-phosphate mannosyltransferase subunit 1 (Fragment) OS=Homo sapiens OX=9606 GN=DPM1 PE=1 SV=1	63.19	9	2	2	3	33337
RBM25	P49756	RNA-binding protein 25 OS=Homo sapiens OX=9606 GN=RBM25 PE=1 SV=3	61.73	4	3	3	5	100186
SF1	Q15637	Splicing factor 1 OS=Homo sapiens OX=9606 GN=SF1 PE=1 SV=4	61.19	4	2	2	4	68330	CarbamidometilTodos
SMG7	B1ALB4	Protein SMG7 (Fragment) OS=Homo sapiens OX=9606 GN=SMG7 PE=1 SV=8	60.79	4	3	3	4	84830	CarbamidometilTodos
SMG7	Q92540	Protein SMG7 OS=Homo sapiens OX=9606 GN=SMG7 PE=1 SV=2	60.79	3	3	3	4	127282	CarbamidometilTodos
SMG7	E9PD50	Protein SMG7 OS=Homo sapiens OX=9606 GN=SMG7 PE=1 SV=1	60.79	3	3	3	4	130859	CarbamidometilTodos
RPS9	P46781	40S ribosomal protein S9 OS=Homo sapiens OX=9606 GN=RPS9 PE=1 SV=3	60.14	18	4	4	5	22591
RFC5	P40937	Replication factor C subunit 5 OS=Homo sapiens OX=9606 GN=RFC5 PE=1 SV=1	60	9	3	3	6	38497	Oxidation (M); CarbamidometilTodos
PRB3	A0A0G2JNB4	Basic salivary proline-rich protein 3 OS=Homo sapiens OX=9606 GN=PRB3 PE=1 SV=1	59.92	7	2	2	2	30990
TRIM4	H7C0Q6	E3 ubiquitin-protein ligase TRIM4 (Fragment) OS=Homo sapiens OX=9606 GN=TRIM4 PE=1 SV=1	59.57	13	2	2	4	23532
TRIM4	Q9C037	E3 ubiquitin-protein ligase TRIM4 OS=Homo sapiens OX=9606 GN=TRIM4 PE=1 SV=2	59.57	5	2	2	4	57461
DHX9	Q08211	ATP-dependent RNA helicase A OS=Homo sapiens OX=9606 GN=DHX9 PE=1 SV=4	59.39	2	3	3	3	140958
STRN3	Q13033	Striatin-3 OS=Homo sapiens OX=9606 GN=STRN3 PE=1 SV=3	58.72	3	2	2	2	87209	CarbamidometilTodos
PSMA4	H0YLS6	Proteasome subunit alpha type OS=Homo sapiens OX=9606 GN=PSMA4 PE=1 SV=1	58.69	15	2	2	3	13948
PSMA4	H0YLC2	Proteasome subunit alpha type OS=Homo sapiens OX=9606 GN=PSMA4 PE=1 SV=1	58.69	11	2	2	3	19654
PSMA4	H0YMI6	Proteasome subunit alpha type (Fragment) OS=Homo sapiens OX=9606 GN=PSMA4 PE=1 SV=1	58.69	10	2	2	3	20527
PSMA4	H0YMA1	Proteasome subunit alpha type (Fragment) OS=Homo sapiens OX=9606 GN=PSMA4 PE=1 SV=1	58.69	9	2	2	3	23271
PSMA4	H0YMZ1	Proteasome subunit alpha type (Fragment) OS=Homo sapiens OX=9606 GN=PSMA4 PE=1 SV=8	58.69	9	2	2	3	24526
PSMA4	H0YL69	Proteasome subunit alpha type (Fragment) OS=Homo sapiens OX=9606 GN=PSMA4 PE=1 SV=1	58.69	8	2	2	3	26376
PSMA4	P25789	Proteasome subunit alpha type-4 OS=Homo sapiens OX=9606 GN=PSMA4 PE=1 SV=1	58.69	7	2	2	3	29484
CDC5L	Q99459	Cell division cycle 5-like protein OS=Homo sapiens OX=9606 GN=CDC5L PE=1 SV=2	58.37	4	3	3	3	92251
RPS10	P46783	40S ribosomal protein S10 OS=Homo sapiens OX=9606 GN=RPS10 PE=1 SV=1	57.79	14	2	2	4	18898
MYH9	P35579	Myosin-9 OS=Homo sapiens OX=9606 GN=MYH9 PE=1 SV=4	57.49	1	2	2	2	226530
DSC3	Q14574	Desmocollin-3 OS=Homo sapiens OX=9606 GN=DSC3 PE=1 SV=3	56.89	3	2	2	4	99969
RPL6	Q02878	60S ribosomal protein L6 OS=Homo sapiens OX=9606 GN=RPL6 PE=1 SV=3	56.87	6	2	2	2	32728
RPS23	D6RD47	40S ribosomal protein S23 OS=Homo sapiens OX=9606 GN=RPS23 PE=1 SV=1	56	9	2	2	2	14837
RPS23	P62266	40S ribosomal protein S23 OS=Homo sapiens OX=9606 GN=RPS23 PE=1 SV=3	56	8	2	2	2	15808
PLBD1	Q6P4A8	Phospholipase B-like 1 OS=Homo sapiens OX=9606 GN=PLBD1 PE=1 SV=2	55.93	5	2	2	3	63255	CarbamidometilTodos
RAN	F5H018	GTP-binding nuclear protein Ran (Fragment) OS=Homo sapiens OX=9606 GN=RAN PE=1 SV=8	54.57	12	2	2	4	22436	CarbamidometilTodos
RAN	P62826	GTP-binding nuclear protein Ran OS=Homo sapiens OX=9606 GN=RAN PE=1 SV=3	54.57	11	2	2	4	24423	CarbamidometilTodos
RAN	J3KQE5	GTP-binding nuclear protein Ran (Fragment) OS=Homo sapiens OX=9606 GN=RAN PE=1 SV=1	54.57	10	2	2	4	26816	CarbamidometilTodos
RAN	B5MDF5	GTP-binding nuclear protein Ran OS=Homo sapiens OX=9606 GN=RAN PE=1 SV=1	54.57	10	2	2	4	26224	CarbamidometilTodos
EXOSC10	Q01780	Exosome component 10 OS=Homo sapiens OX=9606 GN=EXOSC10 PE=1 SV=2	54.13	4	2	2	2	100831	Oxidation (M)
CPNE1	F2Z2V0	Copine-1 (Fragment) OS=Homo sapiens OX=9606 GN=CPNE1 PE=1 SV=1	53.03	4	2	2	2	58634
CPNE1	Q99829	Copine-1 OS=Homo sapiens OX=9606 GN=CPNE1 PE=1 SV=1	53.03	4	2	2	2	59059
CPNE1	B0QZ18	Copine-1 OS=Homo sapiens OX=9606 GN=CPNE1 PE=1 SV=1	53.03	4	2	2	2	59718
SMC3	Q9UQE7	Structural maintenance of chromosomes protein 3 OS=Homo sapiens OX=9606 GN=SMC3 PE=1 SV=2	51.76	2	2	2	2	141541	Oxidation (M)
SNRPD1	P62314	Small nuclear ribonucleoprotein Sm D1 OS=Homo sapiens OX=9606 GN=SNRPD1 PE=1 SV=1	51.35	20	2	2	2	13282
RPS27	P42677	40S ribosomal protein S27 OS=Homo sapiens OX=9606 GN=RPS27 PE=1 SV=3	50.76	23	2	2	2	9461	CarbamidometilTodos
ARAF	P10398	Serine/threonine-protein kinase A-Raf OS=Homo sapiens OX=9606 GN=ARAF PE=1 SV=2	50.74	2	2	2	2	67585
ARAF	Q96II5	Non-specific serine/threonine protein kinase OS=Homo sapiens OX=9606 GN=ARAF PE=1 SV=1	50.74	2	2	2	2	67926
BRAF	P15056	Serine/threonine-protein kinase B-raf OS=Homo sapiens OX=9606 GN=BRAF PE=1 SV=4	50.74	1	2	2	2	84437
BRAF	H7C560	Non-specific serine/threonine protein kinase OS=Homo sapiens OX=9606 GN=BRAF PE=1 SV=2	50.74	1	2	2	2	84579
BRAF	A0A2U3TZI2	Non-specific serine/threonine protein kinase OS=Homo sapiens OX=9606 GN=BRAF PE=1 SV=1	50.74	1	2	2	2	89046
BRAF	A0A2R8Y8E0	Non-specific serine/threonine protein kinase OS=Homo sapiens OX=9606 GN=BRAF PE=1 SV=1	50.74	1	2	2	2	89188
BRAF	H7C4S5	Serine/threonine-protein kinase B-raf (Fragment) OS=Homo sapiens OX=9606 GN=BRAF PE=1 SV=2	50.74	4	2	2	2	26336
BRAF	A0A2R8Y492	Serine/threonine-protein kinase B-raf (Fragment) OS=Homo sapiens OX=9606 GN=BRAF PE=1 SV=1	50.74	2	2	2	2	45494
RAF1	H7C155	Non-specific serine/threonine protein kinase (Fragment) OS=Homo sapiens OX=9606 GN=RAF1 PE=1 SV=1	50.74	2	2	2	2	59741
RAF1	P04049	RAF proto-oncogene serine/threonine-protein kinase OS=Homo sapiens OX=9606 GN=RAF1 PE=1 SV=1	50.74	2	2	2	2	73052
RAD18	Q9NS91	E3 ubiquitin-protein ligase RAD18 OS=Homo sapiens OX=9606 GN=RAD18 PE=1 SV=2	49.62	5	2	2	4	56223	Mutation
EIF3B	C9JZG1	Eukaryotic translation initiation factor 3 subunit B (Fragment) OS=Homo sapiens OX=9606 GN=EIF3B PE=1 SV=1	49.39	7	2	2	2	33382
EIF3B	P55884	Eukaryotic translation initiation factor 3 subunit B OS=Homo sapiens OX=9606 GN=EIF3B PE=1 SV=3	49.39	3	2	2	2	92482
WDR83	H0YIE8	WD repeat domain-containing protein 83 (Fragment) OS=Homo sapiens OX=9606 GN=WDR83 PE=1 SV=1	49.28	13	2	2	2	23532	CarbamidometilTodos
WDR83	Q9BRX9	WD repeat domain-containing protein 83 OS=Homo sapiens OX=9606 GN=WDR83 PE=1 SV=1	49.28	9	2	2	2	34343	CarbamidometilTodos
SNRPD2	P62316	Small nuclear ribonucleoprotein Sm D2 OS=Homo sapiens OX=9606 GN=SNRPD2 PE=1 SV=1	49.2	17	2	2	3	13527	Oxidation (M); CarbamidometilTodos
LARP4	Q96J85	C-Mpl binding protein OS=Homo sapiens OX=9606 GN=LARP4 PE=1 SV=1	48.28	8	2	2	2	42505
LARP4	Q71RC2	La-related protein 4 OS=Homo sapiens OX=9606 GN=LARP4 PE=1 SV=3	48.28	4	2	2	2	80596
TRIM24	O15164	Transcription intermediary factor 1-alpha OS=Homo sapiens OX=9606 GN=TRIM24 PE=1 SV=3	48.11	2	2	2	3	116831
KIF5B	P33176	Kinesin-1 heavy chain OS=Homo sapiens OX=9606 GN=KIF5B PE=1 SV=1	44.99	2	2	2	2	109685
DDX46	Q7L014	Probable ATP-dependent RNA helicase DDX46 OS=Homo sapiens OX=9606 GN=DDX46 PE=1 SV=2	44.1	3	2	2	2	117362	Oxidation (M)
DDX46	A0A0C4DG89	RNA helicase OS=Homo sapiens OX=9606 GN=DDX46 PE=1 SV=1	44.1	3	2	2	2	117461	Oxidation (M)
EIF4A3	P38919	Eukaryotic initiation factor 4A-III OS=Homo sapiens OX=9606 GN=EIF4A3 PE=1 SV=4	43.91	6	2	2	2	46871
HELLS	A0A087WSW7	Helicase lymphoid-specific isoform CRA_d OS=Homo sapiens OX=9606 GN=HELLS PE=1 SV=1	42.89	3	2	2	3	81036
HELLS	F6XU50	Helicase lymphoid-specific isoform CRA_l OS=Homo sapiens OX=9606 GN=HELLS PE=1 SV=1	42.89	3	2	2	3	82733
HELLS	Q9NRZ9	Lymphoid-specific helicase OS=Homo sapiens OX=9606 GN=HELLS PE=1 SV=1	42.89	2	2	2	3	97074
HELLS	A0A0B4J1V9	Helicase lymphoid-specific isoform CRA_b OS=Homo sapiens OX=9606 GN=HELLS PE=1 SV=1	42.89	2	2	2	3	102715
RBBP4	Q09028	Histone-binding protein RBBP4 OS=Homo sapiens OX=9606 GN=RBBP4 PE=1 SV=3	41.84	6	2	2	2	47656	CarbamidometilTodos
ANKRD40	Q6AI12	Ankyrin repeat domain-containing protein 40 OS=Homo sapiens OX=9606 GN=ANKRD40 PE=1 SV=2	41.3	5	2	2	2	41089	Oxidation (M)
EIF3I	Q13347	Eukaryotic translation initiation factor 3 subunit I OS=Homo sapiens OX=9606 GN=EIF3I PE=1 SV=1	41.3	6	2	2	3	36502	CarbamidometilTodos
SNW1	Q13573	SNW domain-containing protein 1 OS=Homo sapiens OX=9606 GN=SNW1 PE=1 SV=1	39.88	6	2	2	2	61495
SNW1	G3V4X8	SNW domain-containing protein 1 OS=Homo sapiens OX=9606 GN=SNW1 PE=1 SV=1	39.88	8	2	2	2	43332
AMBRA1	A0A075B6T1	Activating molecule in BECN1-regulated autophagy protein 1 OS=Homo sapiens OX=9606 GN=AMBRA1 PE=1 SV=1	38.66	2	2	2	2	129599	Oxidation (M)
AMBRA1	Q9C0C7	Activating molecule in BECN1-regulated autophagy protein 1 OS=Homo sapiens OX=9606 GN=AMBRA1 PE=1 SV=2	38.66	2	2	2	2	142507	Oxidation (M)
MRPS2	Q9Y399	28S ribosomal protein S2 mitochondrial OS=Homo sapiens OX=9606 GN=MRPS2 PE=1 SV=1	37.18	6	2	2	2	33249	Oxidation (M)

## Sheet: Rep2 G5_1-739
Name	Accession	Description	-10lgP	Coverage (%)	#Peptides	#Unique	PSM	Avg. Mass	PTM
GEMIN5	Q8TEQ6	Gem-associated protein 5 OS=Homo sapiens OX=9606 GN=GEMIN5 PE=1 SV=3	277.42	29	58	58	518	168589	Oxidation (M); CarbamidometilTodos; Phosphorylation (STY); Methylation(KR); Deamidation (NQ); 13 more
ALB	P02768	Albumin OS=Homo sapiens OX=9606 GN=ALB PE=1 SV=2	224.07	44	33	33	115	69367	Oxidation (M); CarbamidometilTodos; Methylation(KR); Deamidation (NQ); Dehydration; 6 more
HSPA8	P11142	Heat shock cognate 71 kDa protein OS=Homo sapiens OX=9606 GN=HSPA8 PE=1 SV=1	205.56	31	18	12	134	70898	Oxidation (M); CarbamidometilTodos; Methylation(KR); Deamidation (NQ); Dehydration; Methylation(others)
HSPA8	E9PKE3	Heat shock cognate 71 kDa protein OS=Homo sapiens OX=9606 GN=HSPA8 PE=1 SV=1	205.56	32	18	12	134	68806	Oxidation (M); CarbamidometilTodos; Methylation(KR); Deamidation (NQ); Dehydration; Methylation(others)
PABPC1	P11940	Polyadenylate-binding protein 1 OS=Homo sapiens OX=9606 GN=PABPC1 PE=1 SV=2	200.74	30	19	13	62	70671	Oxidation (M); Deamidation (NQ)
IGKC	A0A5H1ZRQ3	Immunoglobulin kappa constant (Fragment) OS=Homo sapiens OX=9606 GN=IGKC PE=1 SV=1	194.42	79	15	15	93	11728	CarbamidometilTodos; Methylation(KR); Deamidation (NQ); Propionamide; Carbamidomethylated DTT modification; 2 more
IGKC	P01834	Immunoglobulin kappa constant OS=Homo sapiens OX=9606 GN=IGKC PE=1 SV=2	194.42	79	15	15	93	11765	CarbamidometilTodos; Methylation(KR); Deamidation (NQ); Propionamide; Carbamidomethylated DTT modification; 2 more
IGF2BP1	Q9NZI8	Insulin-like growth factor 2 mRNA-binding protein 1 OS=Homo sapiens OX=9606 GN=IGF2BP1 PE=1 SV=2	191.1	34	18	17	79	63481	Oxidation (M); CarbamidometilTodos; Deamidation (NQ); Methylation(others); Pyro-glu from Q
HSPA1B	A0A0G2JIW1	Heat shock 70 kDa protein 1B OS=Homo sapiens OX=9606 GN=HSPA1B PE=1 SV=1	181.38	26	15	3	65	70109	Oxidation (M); CarbamidometilTodos; Methylation(KR); Deamidation (NQ); Methylation(others)
HSPA1B	P0DMV9	Heat shock 70 kDa protein 1B OS=Homo sapiens OX=9606 GN=HSPA1B PE=1 SV=1	181.38	26	15	3	65	70052	Oxidation (M); CarbamidometilTodos; Methylation(KR); Deamidation (NQ); Methylation(others)
HSPA1A	P0DMV8	Heat shock 70 kDa protein 1A OS=Homo sapiens OX=9606 GN=HSPA1A PE=1 SV=1	181.38	26	15	3	65	70052	Oxidation (M); CarbamidometilTodos; Methylation(KR); Deamidation (NQ); Methylation(others)
CCT8	P50990	T-complex protein 1 subunit theta OS=Homo sapiens OX=9606 GN=CCT8 PE=1 SV=4	176.58	29	15	15	31	59621	Oxidation (M)
IGHG1	P01857	Immunoglobulin heavy constant gamma 1 OS=Homo sapiens OX=9606 GN=IGHG1 PE=1 SV=1	175.37	38	12	4	92	36106	Oxidation (M); CarbamidometilTodos; Deamidation (NQ); Propionamide
IGHG1	A0A0A0MS08	Immunoglobulin heavy constant gamma 1 (Fragment) OS=Homo sapiens OX=9606 GN=IGHG1 PE=1 SV=1	175.37	32	12	4	92	43912	Oxidation (M); CarbamidometilTodos; Deamidation (NQ); Propionamide
HSPA5	P11021	Endoplasmic reticulum chaperone BiP OS=Homo sapiens OX=9606 GN=HSPA5 PE=1 SV=2	171.38	20	11	8	40	72333	Oxidation (M); Deamidation (NQ); Methylation(others)
CCT2	P78371	T-complex protein 1 subunit beta OS=Homo sapiens OX=9606 GN=CCT2 PE=1 SV=4	170.91	31	13	13	29	57488	Oxidation (M)
PABPC4	B1ANR0	Polyadenylate-binding protein OS=Homo sapiens OX=9606 GN=PABPC4 PE=1 SV=1	165.01	19	11	5	48	67971	Oxidation (M); Deamidation (NQ)
PABPC4	Q13310	Polyadenylate-binding protein 4 OS=Homo sapiens OX=9606 GN=PABPC4 PE=1 SV=1	165.01	18	11	5	48	70783	Oxidation (M); Deamidation (NQ)
IGHG3	P01860	Immunoglobulin heavy constant gamma 3 OS=Homo sapiens OX=9606 GN=IGHG3 PE=1 SV=2	164.44	33	10	2	91	41287	Oxidation (M); CarbamidometilTodos; Methylation(KR); Deamidation (NQ); Propionamide
IGHG3	A0A4W9A917	Immunoglobulin heavy constant gamma 3 (Fragment) OS=Homo sapiens OX=9606 GN=IGHG3 PE=1 SV=1	164.44	33	10	2	91	41335	Oxidation (M); CarbamidometilTodos; Methylation(KR); Deamidation (NQ); Propionamide
IGHG3	A0A286YES1	Immunoglobulin heavy constant gamma 3 (Fragment) OS=Homo sapiens OX=9606 GN=IGHG3 PE=1 SV=1	164.44	28	10	2	91	49141	Oxidation (M); CarbamidometilTodos; Methylation(KR); Deamidation (NQ); Propionamide
ZCCHC3	Q9NUD5	Zinc finger CCHC domain-containing protein 3 OS=Homo sapiens OX=9606 GN=ZCCHC3 PE=1 SV=2	163.65	26	9	9	33	43547	Oxidation (M); CarbamidometilTodos; Carboxymethyl
DSP	P15924	Desmoplakin OS=Homo sapiens OX=9606 GN=DSP PE=1 SV=3	161.92	7	20	20	26	331774	Oxidation (M); CarbamidometilTodos; Dihydroxy
YBX3	P16989	Y-box-binding protein 3 OS=Homo sapiens OX=9606 GN=YBX3 PE=1 SV=4	151.81	27	6	5	18	40090
IRS4	O14654	Insulin receptor substrate 4 OS=Homo sapiens OX=9606 GN=IRS4 PE=1 SV=1	146.08	9	9	9	25	133767	Oxidation (M); CarbamidometilTodos; Deamidation (NQ)
CCT7	Q99832	T-complex protein 1 subunit eta OS=Homo sapiens OX=9606 GN=CCT7 PE=1 SV=2	145.65	13	5	5	9	59367	Oxidation (M)
EEF1A1P5	Q5VTE0	Putative elongation factor 1-alpha-like 3 OS=Homo sapiens OX=9606 GN=EEF1A1P5 PE=5 SV=1	145.26	22	10	5	43	50185	Oxidation (M); Methylation(KR); Dimethylation(KR)
EEF1A1	P68104	Elongation factor 1-alpha 1 OS=Homo sapiens OX=9606 GN=EEF1A1 PE=1 SV=1	145.26	22	10	5	43	50141	Oxidation (M); Methylation(KR); Dimethylation(KR)
IGF2BP3	O00425	Insulin-like growth factor 2 mRNA-binding protein 3 OS=Homo sapiens OX=9606 GN=IGF2BP3 PE=1 SV=2	144.67	20	9	7	23	63705	Oxidation (M); CarbamidometilTodos; Deamidation (NQ)
YBX1	P67809	Y-box-binding protein 1 OS=Homo sapiens OX=9606 GN=YBX1 PE=1 SV=3	142.96	27	5	4	20	35924	Deamidation (NQ)
YBX1	H0Y449	Y-box-binding protein 1 (Fragment) OS=Homo sapiens OX=9606 GN=YBX1 PE=1 SV=1	142.96	23	5	4	20	42024	Deamidation (NQ)
DSG1	Q02413	Desmoglein-1 OS=Homo sapiens OX=9606 GN=DSG1 PE=1 SV=2	141.57	7	7	7	12	113748	Oxidation (M); CarbamidometilTodos; Pyro-glu from Q; Mutation
RPL12	P30050	60S ribosomal protein L12 OS=Homo sapiens OX=9606 GN=RPL12 PE=1 SV=1	141.21	34	4	4	34	17819	CarbamidometilTodos
HNRNPK	P61978	Heterogeneous nuclear ribonucleoprotein K OS=Homo sapiens OX=9606 GN=HNRNPK PE=1 SV=1	140.9	18	6	6	23	50976	Oxidation (M)
MATR3	A0A0R4J2E8	Matrin-3 OS=Homo sapiens OX=9606 GN=MATR3 PE=1 SV=1	140.03	11	8	8	11	94623	Oxidation (M); Deamidation (NQ); Mutation
MATR3	P43243	Matrin-3 OS=Homo sapiens OX=9606 GN=MATR3 PE=1 SV=2	140.03	11	8	8	11	94623	Oxidation (M); Deamidation (NQ); Mutation
MATR3	A8MXP9	Matrin-3 OS=Homo sapiens OX=9606 GN=MATR3 PE=1 SV=1	140.03	10	8	8	11	99967	Oxidation (M); Deamidation (NQ); Mutation
IGLC2	P0DOY2	Immunoglobulin lambda constant 2 OS=Homo sapiens OX=9606 GN=IGLC2 PE=1 SV=1	137.14	44	5	2	40	11294	CarbamidometilTodos; Deamidation (NQ); Carbamylation; Cysteine oxidation to cysteic acid
IGLC3	P0DOY3	Immunoglobulin lambda constant 3 OS=Homo sapiens OX=9606 GN=IGLC3 PE=1 SV=1	137.14	44	5	2	40	11266	CarbamidometilTodos; Deamidation (NQ); Carbamylation; Cysteine oxidation to cysteic acid
FXR1	P51114	Fragile X mental retardation syndrome-related protein 1 OS=Homo sapiens OX=9606 GN=FXR1 PE=1 SV=3	136.76	11	6	4	23	69721	Deamidation (NQ)
CLPX	O76031	ATP-dependent Clp protease ATP-binding subunit clpX-like mitochondrial OS=Homo sapiens OX=9606 GN=CLPX PE=1 SV=2	136.76	18	9	9	20	69224	CarbamidometilTodos
SF3B1	O75533	Splicing factor 3B subunit 1 OS=Homo sapiens OX=9606 GN=SF3B1 PE=1 SV=3	136.27	8	7	7	8	145830
PUF60	A0A0J9YVP6	60 kDa poly(U)-binding-splicing factor (Fragment) OS=Homo sapiens OX=9606 GN=PUF60 PE=1 SV=1	135.82	15	6	6	26	57399	Oxidation (M); CarbamidometilTodos
PUF60	A0A0J9YXX5	60 kDa poly(U)-binding-splicing factor (Fragment) OS=Homo sapiens OX=9606 GN=PUF60 PE=1 SV=1	135.82	14	6	6	26	59103	Oxidation (M); CarbamidometilTodos
PUF60	Q9UHX1	Poly(U)-binding-splicing factor PUF60 OS=Homo sapiens OX=9606 GN=PUF60 PE=1 SV=1	135.82	14	6	6	26	59876	Oxidation (M); CarbamidometilTodos
PUF60	A0A0J9YYL3	60 kDa poly(U)-binding-splicing factor (Fragment) OS=Homo sapiens OX=9606 GN=PUF60 PE=1 SV=1	135.82	15	6	6	26	54627	Oxidation (M); CarbamidometilTodos
PUF60	A0A0J9YXJ8	60 kDa poly(U)-binding-splicing factor (Fragment) OS=Homo sapiens OX=9606 GN=PUF60 PE=1 SV=1	135.82	15	6	6	26	56331	Oxidation (M); CarbamidometilTodos
IGLL5	A0A0B4J231	Immunoglobulin lambda-like polypeptide 5 OS=Homo sapiens OX=9606 GN=IGLL5 PE=1 SV=1	133.83	22	5	2	39	23150	CarbamidometilTodos; Deamidation (NQ); Methylation(others); Cysteine oxidation to cysteic acid
IGLL5	B9A064	Immunoglobulin lambda-like polypeptide 5 OS=Homo sapiens OX=9606 GN=IGLL5 PE=2 SV=2	133.83	22	5	2	39	23063	CarbamidometilTodos; Deamidation (NQ); Methylation(others); Cysteine oxidation to cysteic acid
TCP1	P17987	T-complex protein 1 subunit alpha OS=Homo sapiens OX=9606 GN=TCP1 PE=1 SV=1	132.59	17	7	6	15	60344	Oxidation (M); CarbamidometilTodos
PPP3CA	Q08209	Serine/threonine-protein phosphatase 2B catalytic subunit alpha isoform OS=Homo sapiens OX=9606 GN=PPP3CA PE=1 SV=1	132.28	19	9	9	15	58688	Oxidation (M); Deamidation (NQ)
RPLP0	P05388	60S acidic ribosomal protein P0 OS=Homo sapiens OX=9606 GN=RPLP0 PE=1 SV=1	130.95	16	5	5	18	34274	Oxidation (M)
RPLP0	F8VWS0	60S acidic ribosomal protein P0 OS=Homo sapiens OX=9606 GN=RPLP0 PE=1 SV=1	130.95	18	5	5	18	30456	Oxidation (M)
DDX17	A0A5H1ZRQ2	RNA helicase OS=Homo sapiens OX=9606 GN=DDX17 PE=1 SV=1	129.91	12	7	3	23	80440	Oxidation (M); CarbamidometilTodos
DDX17	A0A1X7SBZ2	RNA helicase OS=Homo sapiens OX=9606 GN=DDX17 PE=1 SV=1	129.91	12	7	3	23	80255	Oxidation (M); CarbamidometilTodos
DDX17	Q92841	Probable ATP-dependent RNA helicase DDX17 OS=Homo sapiens OX=9606 GN=DDX17 PE=1 SV=2	129.91	12	7	3	23	80273	Oxidation (M); CarbamidometilTodos
HSP90AB1	P08238	Heat shock protein HSP 90-beta OS=Homo sapiens OX=9606 GN=HSP90AB1 PE=1 SV=4	128.62	10	6	2	8	83264
HNRNPM	P52272	Heterogeneous nuclear ribonucleoprotein M OS=Homo sapiens OX=9606 GN=HNRNPM PE=1 SV=3	128.37	12	7	7	16	77516	Oxidation (M)
HNRNPM	A0A087X0X3	Heterogeneous nuclear ribonucleoprotein M OS=Homo sapiens OX=9606 GN=HNRNPM PE=1 SV=1	128.37	12	7	7	16	77570	Oxidation (M)
FMR1	A8MQB8	Synaptic functional regulator FMR1 OS=Homo sapiens OX=9606 GN=FMR1 PE=1 SV=1	128.23	12	6	5	10	65822	Oxidation (M)
FMR1	G3V0J0	Synaptic functional regulator FMR1 OS=Homo sapiens OX=9606 GN=FMR1 PE=1 SV=1	128.23	11	6	5	10	66786	Oxidation (M)
CCT4	P50991	T-complex protein 1 subunit delta OS=Homo sapiens OX=9606 GN=CCT4 PE=1 SV=4	128.07	14	6	5	18	57924
FAM120A	Q9NZB2	Constitutive coactivator of PPAR-gamma-like protein 1 OS=Homo sapiens OX=9606 GN=FAM120A PE=1 SV=2	126.4	5	4	4	7	121888	Deamidation (NQ)
RPS14	P62263	40S ribosomal protein S14 OS=Homo sapiens OX=9606 GN=RPS14 PE=1 SV=3	125.87	28	3	3	28	16273	Oxidation (M); Deamidation (NQ)
RPS14	A0A2R8Y811	40S ribosomal protein S14 (Fragment) OS=Homo sapiens OX=9606 GN=RPS14 PE=1 SV=1	125.87	28	3	3	28	16160	Oxidation (M); Deamidation (NQ)
HNRNPH1	G8JLB6	Heterogeneous nuclear ribonucleoprotein H OS=Homo sapiens OX=9606 GN=HNRNPH1 PE=1 SV=1	125.56	13	4	4	5	51230	Sulphone; Acetylation (Protein N-term)
HNRNPH1	P31943	Heterogeneous nuclear ribonucleoprotein H OS=Homo sapiens OX=9606 GN=HNRNPH1 PE=1 SV=4	125.56	14	4	4	5	49229	Sulphone; Acetylation (Protein N-term)
HNRNPH1	E9PCY7	Heterogeneous nuclear ribonucleoprotein H OS=Homo sapiens OX=9606 GN=HNRNPH1 PE=1 SV=1	125.56	14	4	4	5	47087	Sulphone; Acetylation (Protein N-term)
YTHDF2	Q9Y5A9	YTH domain-containing family protein 2 OS=Homo sapiens OX=9606 GN=YTHDF2 PE=1 SV=2	125.09	11	6	5	15	62334	Oxidation (M)
LUC7L2	Q9Y383	Putative RNA-binding protein Luc7-like 2 OS=Homo sapiens OX=9606 GN=LUC7L2 PE=1 SV=2	124.95	13	5	3	6	46514	Oxidation (M); CarbamidometilTodos
LUC7L2	A0A0A6YYJ8	Putative RNA-binding protein Luc7-like 2 OS=Homo sapiens OX=9606 GN=LUC7L2 PE=3 SV=1	124.95	11	5	3	6	54224	Oxidation (M); CarbamidometilTodos
DDX3X	F6S8Q4	RNA helicase OS=Homo sapiens OX=9606 GN=DDX3X PE=1 SV=1	124.55	14	7	6	15	69356	Oxidation (M)
DDX3X	A0A2R8Y5G6	RNA helicase OS=Homo sapiens OX=9606 GN=DDX3X PE=1 SV=1	124.55	14	7	6	15	69048	Oxidation (M)
DDX3X	A0A2R8YF78	RNA helicase OS=Homo sapiens OX=9606 GN=DDX3X PE=1 SV=1	124.55	13	7	6	15	70940	Oxidation (M)
DDX3X	A0A0D9SFB3	RNA helicase OS=Homo sapiens OX=9606 GN=DDX3X PE=1 SV=1	124.55	13	7	6	15	70840	Oxidation (M)
DDX3X	A0A2R8YCW1	RNA helicase OS=Homo sapiens OX=9606 GN=DDX3X PE=1 SV=1	124.55	13	7	6	15	71694	Oxidation (M)
DDX3X	A0A0D9SG12	RNA helicase OS=Homo sapiens OX=9606 GN=DDX3X PE=1 SV=1	124.55	13	7	6	15	71541	Oxidation (M)
DDX3X	O00571	ATP-dependent RNA helicase DDX3X OS=Homo sapiens OX=9606 GN=DDX3X PE=1 SV=3	124.55	13	7	6	15	73244	Oxidation (M)
DDX3X	A0A2R8Y4A4	RNA helicase OS=Homo sapiens OX=9606 GN=DDX3X PE=1 SV=1	124.55	13	7	6	15	73244	Oxidation (M)
DDX3X	A0A2R8YFS5	RNA helicase OS=Homo sapiens OX=9606 GN=DDX3X PE=1 SV=1	124.55	13	7	6	15	73156	Oxidation (M)
DDX3X	A0A2U3TZJ9	RNA helicase OS=Homo sapiens OX=9606 GN=DDX3X PE=1 SV=1	124.55	13	7	6	15	73215	Oxidation (M)
DDX3X	A0A2R8YFR4	RNA helicase OS=Homo sapiens OX=9606 GN=DDX3X PE=1 SV=1	124.55	13	7	6	15	73127	Oxidation (M)
DDX3X	A0A2R8Y645	RNA helicase OS=Homo sapiens OX=9606 GN=DDX3X PE=1 SV=1	124.55	12	7	6	15	79475	Oxidation (M)
DDX3X	A0A0D9SF53	RNA helicase OS=Homo sapiens OX=9606 GN=DDX3X PE=1 SV=1	124.55	12	7	6	15	81477	Oxidation (M)
SRSF1	Q07955	Serine/arginine-rich splicing factor 1 OS=Homo sapiens OX=9606 GN=SRSF1 PE=1 SV=2	124.22	33	7	7	17	27745	CarbamidometilTodos
SRSF1	J3KTL2	Serine/arginine-rich splicing factor 1 OS=Homo sapiens OX=9606 GN=SRSF1 PE=1 SV=1	124.22	32	7	7	17	28329	CarbamidometilTodos
HRNR	Q86YZ3	Hornerin OS=Homo sapiens OX=9606 GN=HRNR PE=1 SV=2	123.57	3	6	6	6	282389	Pyro-glu from Q
DDX5	J3KTA4	DEAD box protein 5 OS=Homo sapiens OX=9606 GN=DDX5 PE=1 SV=1	121.06	11	7	3	17	69087	Oxidation (M); CarbamidometilTodos
DDX5	P17844	Probable ATP-dependent RNA helicase DDX5 OS=Homo sapiens OX=9606 GN=DDX5 PE=1 SV=1	121.06	11	7	3	17	69148	Oxidation (M); CarbamidometilTodos
RPL7A	P62424	60S ribosomal protein L7a OS=Homo sapiens OX=9606 GN=RPL7A PE=1 SV=2	120.68	19	4	4	19	29996	CarbamidometilTodos
KIF5B	P33176	Kinesin-1 heavy chain OS=Homo sapiens OX=9606 GN=KIF5B PE=1 SV=1	119.24	5	4	3	6	109685
IGF2BP2	Q9Y6M1	Insulin-like growth factor 2 mRNA-binding protein 2 OS=Homo sapiens OX=9606 GN=IGF2BP2 PE=1 SV=2	118.34	10	5	3	14	66121	Oxidation (M)
IGF2BP2	F8W930	Insulin-like growth factor 2 mRNA-binding protein 2 OS=Homo sapiens OX=9606 GN=IGF2BP2 PE=1 SV=1	118.34	10	5	3	14	66786	Oxidation (M)
TUBA1C	Q9BQE3	Tubulin alpha-1C chain OS=Homo sapiens OX=9606 GN=TUBA1C PE=1 SV=1	118.12	14	5	5	11	49895
TUBA1B	P68363	Tubulin alpha-1B chain OS=Homo sapiens OX=9606 GN=TUBA1B PE=1 SV=1	118.12	14	5	5	11	50152
TUBA1C	F5H5D3	Tubulin alpha chain OS=Homo sapiens OX=9606 GN=TUBA1C PE=1 SV=1	118.12	13	5	5	11	57730
TUBB	P07437	Tubulin beta chain OS=Homo sapiens OX=9606 GN=TUBB PE=1 SV=2	114.34	27	9	9	27	49671	Oxidation (M); CarbamidometilTodos
TUBB	Q5JP53	Tubulin beta chain OS=Homo sapiens OX=9606 GN=TUBB PE=1 SV=1	114.34	28	9	9	27	47767	Oxidation (M); CarbamidometilTodos
NTPCR	Q9BSD7	Cancer-related nucleoside-triphosphatase OS=Homo sapiens OX=9606 GN=NTPCR PE=1 SV=1	112.92	33	5	5	13	20713
NTPCR	Q5TDF0	Cancer-related nucleoside-triphosphatase OS=Homo sapiens OX=9606 GN=NTPCR PE=1 SV=1	112.92	28	5	5	13	25072
NUFIP2	Q7Z417	Nuclear fragile X mental retardation-interacting protein 2 OS=Homo sapiens OX=9606 GN=NUFIP2 PE=1 SV=1	111.28	10	5	5	18	76121	Oxidation (M); Deamidation (NQ)
RPL5	A0A2R8Y6J3	60S ribosomal protein L5 (Fragment) OS=Homo sapiens OX=9606 GN=RPL5 PE=1 SV=1	109.21	23	4	4	10	27045	Oxidation (M); CarbamidometilTodos
RPL5	P46777	60S ribosomal protein L5 OS=Homo sapiens OX=9606 GN=RPL5 PE=1 SV=3	109.21	19	4	4	10	34363	Oxidation (M); CarbamidometilTodos
RPL23	P62829	60S ribosomal protein L23 OS=Homo sapiens OX=9606 GN=RPL23 PE=1 SV=1	109.17	32	3	3	18	14865	Oxidation (M); CarbamidometilTodos; Dihydroxy
HNRNPA1	F8W6I7	Helix-destabilizing protein OS=Homo sapiens OX=9606 GN=HNRNPA1 PE=1 SV=2	108.82	20	5	4	8	33155	Oxidation (M); CarbamidometilTodos
HNRNPA1	P09651	Heterogeneous nuclear ribonucleoprotein A1 OS=Homo sapiens OX=9606 GN=HNRNPA1 PE=1 SV=5	108.82	16	5	4	8	38747	Oxidation (M); CarbamidometilTodos
CCT5	E7ENZ3	T-complex protein 1 subunit epsilon OS=Homo sapiens OX=9606 GN=CCT5 PE=1 SV=1	106.44	13	5	5	10	53849	CarbamidometilTodos
CCT5	B7ZAR1	T-complex protein 1 subunit epsilon OS=Homo sapiens OX=9606 GN=CCT5 PE=1 SV=1	106.44	12	5	5	10	55349	CarbamidometilTodos
CCT5	E9PCA1	T-complex protein 1 subunit epsilon OS=Homo sapiens OX=9606 GN=CCT5 PE=1 SV=1	106.44	12	5	5	10	57144	CarbamidometilTodos
CCT5	P48643	T-complex protein 1 subunit epsilon OS=Homo sapiens OX=9606 GN=CCT5 PE=1 SV=1	106.44	11	5	5	10	59671	CarbamidometilTodos
STAU2	Q9NUL3	Double-stranded RNA-binding protein Staufen homolog 2 OS=Homo sapiens OX=9606 GN=STAU2 PE=1 SV=2	104.29	6	4	4	5	62609	CarbamidometilTodos
STAU2	E7EPX0	Double-stranded RNA-binding protein Staufen homolog 2 OS=Homo sapiens OX=9606 GN=STAU2 PE=1 SV=1	104.29	8	4	4	5	53929	CarbamidometilTodos
STAU2	E7EVJ4	Double-stranded RNA-binding protein Staufen homolog 2 OS=Homo sapiens OX=9606 GN=STAU2 PE=1 SV=1	104.29	7	4	4	5	56376	CarbamidometilTodos
MAGED1	Q9Y5V3	Melanoma-associated antigen D1 OS=Homo sapiens OX=9606 GN=MAGED1 PE=1 SV=3	104.23	4	2	2	2	86161
TF	P02787	Serotransferrin OS=Homo sapiens OX=9606 GN=TF PE=1 SV=3	103.63	7	4	4	7	77064	Oxidation (M); CarbamidometilTodos
YWHAZ	P63104	14-3-3 protein zeta/delta OS=Homo sapiens OX=9606 GN=YWHAZ PE=1 SV=1	102.51	17	4	2	5	27745	Oxidation (M)
YWHAZ	E7EX29	14-3-3 protein zeta/delta (Fragment) OS=Homo sapiens OX=9606 GN=YWHAZ PE=1 SV=1	102.51	17	4	2	5	28037	Oxidation (M)
SF3B3	Q15393	Splicing factor 3B subunit 3 OS=Homo sapiens OX=9606 GN=SF3B3 PE=1 SV=4	100.93	3	3	3	7	135577	Oxidation (M)
GIGYF2	Q6Y7W6	GRB10-interacting GYF protein 2 OS=Homo sapiens OX=9606 GN=GIGYF2 PE=1 SV=1	100.84	3	3	3	4	150070	Oxidation (M); Deamidation (NQ)
GIGYF2	I1E4Y6	GRB10-interacting GYF protein 2 OS=Homo sapiens OX=9606 GN=GIGYF2 PE=1 SV=1	100.84	3	3	3	4	152528	Oxidation (M); Deamidation (NQ)
FXR2	P51116	Fragile X mental retardation syndrome-related protein 2 OS=Homo sapiens OX=9606 GN=FXR2 PE=1 SV=2	100.27	11	7	5	9	74223	Oxidation (M); CarbamidometilTodos
ENAH	Q8N8S7	Protein enabled homolog OS=Homo sapiens OX=9606 GN=ENAH PE=1 SV=2	98.91	6	3	3	6	66510	Oxidation (M)
ENAH	A0A0U1RRM6	Protein enabled homolog OS=Homo sapiens OX=9606 GN=ENAH PE=1 SV=1	98.91	4	3	3	6	87400	Oxidation (M)
U2AF1	Q01081	Splicing factor U2AF 35 kDa subunit OS=Homo sapiens OX=9606 GN=U2AF1 PE=1 SV=3	98.9	21	4	4	4	27872	Acetylation (Protein N-term)
U2AF1L5	P0DN76	Splicing factor U2AF 35 kDa subunit-like protein OS=Homo sapiens OX=9606 GN=U2AF1L5 PE=1 SV=1	98.9	21	4	4	4	27872	Acetylation (Protein N-term)
LRPPRC	P42704	Leucine-rich PPR motif-containing protein mitochondrial OS=Homo sapiens OX=9606 GN=LRPPRC PE=1 SV=3	98.55	4	5	5	7	157904
CAT	P04040	Catalase OS=Homo sapiens OX=9606 GN=CAT PE=1 SV=3	98.51	7	3	3	14	59756
HNRNPA3	P51991	Heterogeneous nuclear ribonucleoprotein A3 OS=Homo sapiens OX=9606 GN=HNRNPA3 PE=1 SV=2	98.39	17	5	4	19	39595	Oxidation (M); CarbamidometilTodos
ILF2	B4DY09	Interleukin enhancer-binding factor 2 OS=Homo sapiens OX=9606 GN=ILF2 PE=1 SV=1	98.27	11	3	3	5	38910
ILF2	Q12905	Interleukin enhancer-binding factor 2 OS=Homo sapiens OX=9606 GN=ILF2 PE=1 SV=2	98.27	10	3	3	5	43062
ENO1	P06733	Alpha-enolase OS=Homo sapiens OX=9606 GN=ENO1 PE=1 SV=2	97.56	12	4	4	4	47169	Oxidation (M); CarbamidometilTodos
ENO1	A0A2R8Y6G6	2-phospho-D-glycerate hydro-lyase OS=Homo sapiens OX=9606 GN=ENO1 PE=1 SV=1	97.56	12	4	4	4	47327	Oxidation (M); CarbamidometilTodos
HSPD1	P10809	60 kDa heat shock protein mitochondrial OS=Homo sapiens OX=9606 GN=HSPD1 PE=1 SV=2	97.44	13	7	7	13	61055	Oxidation (M); CarbamidometilTodos
RFC3	P40938	Replication factor C subunit 3 OS=Homo sapiens OX=9606 GN=RFC3 PE=1 SV=2	97.38	8	2	2	6	40556	Deamidation (NQ)
CCT6A	P40227	T-complex protein 1 subunit zeta OS=Homo sapiens OX=9606 GN=CCT6A PE=1 SV=3	95.32	8	3	3	4	58024
RPS3A	P61247	40S ribosomal protein S3a OS=Homo sapiens OX=9606 GN=RPS3A PE=1 SV=2	94.67	21	5	5	28	29945	Oxidation (M); CarbamidometilTodos; Deamidation (NQ)
RPS3A	D6RAT0	40S ribosomal protein S3a OS=Homo sapiens OX=9606 GN=RPS3A PE=1 SV=1	94.67	24	5	5	28	25887	Oxidation (M); CarbamidometilTodos; Deamidation (NQ)
CAMK2D	Q13557	Calcium/calmodulin-dependent protein kinase type II subunit delta OS=Homo sapiens OX=9606 GN=CAMK2D PE=1 SV=3	94.45	8	3	3	4	56369	Oxidation (M)
CAMK2D	D6R938	Calcium/calmodulin-dependent protein kinase OS=Homo sapiens OX=9606 GN=CAMK2D PE=1 SV=1	94.45	8	3	3	4	56298	Oxidation (M)
CAMK2D	E9PBG7	Calcium/calmodulin-dependent protein kinase OS=Homo sapiens OX=9606 GN=CAMK2D PE=1 SV=1	94.45	7	3	3	4	57763	Oxidation (M)
CAMK2D	E9PF82	Calcium/calmodulin-dependent protein kinase OS=Homo sapiens OX=9606 GN=CAMK2D PE=1 SV=1	94.45	7	3	3	4	60005	Oxidation (M)
YTHDF3	A0A087X0Q1	YTH domain-containing family protein 3 OS=Homo sapiens OX=9606 GN=YTHDF3 PE=1 SV=1	94.13	5	4	3	6	63675	Acetylation (Protein N-term)
YTHDF3	Q7Z739	YTH domain-containing family protein 3 OS=Homo sapiens OX=9606 GN=YTHDF3 PE=1 SV=1	94.13	5	4	3	6	63861	Acetylation (Protein N-term)
PRSS3	B1AN99	Trypsin-3 (Fragment) OS=Homo sapiens OX=9606 GN=PRSS3 PE=1 SV=8	93.76	15	6	5	19	19288	Oxidation (M); Dimethylation(KR); Ubiquitin; Mutation
PRSS3	P35030	Trypsin-3 OS=Homo sapiens OX=9606 GN=PRSS3 PE=1 SV=2	93.76	9	6	5	19	32529	Oxidation (M); Dimethylation(KR); Ubiquitin; Mutation
UBB	J3QS39	Polyubiquitin-B (Fragment) OS=Homo sapiens OX=9606 GN=UBB PE=1 SV=1	93.05	46	4	4	9	10469
RPS27A	J3QTR3	Ubiquitin-40S ribosomal protein S27a (Fragment) OS=Homo sapiens OX=9606 GN=RPS27A PE=1 SV=1	93.05	41	4	4	9	12237
UBC	F5H6Q2	Polyubiquitin-C (Fragment) OS=Homo sapiens OX=9606 GN=UBC PE=1 SV=8	93.05	35	4	4	9	13732
UBC	F5GYU3	Polyubiquitin-C (Fragment) OS=Homo sapiens OX=9606 GN=UBC PE=1 SV=1	93.05	32	4	4	9	15032
UBC	F5H2Z3	Polyubiquitin-C (Fragment) OS=Homo sapiens OX=9606 GN=UBC PE=1 SV=1	93.05	32	4	4	9	15310
UBC	F5H265	Polyubiquitin-C (Fragment) OS=Homo sapiens OX=9606 GN=UBC PE=1 SV=1	93.05	29	4	4	9	16841
UBB	B4DV12	Polyubiquitin-B OS=Homo sapiens OX=9606 GN=UBB PE=1 SV=1	93.05	28	4	4	9	17215
UBC	F5H388	Polyubiquitin-C (Fragment) OS=Homo sapiens OX=9606 GN=UBC PE=1 SV=1	93.05	28	4	4	9	17484
UBC	F5H747	Polyubiquitin-C (Fragment) OS=Homo sapiens OX=9606 GN=UBC PE=1 SV=8	93.05	27	4	4	9	18073
UBC	F5GXK7	Polyubiquitin-C (Fragment) OS=Homo sapiens OX=9606 GN=UBC PE=1 SV=2	93.05	25	4	4	9	19016
UBB	J3QKN0	Polyubiquitin-B (Fragment) OS=Homo sapiens OX=9606 GN=UBB PE=1 SV=1	93.05	21	4	4	9	23163
UBB	P0CG47	Polyubiquitin-B OS=Homo sapiens OX=9606 GN=UBB PE=1 SV=1	93.05	19	4	4	9	25762
UBC	Q5PY61	Polyubiquitin-C OS=Homo sapiens OX=9606 GN=UBC PE=1 SV=1	93.05	19	4	4	9	25758
UBC	Q96C32	Polyubiquitin-C OS=Homo sapiens OX=9606 GN=UBC PE=1 SV=1	93.05	14	4	4	9	34304
9606	A0A590UK80	Uncharacterized protein (Fragment) OS=Homo sapiens OX=9606 PE=3 SV=1	92.99	4	4	3	10	121054	Pyro-glu from Q
SRSF6	A0A590UJK4	Serine/arginine-rich-splicing factor 6 OS=Homo sapiens OX=9606 GN=SRSF6 PE=1 SV=1	92.99	19	4	3	10	26306	Pyro-glu from Q
SRSF6	A0A590UK01	Serine/arginine-rich-splicing factor 6 OS=Homo sapiens OX=9606 GN=SRSF6 PE=1 SV=1	92.99	15	4	3	10	31580	Pyro-glu from Q
SRSF6	A0A590UJP7	Serine/arginine-rich-splicing factor 6 OS=Homo sapiens OX=9606 GN=SRSF6 PE=1 SV=1	92.99	15	4	3	10	32026	Pyro-glu from Q
SRSF6	Q13247	Serine/arginine-rich splicing factor 6 OS=Homo sapiens OX=9606 GN=SRSF6 PE=1 SV=2	92.99	12	4	3	10	39587	Pyro-glu from Q
IGKV1-27	A0A075B6S5	Immunoglobulin kappa variable 1-27 OS=Homo sapiens OX=9606 GN=IGKV1-27 PE=3 SV=1	91.93	26	3	2	32	12712	Oxidation (M); Deamidation (NQ)
NCL	P19338	Nucleolin OS=Homo sapiens OX=9606 GN=NCL PE=1 SV=3	91.6	6	4	4	11	76615	Oxidation (M)
AIFM1	O95831	Apoptosis-inducing factor 1 mitochondrial OS=Homo sapiens OX=9606 GN=AIFM1 PE=1 SV=1	91.28	8	4	4	6	66901	Oxidation (M)
TGM3	Q08188	Protein-glutamine gamma-glutamyltransferase E OS=Homo sapiens OX=9606 GN=TGM3 PE=1 SV=4	90.69	5	3	3	8	76632	Oxidation (M); CarbamidometilTodos
9606	A0A494C0J7	TGc domain-containing protein OS=Homo sapiens OX=9606 PE=3 SV=1	90.69	5	3	3	8	78857	Oxidation (M); CarbamidometilTodos
DDX41	Q9UJV9	Probable ATP-dependent RNA helicase DDX41 OS=Homo sapiens OX=9606 GN=DDX41 PE=1 SV=2	90.39	6	3	3	6	69838
ZC3HAV1	C9J6P4	Zinc finger CCCH-type antiviral protein 1 OS=Homo sapiens OX=9606 GN=ZC3HAV1 PE=1 SV=1	89.73	2	2	2	2	114085
ZC3HAV1	Q7Z2W4	Zinc finger CCCH-type antiviral protein 1 OS=Homo sapiens OX=9606 GN=ZC3HAV1 PE=1 SV=3	89.73	3	2	2	2	101431
IGKV4-1	P06312	Immunoglobulin kappa variable 4-1 OS=Homo sapiens OX=9606 GN=IGKV4-1 PE=1 SV=1	89.54	25	2	2	6	13380	Oxidation (M)
AGO2	Q9UKV8	Protein argonaute-2 OS=Homo sapiens OX=9606 GN=AGO2 PE=1 SV=3	89.49	4	3	2	6	97208	Oxidation (M)
CCT3	B4DUR8	T-complex protein 1 subunit gamma OS=Homo sapiens OX=9606 GN=CCT3 PE=1 SV=1	89.42	8	4	4	4	55674	Oxidation (M); CarbamidometilTodos
CCT3	P49368	T-complex protein 1 subunit gamma OS=Homo sapiens OX=9606 GN=CCT3 PE=1 SV=4	89.42	8	4	4	4	60534	Oxidation (M); CarbamidometilTodos
PIP	P12273	Prolactin-inducible protein OS=Homo sapiens OX=9606 GN=PIP PE=1 SV=1	88.88	18	2	2	4	16572	CarbamidometilTodos
PPFIBP1	F5GZP6	Liprin-beta-1 (Fragment) OS=Homo sapiens OX=9606 GN=PPFIBP1 PE=1 SV=1	87.93	5	3	3	3	84072	Oxidation (M)
PPFIBP1	Q86W92	Liprin-beta-1 OS=Homo sapiens OX=9606 GN=PPFIBP1 PE=1 SV=2	87.93	3	3	3	3	114024	Oxidation (M)
VIM	B0YJC4	Vimentin OS=Homo sapiens OX=9606 GN=VIM PE=1 SV=1	87.11	9	4	2	5	49653	Oxidation (M); Dehydration
VIM	P08670	Vimentin OS=Homo sapiens OX=9606 GN=VIM PE=1 SV=4	87.11	8	4	2	5	53652	Oxidation (M); Dehydration
VIM	B0YJC5	Vimentin OS=Homo sapiens OX=9606 GN=VIM PE=1 SV=1	87.11	16	4	2	5	26859	Oxidation (M); Dehydration
IGKV1-5	P01602	Immunoglobulin kappa variable 1-5 OS=Homo sapiens OX=9606 GN=IGKV1-5 PE=1 SV=2	87.02	25	3	2	21	12782	Oxidation (M)
GAPDH	P04406	Glyceraldehyde-3-phosphate dehydrogenase OS=Homo sapiens OX=9606 GN=GAPDH PE=1 SV=3	86.86	13	3	3	3	36053	CarbamidometilTodos
FLG2	Q5D862	Filaggrin-2 OS=Homo sapiens OX=9606 GN=FLG2 PE=1 SV=1	86.67	2	3	3	5	248072	CarbamidometilTodos; Deamidation (NQ)
IGHV3-23	P01764	Immunoglobulin heavy variable 3-23 OS=Homo sapiens OX=9606 GN=IGHV3-23 PE=1 SV=2	86.51	26	2	2	7	12582	CarbamidometilTodos; Methylation(others); Pyro-glu from E
SALL2	F5H433	Sal-like protein 2 OS=Homo sapiens OX=9606 GN=SALL2 PE=1 SV=3	86.15	3	2	2	3	104965
SALL2	Q9Y467	Sal-like protein 2 OS=Homo sapiens OX=9606 GN=SALL2 PE=1 SV=4	86.15	3	2	2	3	105310
IGHA1	P01876	Immunoglobulin heavy constant alpha 1 OS=Homo sapiens OX=9606 GN=IGHA1 PE=1 SV=2	84.69	11	3	3	8	37655	CarbamidometilTodos
IGHA1	A0A286YEY1	Immunoglobulin heavy constant alpha 1 (Fragment) OS=Homo sapiens OX=9606 GN=IGHA1 PE=1 SV=1	84.69	10	3	3	8	42849	CarbamidometilTodos
DHX36	Q9H2U1	ATP-dependent DNA/RNA helicase DHX36 OS=Homo sapiens OX=9606 GN=DHX36 PE=1 SV=2	84.09	3	3	3	3	114760	CarbamidometilTodos
NVL	O15381	Nuclear valosin-containing protein-like OS=Homo sapiens OX=9606 GN=NVL PE=1 SV=1	83.3	4	3	3	8	95051	Oxidation (M)
CALM3	P0DP25	Calmodulin-3 OS=Homo sapiens OX=9606 GN=CALM3 PE=1 SV=1	82.75	22	3	3	12	16838	Oxidation (M)
CALM1	P0DP23	Calmodulin-1 OS=Homo sapiens OX=9606 GN=CALM1 PE=1 SV=1	82.75	22	3	3	12	16838	Oxidation (M)
CALM2	P0DP24	Calmodulin-2 OS=Homo sapiens OX=9606 GN=CALM2 PE=1 SV=1	82.75	22	3	3	12	16838	Oxidation (M)
DIS3	F2Z2C0	Exosome complex exonuclease RRP44 OS=Homo sapiens OX=9606 GN=DIS3 PE=1 SV=1	82.06	5	2	2	2	63617
DIS3	Q9Y2L1	Exosome complex exonuclease RRP44 OS=Homo sapiens OX=9606 GN=DIS3 PE=1 SV=2	82.06	3	2	2	2	109003
RPL28	P46779	60S ribosomal protein L28 OS=Homo sapiens OX=9606 GN=RPL28 PE=1 SV=3	81.03	17	3	3	3	15747
RPL28	H0YKD8	60S ribosomal protein L28 OS=Homo sapiens OX=9606 GN=RPL28 PE=1 SV=1	81.03	14	3	3	3	19072
RPL28	H0YLP6	60S ribosomal protein L28 OS=Homo sapiens OX=9606 GN=RPL28 PE=1 SV=1	81.03	26	3	3	3	9657
RPL28	H0YMF4	60S ribosomal protein L28 OS=Homo sapiens OX=9606 GN=RPL28 PE=1 SV=1	81.03	21	3	3	3	12390
RPL18A	M0R0P7	60S ribosomal protein L18a OS=Homo sapiens OX=9606 GN=RPL18A PE=1 SV=1	80.06	15	2	2	9	16177	CarbamidometilTodos
RPL18A	M0R3D6	60S ribosomal protein L18a (Fragment) OS=Homo sapiens OX=9606 GN=RPL18A PE=1 SV=1	80.06	15	2	2	9	16715	CarbamidometilTodos
RPL18A	M0R1A7	60S ribosomal protein L18a OS=Homo sapiens OX=9606 GN=RPL18A PE=1 SV=1	80.06	14	2	2	9	17477	CarbamidometilTodos
RPL18A	M0R117	60S ribosomal protein L18a OS=Homo sapiens OX=9606 GN=RPL18A PE=1 SV=1	80.06	14	2	2	9	18079	CarbamidometilTodos
RPL18A	Q02543	60S ribosomal protein L18a OS=Homo sapiens OX=9606 GN=RPL18A PE=1 SV=2	80.06	12	2	2	9	20762	CarbamidometilTodos
JUP	P14923	Junction plakoglobin OS=Homo sapiens OX=9606 GN=JUP PE=1 SV=3	79.68	5	3	3	3	81745	Oxidation (M)
CPA4	B7Z5J4	Carboxypeptidase A4 OS=Homo sapiens OX=9606 GN=CPA4 PE=1 SV=1	78.5	7	2	2	4	35634	CarbamidometilTodos
CPA4	Q9UI42	Carboxypeptidase A4 OS=Homo sapiens OX=9606 GN=CPA4 PE=1 SV=2	78.5	5	2	2	4	47351	CarbamidometilTodos
RBM25	P49756	RNA-binding protein 25 OS=Homo sapiens OX=9606 GN=RBM25 PE=1 SV=3	78.08	3	2	2	4	100186	Deamidation (NQ)
DSC1	Q08554	Desmocollin-1 OS=Homo sapiens OX=9606 GN=DSC1 PE=1 SV=2	77.83	4	3	3	5	99987	Oxidation (M); CarbamidometilTodos
DCD	P81605	Dermcidin OS=Homo sapiens OX=9606 GN=DCD PE=1 SV=2	77.71	20	2	2	7	11284
TRIM24	O15164	Transcription intermediary factor 1-alpha OS=Homo sapiens OX=9606 GN=TRIM24 PE=1 SV=3	77.59	3	3	3	3	116831	Oxidation (M)
MTFR1L	E9PLD2	Mitochondrial fission regulator 1-like OS=Homo sapiens OX=9606 GN=MTFR1L PE=1 SV=1	77.34	15	2	2	3	21191	CarbamidometilTodos; Propionamide
MTFR1L	Q9H019	Mitochondrial fission regulator 1-like OS=Homo sapiens OX=9606 GN=MTFR1L PE=1 SV=2	77.34	10	2	2	3	31957	CarbamidometilTodos; Propionamide
MOV10	Q5JR04	RNA helicase OS=Homo sapiens OX=9606 GN=MOV10 PE=1 SV=1	77.14	2	2	2	2	107210
MOV10	Q9HCE1	Helicase MOV-10 OS=Homo sapiens OX=9606 GN=MOV10 PE=1 SV=2	77.14	2	2	2	2	113671
RAVER1	A0A087WZ13	Ribonucleoprotein PTB-binding 1 OS=Homo sapiens OX=9606 GN=RAVER1 PE=1 SV=1	77.05	6	3	3	3	77844	Oxidation (M)
RAVER1	E9PAU2	Ribonucleoprotein PTB-binding 1 OS=Homo sapiens OX=9606 GN=RAVER1 PE=1 SV=1	77.05	6	3	3	3	79579	Oxidation (M)
DHX15	O43143	Pre-mRNA-splicing factor ATP-dependent RNA helicase DHX15 OS=Homo sapiens OX=9606 GN=DHX15 PE=1 SV=2	76.52	3	2	2	4	90933	Oxidation (M)
AZGP1	P25311	Zinc-alpha-2-glycoprotein OS=Homo sapiens OX=9606 GN=AZGP1 PE=1 SV=2	75.68	13	3	3	10	34259	CarbamidometilTodos
TRIM28	Q13263	Transcription intermediary factor 1-beta OS=Homo sapiens OX=9606 GN=TRIM28 PE=1 SV=5	75.66	4	3	3	7	88550	Oxidation (M)
PRRC2C	E7EPN9	Protein PRRC2C OS=Homo sapiens OX=9606 GN=PRRC2C PE=1 SV=1	74.93	2	4	4	6	308776	CarbamidometilTodos
PRRC2C	Q9Y520	Protein PRRC2C OS=Homo sapiens OX=9606 GN=PRRC2C PE=1 SV=4	74.93	2	4	4	6	316911	CarbamidometilTodos
RPL31	H7C2W9	60S ribosomal protein L31 (Fragment) OS=Homo sapiens OX=9606 GN=RPL31 PE=1 SV=1	74.34	29	3	3	6	12820	Oxidation (M)
RPL31	C9JU56	60S ribosomal protein L31 (Fragment) OS=Homo sapiens OX=9606 GN=RPL31 PE=1 SV=1	74.34	27	3	3	6	13336	Oxidation (M)
RPL31	B7Z4E3	60S ribosomal protein L31 OS=Homo sapiens OX=9606 GN=RPL31 PE=1 SV=1	74.34	26	3	3	6	13955	Oxidation (M)
RPL31	P62899	60S ribosomal protein L31 OS=Homo sapiens OX=9606 GN=RPL31 PE=1 SV=1	74.34	25	3	3	6	14463	Oxidation (M)
RPL31	B7Z4C8	60S ribosomal protein L31 OS=Homo sapiens OX=9606 GN=RPL31 PE=1 SV=1	74.34	24	3	3	6	15119	Oxidation (M)
RPL30	E5RI99	60S ribosomal protein L30 (Fragment) OS=Homo sapiens OX=9606 GN=RPL30 PE=1 SV=1	74.09	32	3	3	4	12656	CarbamidometilTodos
RPL30	P62888	60S ribosomal protein L30 OS=Homo sapiens OX=9606 GN=RPL30 PE=1 SV=2	74.09	31	3	3	4	12784	CarbamidometilTodos
PUM1	H0YEH2	Pumilio homolog 1 (Fragment) OS=Homo sapiens OX=9606 GN=PUM1 PE=1 SV=1	73.68	4	4	4	7	120234	Oxidation (M)
PUM1	H0YDK8	Pumilio homolog 1 (Fragment) OS=Homo sapiens OX=9606 GN=PUM1 PE=1 SV=1	73.68	5	4	4	7	95816	Oxidation (M)
PUM1	E9PR38	Pumilio homolog 1 OS=Homo sapiens OX=9606 GN=PUM1 PE=1 SV=1	73.68	4	4	4	7	100500	Oxidation (M)
PUM1	Q14671	Pumilio homolog 1 OS=Homo sapiens OX=9606 GN=PUM1 PE=1 SV=3	73.68	4	4	4	7	126473	Oxidation (M)
PUM1	Q5T1Z4	Pumilio homolog 1 OS=Homo sapiens OX=9606 GN=PUM1 PE=1 SV=1	73.68	4	4	4	7	126756	Oxidation (M)
PUM1	Q5T1Z8	Pumilio homolog 1 OS=Homo sapiens OX=9606 GN=PUM1 PE=1 SV=1	73.68	3	4	4	7	130108	Oxidation (M)
RPL23A	P62750	60S ribosomal protein L23a OS=Homo sapiens OX=9606 GN=RPL23A PE=1 SV=1	73.16	13	2	2	12	17695
RPL11	Q5VVC8	60S ribosomal protein L11 OS=Homo sapiens OX=9606 GN=RPL11 PE=1 SV=2	72.85	14	2	2	3	19024
RPL11	P62913	60S ribosomal protein L11 OS=Homo sapiens OX=9606 GN=RPL11 PE=1 SV=2	72.85	13	2	2	3	20252
CASP14	P31944	Caspase-14 OS=Homo sapiens OX=9606 GN=CASP14 PE=1 SV=2	72.31	10	2	2	3	27680	Oxidation (M)
LOC100996750	A0A140TA64	Uncharacterized protein OS=Homo sapiens OX=9606 GN=LOC100996750 PE=1 SV=1	71.86	14	3	3	15	22491	CarbamidometilTodos; Propionamide
PRSS2	A0A0J9YYC8	Trypsin-2 OS=Homo sapiens OX=9606 GN=PRSS2 PE=1 SV=1	71.77	11	4	3	5	26428	Mutation
PRSS2	P07478	Trypsin-2 OS=Homo sapiens OX=9606 GN=PRSS2 PE=1 SV=1	71.77	11	4	3	5	26488	Mutation
PRSS2	A6XMV8	Protease serine 2 preproprotein OS=Homo sapiens OX=9606 GN=PRSS2 PE=1 SV=1	71.77	11	4	3	5	26670	Mutation
PRSS2	A6XMV9	Protease serine 2 preproprotein OS=Homo sapiens OX=9606 GN=PRSS2 PE=1 SV=1	71.77	10	4	3	5	28004	Mutation
SNAP47	A0A087X0B7	Synaptosomal-associated protein 47 OS=Homo sapiens OX=9606 GN=SNAP47 PE=1 SV=1	71.09	5	2	2	4	47298	Oxidation (M)
SNAP47	H7C3C7	Synaptosomal-associated protein 47 (Fragment) OS=Homo sapiens OX=9606 GN=SNAP47 PE=1 SV=1	71.09	5	2	2	4	49496	Oxidation (M)
SNAP47	Q5SQN1	Synaptosomal-associated protein 47 OS=Homo sapiens OX=9606 GN=SNAP47 PE=1 SV=3	71.09	5	2	2	4	52562	Oxidation (M)
SNAP47	U3KPT7	Synaptosomal-associated protein 47 (Fragment) OS=Homo sapiens OX=9606 GN=SNAP47 PE=1 SV=1	71.09	10	2	2	4	25026	Oxidation (M)
H2BC5	P58876	Histone H2B type 1-D OS=Homo sapiens OX=9606 GN=H2BC5 PE=1 SV=2	70.71	17	2	2	2	13936	Oxidation (M)
H2BC21	Q16778	Histone H2B type 2-E OS=Homo sapiens OX=9606 GN=H2BC21 PE=1 SV=3	70.71	17	2	2	2	13920	Oxidation (M)
H2BS1	P57053	Histone H2B type F-S OS=Homo sapiens OX=9606 GN=H2BS1 PE=1 SV=2	70.71	17	2	2	2	13944	Oxidation (M)
H2BC17	P23527	Histone H2B type 1-O OS=Homo sapiens OX=9606 GN=H2BC17 PE=1 SV=3	70.71	17	2	2	2	13906	Oxidation (M)
H2BC11	P06899	Histone H2B type 1-J OS=Homo sapiens OX=9606 GN=H2BC11 PE=1 SV=3	70.71	17	2	2	2	13904	Oxidation (M)
H2BC12	O60814	Histone H2B type 1-K OS=Homo sapiens OX=9606 GN=H2BC12 PE=1 SV=3	70.71	17	2	2	2	13890	Oxidation (M)
H2BC15	Q99877	Histone H2B type 1-N OS=Homo sapiens OX=9606 GN=H2BC15 PE=1 SV=3	70.71	17	2	2	2	13922	Oxidation (M)
H2BC13	Q99880	Histone H2B type 1-L OS=Homo sapiens OX=9606 GN=H2BC13 PE=1 SV=3	70.71	17	2	2	2	13952	Oxidation (M)
H2BC9	Q93079	Histone H2B type 1-H OS=Homo sapiens OX=9606 GN=H2BC9 PE=1 SV=3	70.71	17	2	2	2	13892	Oxidation (M)
H2BC3	P33778	Histone H2B type 1-B OS=Homo sapiens OX=9606 GN=H2BC3 PE=1 SV=2	70.71	17	2	2	2	13950	Oxidation (M)
H2BC4	P62807	Histone H2B type 1-C/E/F/G/I OS=Homo sapiens OX=9606 GN=H2BC4 PE=1 SV=4	70.71	17	2	2	2	13906	Oxidation (M)
H2BC18	Q5QNW6	Histone H2B type 2-F OS=Homo sapiens OX=9606 GN=H2BC18 PE=1 SV=3	70.71	17	2	2	2	13920	Oxidation (M)
H2BC14	Q99879	Histone H2B type 1-M OS=Homo sapiens OX=9606 GN=H2BC14 PE=1 SV=3	70.71	17	2	2	2	13989	Oxidation (M)
H2BC15	U3KQK0	Histone H2B OS=Homo sapiens OX=9606 GN=H2BC15 PE=1 SV=1	70.71	13	2	2	2	18804	Oxidation (M)
ELAVL1	Q15717	ELAV-like protein 1 OS=Homo sapiens OX=9606 GN=ELAVL1 PE=1 SV=2	69.86	6	2	2	5	36092
RPS3	E9PL09	40S ribosomal protein S3 OS=Homo sapiens OX=9606 GN=RPS3 PE=1 SV=1	69.46	20	4	4	9	25371	Oxidation (M); CarbamidometilTodos
RPS3	P23396	40S ribosomal protein S3 OS=Homo sapiens OX=9606 GN=RPS3 PE=1 SV=2	69.46	19	4	4	9	26688	Oxidation (M); CarbamidometilTodos
CTSD	A0A1B0GVP3	Cathepsin D OS=Homo sapiens OX=9606 GN=CTSD PE=1 SV=1	68.3	6	2	2	18	43687	Oxidation (M)
CTSD	A0A1B0GW44	Cathepsin D OS=Homo sapiens OX=9606 GN=CTSD PE=1 SV=1	68.3	6	2	2	18	43688	Oxidation (M)
CTSD	A0A1B0GV23	Cathepsin D OS=Homo sapiens OX=9606 GN=CTSD PE=1 SV=1	68.3	6	2	2	18	43831	Oxidation (M)
CTSD	A0A1B0GVD5	Cathepsin D OS=Homo sapiens OX=9606 GN=CTSD PE=1 SV=1	68.3	6	2	2	18	44238	Oxidation (M)
CTSD	A0A1B0GWE8	Cathepsin D OS=Homo sapiens OX=9606 GN=CTSD PE=1 SV=1	68.3	6	2	2	18	44353	Oxidation (M)
CTSD	P07339	Cathepsin D OS=Homo sapiens OX=9606 GN=CTSD PE=1 SV=1	68.3	6	2	2	18	44552	Oxidation (M)
DHX30	H7BXY3	RNA helicase OS=Homo sapiens OX=9606 GN=DHX30 PE=1 SV=1	68.28	2	2	2	2	130550
DHX30	Q7L2E3	ATP-dependent RNA helicase DHX30 OS=Homo sapiens OX=9606 GN=DHX30 PE=1 SV=1	68.28	2	2	2	2	133938
DDX20	Q9UHI6	Probable ATP-dependent RNA helicase DDX20 OS=Homo sapiens OX=9606 GN=DDX20 PE=1 SV=2	67.84	4	3	3	4	92241	Oxidation (M)
SNRPB2	P08579	U2 small nuclear ribonucleoprotein B'' OS=Homo sapiens OX=9606 GN=SNRPB2 PE=1 SV=1	66.21	8	2	2	3	25486
ATXN2L	H3BUF6	Ataxin-2-like protein OS=Homo sapiens OX=9606 GN=ATXN2L PE=1 SV=1	65.83	3	3	3	3	112714	Oxidation (M)
ATXN2L	Q8WWM7	Ataxin-2-like protein OS=Homo sapiens OX=9606 GN=ATXN2L PE=1 SV=2	65.83	3	3	3	3	113374	Oxidation (M)
CSTA	P01040	Cystatin-A OS=Homo sapiens OX=9606 GN=CSTA PE=1 SV=1	65.09	38	3	3	6	11006	Deamidation (NQ)
TARDBP	K7EJM5	TAR DNA-binding protein 43 (Fragment) OS=Homo sapiens OX=9606 GN=TARDBP PE=1 SV=1	65.01	10	2	2	3	22844	Oxidation (M); CarbamidometilTodos
TARDBP	A0A087WX29	TAR DNA-binding protein 43 (Fragment) OS=Homo sapiens OX=9606 GN=TARDBP PE=1 SV=1	65.01	8	2	2	3	26743	Oxidation (M); CarbamidometilTodos
TARDBP	A0A0A0N0M3	TAR DNA-binding protein 43 OS=Homo sapiens OX=9606 GN=TARDBP PE=1 SV=1	65.01	7	2	2	3	30727	Oxidation (M); CarbamidometilTodos
TARDBP	K7EN94	TAR DNA-binding protein 43 (Fragment) OS=Homo sapiens OX=9606 GN=TARDBP PE=1 SV=7	65.01	7	2	2	3	31377	Oxidation (M); CarbamidometilTodos
TARDBP	B1AKP7	TAR DNA-binding protein 43 OS=Homo sapiens OX=9606 GN=TARDBP PE=1 SV=1	65.01	7	2	2	3	33462	Oxidation (M); CarbamidometilTodos
TARDBP	G3V162	TAR DNA-binding protein 43 OS=Homo sapiens OX=9606 GN=TARDBP PE=1 SV=1	65.01	7	2	2	3	33730	Oxidation (M); CarbamidometilTodos
TARDBP	A0A087X260	TAR DNA-binding protein 43 OS=Homo sapiens OX=9606 GN=TARDBP PE=1 SV=1	65.01	7	2	2	3	34226	Oxidation (M); CarbamidometilTodos
TARDBP	A0A087WYY0	TAR DNA-binding protein 43 OS=Homo sapiens OX=9606 GN=TARDBP PE=1 SV=1	65.01	7	2	2	3	34291	Oxidation (M); CarbamidometilTodos
TARDBP	Q13148	TAR DNA-binding protein 43 OS=Homo sapiens OX=9606 GN=TARDBP PE=1 SV=1	65.01	5	2	2	3	44740	Oxidation (M); CarbamidometilTodos
MYLK2	Q9H1R3	Myosin light chain kinase 2 skeletal/cardiac muscle OS=Homo sapiens OX=9606 GN=MYLK2 PE=1 SV=3	64.81	2	3	3	15	64685
TNRC6A	Q8NDV7	Trinucleotide repeat-containing gene 6A protein OS=Homo sapiens OX=9606 GN=TNRC6A PE=1 SV=2	64.1	1	2	2	2	210296	Oxidation (M)
TNRC6A	H7C269	Trinucleotide repeat-containing gene 6A protein (Fragment) OS=Homo sapiens OX=9606 GN=TNRC6A PE=1 SV=1	64.1	2	2	2	2	98630	Oxidation (M)
RPS20	P60866	40S ribosomal protein S20 OS=Homo sapiens OX=9606 GN=RPS20 PE=1 SV=1	63.7	19	2	2	5	13373
RPL8	E9PKZ0	60S ribosomal protein L8 (Fragment) OS=Homo sapiens OX=9606 GN=RPL8 PE=1 SV=1	63.19	9	2	2	2	22389
RPL8	P62917	60S ribosomal protein L8 OS=Homo sapiens OX=9606 GN=RPL8 PE=1 SV=2	63.19	7	2	2	2	28025
RPL8	E9PP36	60S ribosomal protein L8 OS=Homo sapiens OX=9606 GN=RPL8 PE=1 SV=1	63.19	12	2	2	2	16180
RPL8	E9PKU4	60S ribosomal protein L8 (Fragment) OS=Homo sapiens OX=9606 GN=RPL8 PE=1 SV=1	63.19	8	2	2	2	25594
RPL7	A8MUD9	60S ribosomal protein L7 OS=Homo sapiens OX=9606 GN=RPL7 PE=1 SV=1	62.89	11	2	2	8	24433
RPL7	P18124	60S ribosomal protein L7 OS=Homo sapiens OX=9606 GN=RPL7 PE=1 SV=1	62.89	9	2	2	8	29226
CCHCR1	A0A0G2JJ47	Alpha-helical coiled-coil rod protein OS=Homo sapiens OX=9606 GN=CCHCR1 PE=1 SV=1	61.62	3	2	2	2	82841
CCHCR1	A2ABH1	Alpha-helical coiled-coil rod protein OS=Homo sapiens OX=9606 GN=CCHCR1 PE=1 SV=1	61.62	3	2	2	2	82786
CCHCR1	B0S7V6	Alpha-helical coiled-coil rod protein OS=Homo sapiens OX=9606 GN=CCHCR1 PE=1 SV=1	61.62	3	2	2	2	88726
CCHCR1	Q8TD31	Coiled-coil alpha-helical rod protein 1 OS=Homo sapiens OX=9606 GN=CCHCR1 PE=1 SV=2	61.62	3	2	2	2	88671
CCHCR1	A0A0G2JP87	Alpha-helical coiled-coil rod protein OS=Homo sapiens OX=9606 GN=CCHCR1 PE=1 SV=1	61.62	3	2	2	2	98876
RPS8	Q5JR95	40S ribosomal protein S8 OS=Homo sapiens OX=9606 GN=RPS8 PE=1 SV=1	61.29	11	2	2	3	21880
RPS8	P62241	40S ribosomal protein S8 OS=Homo sapiens OX=9606 GN=RPS8 PE=1 SV=2	61.29	10	2	2	3	24205
UPF1	Q92900	Regulator of nonsense transcripts 1 OS=Homo sapiens OX=9606 GN=UPF1 PE=1 SV=2	61.2	3	3	3	4	124345	Oxidation (M)
BAG2	O95816	BAG family molecular chaperone regulator 2 OS=Homo sapiens OX=9606 GN=BAG2 PE=1 SV=1	60.8	13	3	3	3	23772
ANXA6	E5RK69	Annexin OS=Homo sapiens OX=9606 GN=ANXA6 PE=1 SV=1	59.88	5	2	2	5	51777
AMOT	Q4VCS5	Angiomotin OS=Homo sapiens OX=9606 GN=AMOT PE=1 SV=1	59.54	2	2	2	3	118085	Oxidation (M)
SUB1	P53999	Activated RNA polymerase II transcriptional coactivator p15 OS=Homo sapiens OX=9606 GN=SUB1 PE=1 SV=3	58.12	26	3	3	4	14395	Oxidation (M)
MTMR3	G5E953	Phosphatidylinositol-3-phosphate phosphatase OS=Homo sapiens OX=9606 GN=MTMR3 PE=1 SV=1	58.11	2	2	2	3	117569
MTMR3	Q13615	Myotubularin-related protein 3 OS=Homo sapiens OX=9606 GN=MTMR3 PE=1 SV=3	58.11	2	2	2	3	133619
KPRP	Q5T749	Keratinocyte proline-rich protein OS=Homo sapiens OX=9606 GN=KPRP PE=1 SV=1	57.81	3	3	3	3	64136	CarbamidometilTodos
ATP2B4	P23634	Plasma membrane calcium-transporting ATPase 4 OS=Homo sapiens OX=9606 GN=ATP2B4 PE=1 SV=2	57.27	2	2	2	2	137920	Oxidation (M)
ATP2B2	A0A2R8Y4R4	Plasma membrane calcium-transporting ATPase 2 (Fragment) OS=Homo sapiens OX=9606 GN=ATP2B2 PE=1 SV=1	57.27	3	2	2	2	109970	Oxidation (M)
ATP2B2	A0A2U3U055	Calcium-transporting ATPase OS=Homo sapiens OX=9606 GN=ATP2B2 PE=1 SV=1	57.27	2	2	2	2	128079	Oxidation (M)
ATP2B2	A0A2U3TZI3	Calcium-transporting ATPase OS=Homo sapiens OX=9606 GN=ATP2B2 PE=1 SV=1	57.27	2	2	2	2	130524	Oxidation (M)
ATP2B2	Q01814	Plasma membrane calcium-transporting ATPase 2 OS=Homo sapiens OX=9606 GN=ATP2B2 PE=1 SV=2	57.27	2	2	2	2	136876	Oxidation (M)
ATP2B1	E7ERY9	Calcium-transporting ATPase OS=Homo sapiens OX=9606 GN=ATP2B1 PE=1 SV=2	57.27	3	2	2	2	106856	Oxidation (M)
ATP2B1	P20020	Plasma membrane calcium-transporting ATPase 1 OS=Homo sapiens OX=9606 GN=ATP2B1 PE=1 SV=4	57.27	2	2	2	2	134685	Oxidation (M)
ATP2B3	Q16720	Plasma membrane calcium-transporting ATPase 3 OS=Homo sapiens OX=9606 GN=ATP2B3 PE=1 SV=3	57.27	2	2	2	2	134197	Oxidation (M)
RPS23	P62266	40S ribosomal protein S23 OS=Homo sapiens OX=9606 GN=RPS23 PE=1 SV=3	57.24	23	3	3	5	15808
CEP170	H0Y2V6	Centrosomal protein of 170 kDa (Fragment) OS=Homo sapiens OX=9606 GN=CEP170 PE=1 SV=1	57.19	2	2	2	2	172091
CEP170	Q5SW79	Centrosomal protein of 170 kDa OS=Homo sapiens OX=9606 GN=CEP170 PE=1 SV=1	57.19	2	2	2	2	175292
RPL10	F8W7C6	60S ribosomal protein L10 OS=Homo sapiens OX=9606 GN=RPL10 PE=1 SV=2	57	13	2	2	6	18565	Oxidation (M); CarbamidometilTodos
RPL10	A0A087WV22	60S ribosomal protein L10 OS=Homo sapiens OX=9606 GN=RPL10 PE=1 SV=1	57	12	2	2	6	20439	Oxidation (M); CarbamidometilTodos
RPL10	X1WI28	60S ribosomal protein L10 (Fragment) OS=Homo sapiens OX=9606 GN=RPL10 PE=1 SV=7	57	11	2	2	6	22975	Oxidation (M); CarbamidometilTodos
RPL10	P27635	60S ribosomal protein L10 OS=Homo sapiens OX=9606 GN=RPL10 PE=1 SV=4	57	10	2	2	6	24604	Oxidation (M); CarbamidometilTodos
SMN2	A0A1W2PRV5	Survival motor neuron protein OS=Homo sapiens OX=9606 GN=SMN2 PE=1 SV=1	56.43	11	2	2	6	30415	Oxidation (M); CarbamidometilTodos; Deamidation (NQ)
SMN1	Q16637	Survival motor neuron protein OS=Homo sapiens OX=9606 GN=SMN1 PE=1 SV=1	56.43	10	2	2	6	31849	Oxidation (M); CarbamidometilTodos; Deamidation (NQ)
SMN1	E7EQZ4	Survival motor neuron protein OS=Homo sapiens OX=9606 GN=SMN1 PE=1 SV=1	56.43	10	2	2	6	31690	Oxidation (M); CarbamidometilTodos; Deamidation (NQ)
SMN1	B4DP61	Survival motor neuron protein OS=Homo sapiens OX=9606 GN=SMN1 PE=1 SV=1	56.43	13	2	2	6	24380	Oxidation (M); CarbamidometilTodos; Deamidation (NQ)
SERPINB4	H0Y5H9	Serpin B4 (Fragment) OS=Homo sapiens OX=9606 GN=SERPINB4 PE=1 SV=1	56.35	7	2	2	4	42507	Oxidation (M)
SERPINB4	P48594	Serpin B4 OS=Homo sapiens OX=9606 GN=SERPINB4 PE=1 SV=2	56.35	6	2	2	4	44854	Oxidation (M)
SERPINB3	P29508	Serpin B3 OS=Homo sapiens OX=9606 GN=SERPINB3 PE=1 SV=2	56.35	6	2	2	4	44565	Oxidation (M)
COL1A1	P02452	Collagen alpha-1(I) chain OS=Homo sapiens OX=9606 GN=COL1A1 PE=1 SV=5	55.84	2	2	2	3	138942	Mutation
G3BP1	Q13283	Ras GTPase-activating protein-binding protein 1 OS=Homo sapiens OX=9606 GN=G3BP1 PE=1 SV=1	54.95	6	2	2	4	52164
SYNCRIP	B7Z645	Heterogeneous nuclear ribonucleoprotein Q OS=Homo sapiens OX=9606 GN=SYNCRIP PE=1 SV=1	54.64	5	2	2	2	52046	Oxidation (M)
SYNCRIP	O60506	Heterogeneous nuclear ribonucleoprotein Q OS=Homo sapiens OX=9606 GN=SYNCRIP PE=1 SV=2	54.64	4	2	2	2	69603	Oxidation (M)
RPS19	P39019	40S ribosomal protein S19 OS=Homo sapiens OX=9606 GN=RPS19 PE=1 SV=2	54	13	2	2	2	16060
HSPA9	P38646	Stress-70 protein mitochondrial OS=Homo sapiens OX=9606 GN=HSPA9 PE=1 SV=2	53.26	3	2	2	2	73681
UBR5	E7EMW7	E3 ubiquitin-protein ligase UBR5 OS=Homo sapiens OX=9606 GN=UBR5 PE=1 SV=1	53.16	1	2	2	2	308574	Oxidation (M)
UBR5	O95071	E3 ubiquitin-protein ligase UBR5 OS=Homo sapiens OX=9606 GN=UBR5 PE=1 SV=2	53.16	1	2	2	2	309352	Oxidation (M)
ANXA1	P04083	Annexin A1 OS=Homo sapiens OX=9606 GN=ANXA1 PE=1 SV=2	52.82	5	2	2	4	38714
NSMCE2	E5RFJ1	E3 SUMO-protein ligase NSE2 OS=Homo sapiens OX=9606 GN=NSMCE2 PE=1 SV=1	52.27	11	2	2	3	21807
NSMCE2	E5RHW9	E3 SUMO-protein ligase NSE2 (Fragment) OS=Homo sapiens OX=9606 GN=NSMCE2 PE=1 SV=1	52.27	11	2	2	3	21441
NSMCE2	Q96MF7	E3 SUMO-protein ligase NSE2 OS=Homo sapiens OX=9606 GN=NSMCE2 PE=1 SV=2	52.27	9	2	2	3	27932
NSMCE2	E5RIM1	E3 SUMO-protein ligase NSE2 (Fragment) OS=Homo sapiens OX=9606 GN=NSMCE2 PE=1 SV=1	52.27	15	2	2	3	15485
NSMCE2	A0A087WTZ8	E3 SUMO-protein ligase NSE2 OS=Homo sapiens OX=9606 GN=NSMCE2 PE=1 SV=1	52.27	13	2	2	3	17597
RPL4	P36578	60S ribosomal protein L4 OS=Homo sapiens OX=9606 GN=RPL4 PE=1 SV=5	52.04	6	2	2	4	47697	Oxidation (M); CarbamidometilTodos
RPL26	P61254	60S ribosomal protein L26 OS=Homo sapiens OX=9606 GN=RPL26 PE=1 SV=1	51.68	11	2	2	3	17258
DOCK7	Q96N67	Dedicator of cytokinesis protein 7 OS=Homo sapiens OX=9606 GN=DOCK7 PE=1 SV=4	49.76	1	2	2	4	242558
DOCK7	A0A1B0GUE9	Dedicator of cytokinesis protein 7 OS=Homo sapiens OX=9606 GN=DOCK7 PE=1 SV=1	49.76	3	2	2	4	68725
SMG7	B1ALB4	Protein SMG7 (Fragment) OS=Homo sapiens OX=9606 GN=SMG7 PE=1 SV=8	48.77	3	2	2	2	84830	CarbamidometilTodos
SMG7	Q92540	Protein SMG7 OS=Homo sapiens OX=9606 GN=SMG7 PE=1 SV=2	48.77	2	2	2	2	127282	CarbamidometilTodos
SMG7	E9PD50	Protein SMG7 OS=Homo sapiens OX=9606 GN=SMG7 PE=1 SV=1	48.77	2	2	2	2	130859	CarbamidometilTodos
KLC2	Q9H0B6	Kinesin light chain 2 OS=Homo sapiens OX=9606 GN=KLC2 PE=1 SV=1	48.59	4	2	2	3	68935	Oxidation (M)
CAPRIN1	E9PLA9	Caprin-1 (Fragment) OS=Homo sapiens OX=9606 GN=CAPRIN1 PE=1 SV=1	45.94	12	2	2	3	20236
CAPRIN1	Q14444	Caprin-1 OS=Homo sapiens OX=9606 GN=CAPRIN1 PE=1 SV=2	45.94	3	2	2	3	78366
CAPRIN1	G3V153	Caprin-1 OS=Homo sapiens OX=9606 GN=CAPRIN1 PE=1 SV=1	45.94	4	2	2	3	70353
RPS2	E9PQD7	40S ribosomal protein S2 OS=Homo sapiens OX=9606 GN=RPS2 PE=1 SV=1	44.6	11	2	2	4	25211	Oxidation (M); CarbamidometilTodos
RPS2	P15880	40S ribosomal protein S2 OS=Homo sapiens OX=9606 GN=RPS2 PE=1 SV=2	44.6	9	2	2	4	31324	Oxidation (M); CarbamidometilTodos
RPS2	E9PM36	40S ribosomal protein S2 OS=Homo sapiens OX=9606 GN=RPS2 PE=1 SV=1	44.6	12	2	2	4	21613	Oxidation (M); CarbamidometilTodos
RPS2	I3L404	40S ribosomal protein S2 (Fragment) OS=Homo sapiens OX=9606 GN=RPS2 PE=1 SV=1	44.6	17	2	2	4	16566	Oxidation (M); CarbamidometilTodos
DHX9	Q08211	ATP-dependent RNA helicase A OS=Homo sapiens OX=9606 GN=DHX9 PE=1 SV=4	43.67	1	2	2	2	140958	Oxidation (M)
SMC3	Q9UQE7	Structural maintenance of chromosomes protein 3 OS=Homo sapiens OX=9606 GN=SMC3 PE=1 SV=2	43.56	2	2	2	3	141541
RPS16	P62249	40S ribosomal protein S16 OS=Homo sapiens OX=9606 GN=RPS16 PE=1 SV=2	42.38	11	2	2	2	16445	Oxidation (M)
BCLAF1	A0A1W2PQ43	Bcl-2-associated transcription factor 1 OS=Homo sapiens OX=9606 GN=BCLAF1 PE=1 SV=1	41.73	3	2	2	2	80619	Oxidation (M)
BCLAF1	E9PK09	Bcl-2-associated transcription factor 1 (Fragment) OS=Homo sapiens OX=9606 GN=BCLAF1 PE=1 SV=8	41.73	2	2	2	2	83135	Oxidation (M)
BCLAF1	E9PQN2	Bcl-2-associated transcription factor 1 OS=Homo sapiens OX=9606 GN=BCLAF1 PE=1 SV=1	41.73	2	2	2	2	86213	Oxidation (M)
BCLAF1	E9PKI6	Bcl-2-associated transcription factor 1 OS=Homo sapiens OX=9606 GN=BCLAF1 PE=1 SV=1	41.73	2	2	2	2	86387	Oxidation (M)
BCLAF1	E9PK91	Bcl-2-associated transcription factor 1 OS=Homo sapiens OX=9606 GN=BCLAF1 PE=1 SV=1	41.73	2	2	2	2	100406	Oxidation (M)
BCLAF1	Q9NYF8	Bcl-2-associated transcription factor 1 OS=Homo sapiens OX=9606 GN=BCLAF1 PE=1 SV=2	41.73	2	2	2	2	106122	Oxidation (M)
CDC42	P60953	Cell division control protein 42 homolog OS=Homo sapiens OX=9606 GN=CDC42 PE=1 SV=2	39.36	14	2	2	2	21259	CarbamidometilTodos
RPS9	P46781	40S ribosomal protein S9 OS=Homo sapiens OX=9606 GN=RPS9 PE=1 SV=3	38.34	10	2	2	2	22591
HP	H3BS21	Haptoglobin (Fragment) OS=Homo sapiens OX=9606 GN=HP PE=1 SV=1	36.84	9	2	2	2	24796	Oxidation (M); CarbamidometilTodos
HP	A0A087WU08	Haptoglobin OS=Homo sapiens OX=9606 GN=HP PE=1 SV=1	36.84	7	2	2	2	31408	Oxidation (M); CarbamidometilTodos
HP	A0A0C4DGL8	Haptoglobin OS=Homo sapiens OX=9606 GN=HP PE=1 SV=1	36.84	6	2	2	2	38452	Oxidation (M); CarbamidometilTodos
HP	J3QLC9	Haptoglobin (Fragment) OS=Homo sapiens OX=9606 GN=HP PE=1 SV=1	36.84	6	2	2	2	40788	Oxidation (M); CarbamidometilTodos
HP	J3QR68	Haptoglobin (Fragment) OS=Homo sapiens OX=9606 GN=HP PE=1 SV=1	36.84	5	2	2	2	45049	Oxidation (M); CarbamidometilTodos
HP	P00738	Haptoglobin OS=Homo sapiens OX=9606 GN=HP PE=1 SV=1	36.84	5	2	2	2	45205	Oxidation (M); CarbamidometilTodos
HP	H0Y300	Haptoglobin OS=Homo sapiens OX=9606 GN=HP PE=1 SV=4	36.84	5	2	2	2	49106	Oxidation (M); CarbamidometilTodos

## Sheet: Rep1 G5_1-1287
Name	Accession	Description	-10lgP	Coverage (%)	#Peptides	#Unique	PSM	Avg. Mass	PTM
GEMIN5	Q8TEQ6|GEMI5_HUMAN	Gem-associated protein 5 OS=Homo sapiens OX=9606 GN=GEMIN5 PE=1 SV=3	319.47	60	127	127	550	168589	Oxidation (M); CarbamidometilTodos; Pyro-glu from Q; Ethylation; Deamidation (NQ); 26 more
HSPA1B	P0DMV9|HS71B_HUMAN	Heat shock 70 kDa protein 1B OS=Homo sapiens OX=9606 GN=HSPA1B PE=1 SV=1	250.06	56	36	13	158	70052	Oxidation (M); CarbamidometilTodos; Deamidation (NQ); Dehydration; Methylation(KR); 5 more
HSPA1B	tr|A0A0G2JIW1|A0A0G2JIW1_HUMAN	Heat shock 70 kDa protein 1B OS=Homo sapiens OX=9606 GN=HSPA1B PE=1 SV=1	250.06	56	36	13	158	70109	Oxidation (M); CarbamidometilTodos; Deamidation (NQ); Dehydration; Methylation(KR); 5 more
GEMIN4	P57678|GEMI4_HUMAN	Gem-associated protein 4 OS=Homo sapiens OX=9606 GN=GEMIN4 PE=1 SV=2	234.53	38	36	36	90	120037	Oxidation (M); CarbamidometilTodos; Pyro-glu from Q; Deamidation (NQ); Dehydration; 6 more
GEMIN4	tr|I3L2C7|I3L2C7_HUMAN	Gem-associated protein 4 OS=Homo sapiens OX=9606 GN=GEMIN4 PE=1 SV=1	234.53	39	36	36	90	118822	Oxidation (M); CarbamidometilTodos; Pyro-glu from Q; Deamidation (NQ); Dehydration; 6 more
DDX20	Q9UHI6|DDX20_HUMAN	Probable ATP-dependent RNA helicase DDX20 OS=Homo sapiens OX=9606 GN=DDX20 PE=1 SV=2	230.03	39	30	30	97	92241	Oxidation (M); CarbamidometilTodos; Pyro-glu from Q; Deamidation (NQ); Phosphorylation (STY); 5 more
HSPA5	P11021|BIP_HUMAN	Endoplasmic reticulum chaperone BiP OS=Homo sapiens OX=9606 GN=HSPA5 PE=1 SV=2	210.15	39	23	19	47	72333	Oxidation (M); CarbamidometilTodos; Deamidation (NQ); Sodium adduct; Mutation
HSPA1L	tr|Q53FA3|Q53FA3_HUMAN	HSPA1L (Fragment) OS=Homo sapiens OX=9606 GN=HSPA1L PE=1 SV=1	208.86	37	24	3	83	70404	Oxidation (M); CarbamidometilTodos; Deamidation (NQ); Dehydration; Formylation; 5 more
CCT8	P50990|TCPQ_HUMAN	T-complex protein 1 subunit theta OS=Homo sapiens OX=9606 GN=CCT8 PE=1 SV=4	207.72	48	22	22	34	59621	Oxidation (M); CarbamidometilTodos; Deamidation (NQ)
ALB	P02768|ALBU_HUMAN	Albumin OS=Homo sapiens OX=9606 GN=ALB PE=1 SV=2	205	44	30	30	45	69367	CarbamidometilTodos; Pyro-glu from Q; Deamidation (NQ); Dehydration; Methylation(KR); 4 more
LTF	P02788|TRFL_HUMAN	Lactotransferrin OS=Homo sapiens OX=9606 GN=LTF PE=1 SV=6	204.12	40	23	22	27	78182	Oxidation (M); CarbamidometilTodos; Propionamide; Pyro-carbamidomethyl; Mutation
LTF	tr|E7ER44|E7ER44_HUMAN	Lactotransferrin OS=Homo sapiens OX=9606 GN=LTF PE=1 SV=1	204.12	40	23	22	27	77970	Oxidation (M); CarbamidometilTodos; Propionamide; Pyro-carbamidomethyl; Mutation
LTF	tr|E7EQB2|E7EQB2_HUMAN	Lactotransferrin (Fragment) OS=Homo sapiens OX=9606 GN=LTF PE=1 SV=1	204.12	41	23	22	27	76626	Oxidation (M); CarbamidometilTodos; Propionamide; Pyro-carbamidomethyl; Mutation
AMOT	Q4VCS5|AMOT_HUMAN	Angiomotin OS=Homo sapiens OX=9606 GN=AMOT PE=1 SV=1	203.53	21	22	21	36	118085	Oxidation (M); CarbamidometilTodos; Deamidation (NQ); Propionamide
PABPC1	tr|A0A7I2YQ88|A0A7I2YQ88_HUMAN	Polyadenylate-binding protein OS=Homo sapiens OX=9606 GN=PABPC1 PE=1 SV=1	201.68	34	23	14	34	70338	Oxidation (M); CarbamidometilTodos; Deamidation (NQ)
PABPC1	P11940|PABP1_HUMAN	Polyadenylate-binding protein 1 OS=Homo sapiens OX=9606 GN=PABPC1 PE=1 SV=2	201.68	34	23	14	34	70671	Oxidation (M); CarbamidometilTodos; Deamidation (NQ)
TCP1	P17987|TCPA_HUMAN	T-complex protein 1 subunit alpha OS=Homo sapiens OX=9606 GN=TCP1 PE=1 SV=1	199.77	40	19	18	30	60344	Oxidation (M); CarbamidometilTodos; Deamidation (NQ); Propionamide; Acetylation (Protein N-term)
HNRNPU	Q00839|HNRPU_HUMAN	Heterogeneous nuclear ribonucleoprotein U OS=Homo sapiens OX=9606 GN=HNRNPU PE=1 SV=6	198.67	27	20	20	39	90585	Oxidation (M); CarbamidometilTodos; Deamidation (NQ); Dimethylation(KR); Formylation; 3 more
STRAP	Q9Y3F4|STRAP_HUMAN	Serine-threonine kinase receptor-associated protein OS=Homo sapiens OX=9606 GN=STRAP PE=1 SV=1	197.65	57	17	17	32	38438	Oxidation (M); CarbamidometilTodos; Pyro-glu from Q; Deamidation (NQ); Dehydration; 2 more
CCT2	P78371|TCPB_HUMAN	T-complex protein 1 subunit beta OS=Homo sapiens OX=9606 GN=CCT2 PE=1 SV=4	196.95	37	17	17	26	57488	Oxidation (M); CarbamidometilTodos; Carbamidomethylation (DHKE X@N-term); Acetylation (Protein N-term); Pyro-glu from E
GIGYF2	Q6Y7W6|GGYF2_HUMAN	GRB10-interacting GYF protein 2 OS=Homo sapiens OX=9606 GN=GIGYF2 PE=1 SV=1	196.37	18	20	20	23	150070	Oxidation (M); CarbamidometilTodos; Deamidation (NQ); Dimethylation(KR); Methylation(KR); 2 more
MATR3	tr|A0A0R4J2E8|A0A0R4J2E8_HUMAN	Matrin-3 OS=Homo sapiens OX=9606 GN=MATR3 PE=1 SV=1	195.21	26	20	20	30	94623	CarbamidometilTodos; Deamidation (NQ); Carbamidomethylation (DHKE X@N-term)
MATR3	P43243|MATR3_HUMAN	Matrin-3 OS=Homo sapiens OX=9606 GN=MATR3 PE=1 SV=2	195.21	26	20	20	30	94623	CarbamidometilTodos; Deamidation (NQ); Carbamidomethylation (DHKE X@N-term)
MATR3	tr|A8MXP9|A8MXP9_HUMAN	Matrin-3 OS=Homo sapiens OX=9606 GN=MATR3 PE=1 SV=1	195.21	24	20	20	30	99967	CarbamidometilTodos; Deamidation (NQ); Carbamidomethylation (DHKE X@N-term)
IGF2BP1	Q9NZI8|IF2B1_HUMAN	Insulin-like growth factor 2 mRNA-binding protein 1 OS=Homo sapiens OX=9606 GN=IGF2BP1 PE=1 SV=2	193.77	41	18	16	31	63481	Oxidation (M); CarbamidometilTodos; Deamidation (NQ); Propionamide; Sodium adduct; Ammonia-loss (N)
IRS4	O14654|IRS4_HUMAN	Insulin receptor substrate 4 OS=Homo sapiens OX=9606 GN=IRS4 PE=1 SV=1	193.32	21	23	23	33	133767	Oxidation (M); CarbamidometilTodos; Propionamide
IRS4	tr|A0A804CF45|A0A804CF45_HUMAN	Insulin receptor substrate 4 OS=Homo sapiens OX=9606 GN=IRS4 PE=1 SV=1	193.32	21	23	23	33	133683	Oxidation (M); CarbamidometilTodos; Propionamide
GTF2I	tr|A0A494C1K3|A0A494C1K3_HUMAN	General transcription factor II-I OS=Homo sapiens OX=9606 GN=GTF2I PE=1 SV=1	193.03	22	22	22	25	131047	CarbamidometilTodos; Deamidation (NQ); Sodium adduct; Deoxy
GTF2I	tr|A0A8I5KVB5|A0A8I5KVB5_HUMAN	General transcription factor II-I OS=Homo sapiens OX=9606 GN=GTF2I PE=4 SV=1	193.03	23	22	22	25	126600	CarbamidometilTodos; Deamidation (NQ); Sodium adduct; Deoxy
HSP90AB1	P08238|HS90B_HUMAN	Heat shock protein HSP 90-beta OS=Homo sapiens OX=9606 GN=HSP90AB1 PE=1 SV=4	190.99	31	19	11	25	83264	Oxidation (M); Deamidation (NQ)
DSP	P15924|DESP_HUMAN	Desmoplakin OS=Homo sapiens OX=9606 GN=DSP PE=1 SV=3	189.55	10	30	30	37	331774	CarbamidometilTodos; Propionamide; Mutation
UBAP2L	Q14157|UBP2L_HUMAN	Ubiquitin-associated protein 2-like OS=Homo sapiens OX=9606 GN=UBAP2L PE=1 SV=2	189.46	18	15	15	31	114534	Pyro-glu from Q; Deamidation (NQ); Phosphorylation (STY); Dehydration; Amidation
HNRNPM	tr|A0A087X0X3|A0A087X0X3_HUMAN	Heterogeneous nuclear ribonucleoprotein M OS=Homo sapiens OX=9606 GN=HNRNPM PE=1 SV=1	188.75	25	15	15	22	77570	Oxidation (M); CarbamidometilTodos; Deamidation (NQ); Dethiomethyl; Sodium adduct; Acetylation (Protein N-term)
HNRNPM	P52272|HNRPM_HUMAN	Heterogeneous nuclear ribonucleoprotein M OS=Homo sapiens OX=9606 GN=HNRNPM PE=1 SV=3	188.75	25	15	15	22	77516	Oxidation (M); CarbamidometilTodos; Deamidation (NQ); Dethiomethyl; Sodium adduct; Acetylation (Protein N-term)
CCT3	P49368|TCPG_HUMAN	T-complex protein 1 subunit gamma OS=Homo sapiens OX=9606 GN=CCT3 PE=1 SV=4	188.14	37	19	19	26	60534	Oxidation (M); CarbamidometilTodos; Propionamide; Acetylation (Protein N-term); Pyro-glu from E
CCT7	Q99832|TCPH_HUMAN	T-complex protein 1 subunit eta OS=Homo sapiens OX=9606 GN=CCT7 PE=1 SV=2	184.86	26	13	13	14	59367	CarbamidometilTodos; Propionamide
DSG1	Q02413|DSG1_HUMAN	Desmoglein-1 OS=Homo sapiens OX=9606 GN=DSG1 PE=1 SV=2	184.05	17	15	15	28	113748	Oxidation (M); CarbamidometilTodos; Deamidation (NQ); Propionamide; Mutation
HNRNPUL1	Q9BUJ2|HNRL1_HUMAN	Heterogeneous nuclear ribonucleoprotein U-like protein 1 OS=Homo sapiens OX=9606 GN=HNRNPUL1 PE=1 SV=2	179.1	17	12	12	15	95739	Oxidation (M); CarbamidometilTodos
HSPD1	tr|A0A7I2V2X6|A0A7I2V2X6_HUMAN	60 kDa heat shock protein mitochondrial OS=Homo sapiens OX=9606 GN=HSPD1 PE=1 SV=1	179	31	14	14	17	57759	CarbamidometilTodos; Pyro-carbamidomethyl
HSPD1	P10809|CH60_HUMAN	60 kDa heat shock protein mitochondrial OS=Homo sapiens OX=9606 GN=HSPD1 PE=1 SV=2	179	29	14	14	17	61055	CarbamidometilTodos; Pyro-carbamidomethyl
HSPD1	tr|A0A7I2V599|A0A7I2V599_HUMAN	60 kDa heat shock protein mitochondrial OS=Homo sapiens OX=9606 GN=HSPD1 PE=1 SV=1	179	31	14	14	17	57786	CarbamidometilTodos; Pyro-carbamidomethyl
SNRNP70	P08621|RU17_HUMAN	U1 small nuclear ribonucleoprotein 70 kDa OS=Homo sapiens OX=9606 GN=SNRNP70 PE=1 SV=2	178.12	35	17	17	33	51557	Oxidation (M); CarbamidometilTodos; Deamidation (NQ); Carbamidomethylation (DHKE X@N-term); Dethiomethyl; Acetylation (Protein N-term)
SMN1	Q16637|SMN_HUMAN	Survival motor neuron protein OS=Homo sapiens OX=9606 GN=SMN1 PE=1 SV=1	176.28	46	15	15	50	31849	Oxidation (M); CarbamidometilTodos; Deamidation (NQ); Propionamide; Oxidation (HW); Mutation
SMN1	tr|E7EQZ4|E7EQZ4_HUMAN	Survival motor neuron protein OS=Homo sapiens OX=9606 GN=SMN1 PE=1 SV=1	174.64	41	14	14	50	31690	Oxidation (M); CarbamidometilTodos; Deamidation (NQ); Propionamide; Oxidation (HW); Mutation
SMN2	tr|A0A1W2PRV5|A0A1W2PRV5_HUMAN	Survival motor neuron protein OS=Homo sapiens OX=9606 GN=SMN2 PE=1 SV=1	174.64	43	14	14	50	30415	Oxidation (M); CarbamidometilTodos; Deamidation (NQ); Propionamide; Oxidation (HW); Mutation
TUBB	P07437|TBB5_HUMAN	Tubulin beta chain OS=Homo sapiens OX=9606 GN=TUBB PE=1 SV=2	176.11	43	15	2	22	49671	Oxidation (M); CarbamidometilTodos
CCT4	P50991|TCPD_HUMAN	T-complex protein 1 subunit delta OS=Homo sapiens OX=9606 GN=CCT4 PE=1 SV=4	175.97	27	14	12	20	57924	CarbamidometilTodos; Deamidation (NQ)
HNRNPH1	P31943|HNRH1_HUMAN	Heterogeneous nuclear ribonucleoprotein H OS=Homo sapiens OX=9606 GN=HNRNPH1 PE=1 SV=4	174.84	27	11	2	17	49229	Oxidation (M); CarbamidometilTodos; Deamidation (NQ); Mutation
HNRNPH1	tr|E9PCY7|E9PCY7_HUMAN	Heterogeneous nuclear ribonucleoprotein H OS=Homo sapiens OX=9606 GN=HNRNPH1 PE=1 SV=1	174.84	28	11	2	17	47087	Oxidation (M); CarbamidometilTodos; Deamidation (NQ); Mutation
HNRNPH1	tr|G8JLB6|G8JLB6_HUMAN	Heterogeneous nuclear ribonucleoprotein H OS=Homo sapiens OX=9606 GN=HNRNPH1 PE=1 SV=1	174.84	26	11	2	17	51230	Oxidation (M); CarbamidometilTodos; Deamidation (NQ); Mutation
PABPC4	tr|B1ANR0|B1ANR0_HUMAN	Polyadenylate-binding protein OS=Homo sapiens OX=9606 GN=PABPC4 PE=1 SV=1	172.21	22	14	5	17	67971	Oxidation (M); CarbamidometilTodos
PABPC4	tr|A0A7I2V4L7|A0A7I2V4L7_HUMAN	Polyadenylate-binding protein OS=Homo sapiens OX=9606 GN=PABPC4 PE=1 SV=1	172.21	22	14	5	17	66500	Oxidation (M); CarbamidometilTodos
PABPC4	Q13310|PABP4_HUMAN	Polyadenylate-binding protein 4 OS=Homo sapiens OX=9606 GN=PABPC4 PE=1 SV=1	172.21	21	14	5	17	70783	Oxidation (M); CarbamidometilTodos
HSP90AA1	P07900|HS90A_HUMAN	Heat shock protein HSP 90-alpha OS=Homo sapiens OX=9606 GN=HSP90AA1 PE=1 SV=5	171.92	25	16	8	16	84660	Oxidation (M)
DDX5	tr|J3KTA4|J3KTA4_HUMAN	Probable ATP-dependent RNA helicase DDX5 OS=Homo sapiens OX=9606 GN=DDX5 PE=1 SV=1	170.23	21	15	9	18	69087	CarbamidometilTodos
DDX5	P17844|DDX5_HUMAN	Probable ATP-dependent RNA helicase DDX5 OS=Homo sapiens OX=9606 GN=DDX5 PE=1 SV=1	170.23	21	15	9	18	69148	CarbamidometilTodos
RPS3A	P61247|RS3A_HUMAN	40S ribosomal protein S3a OS=Homo sapiens OX=9606 GN=RPS3A PE=1 SV=2	169.89	50	12	12	22	29945	Oxidation (M); CarbamidometilTodos; Deamidation (NQ)
JUP	P14923|PLAK_HUMAN	Junction plakoglobin OS=Homo sapiens OX=9606 GN=JUP PE=1 SV=3	168.79	20	12	12	15	81745	Oxidation (M); CarbamidometilTodos
IGHG1	P01857|IGHG1_HUMAN	Immunoglobulin heavy constant gamma 1 OS=Homo sapiens OX=9606 GN=IGHG1 PE=1 SV=1	168.5	35	10	2	35	36106	Oxidation (M); CarbamidometilTodos; Deamidation (NQ); Formylation; Propionamide
IGHG1	tr|A0A0A0MS08|A0A0A0MS08_HUMAN	Immunoglobulin heavy constant gamma 1 (Fragment) OS=Homo sapiens OX=9606 GN=IGHG1 PE=1 SV=1	168.5	29	10	2	35	43912	Oxidation (M); CarbamidometilTodos; Deamidation (NQ); Formylation; Propionamide
PRRC2C	tr|E7EPN9|E7EPN9_HUMAN	Protein PRRC2C OS=Homo sapiens OX=9606 GN=PRRC2C PE=1 SV=1	167.41	6	14	14	16	308776	CarbamidometilTodos; Deamidation (NQ)
PRRC2C	Q9Y520|PRC2C_HUMAN	Protein PRRC2C OS=Homo sapiens OX=9606 GN=PRRC2C PE=1 SV=4	167.41	6	14	14	16	316911	CarbamidometilTodos; Deamidation (NQ)
PUM1	Q14671|PUM1_HUMAN	Pumilio homolog 1 OS=Homo sapiens OX=9606 GN=PUM1 PE=1 SV=3	166.24	16	16	13	18	126473	Oxidation (M); CarbamidometilTodos; Deamidation (NQ); Pyro-carbamidomethyl
YTHDF3	Q7Z739|YTHD3_HUMAN	YTH domain-containing family protein 3 OS=Homo sapiens OX=9606 GN=YTHDF3 PE=1 SV=1	165.64	25	12	8	13	63861	Oxidation (M); Acetylation (Protein N-term)
YTHDF3	tr|A0A087X0Q1|A0A087X0Q1_HUMAN	YTH domain-containing family protein 3 OS=Homo sapiens OX=9606 GN=YTHDF3 PE=1 SV=1	165.64	25	12	8	13	63675	Oxidation (M); Acetylation (Protein N-term)
CALM2	P0DP24|CALM2_HUMAN	Calmodulin-2 OS=Homo sapiens OX=9606 GN=CALM2 PE=1 SV=1	164.96	52	10	9	27	16838	Oxidation (M); CarbamidometilTodos; Deamidation (NQ); Carbamylation; Dethiomethyl
CALM1	P0DP23|CALM1_HUMAN	Calmodulin-1 OS=Homo sapiens OX=9606 GN=CALM1 PE=1 SV=1	164.96	52	10	9	27	16838	Oxidation (M); CarbamidometilTodos; Deamidation (NQ); Carbamylation; Dethiomethyl
CALM3	P0DP25|CALM3_HUMAN	Calmodulin-3 OS=Homo sapiens OX=9606 GN=CALM3 PE=1 SV=1	164.96	52	10	9	27	16838	Oxidation (M); CarbamidometilTodos; Deamidation (NQ); Carbamylation; Dethiomethyl
LRPPRC	tr|A0A804HKR3|A0A804HKR3_HUMAN	Leucine-rich PPR motif-containing protein mitochondrial OS=Homo sapiens OX=9606 GN=LRPPRC PE=1 SV=1	164.61	11	12	12	14	156165	CarbamidometilTodos
LRPPRC	tr|A0A804HIG4|A0A804HIG4_HUMAN	Leucine-rich PPR motif-containing protein mitochondrial OS=Homo sapiens OX=9606 GN=LRPPRC PE=1 SV=1	164.61	11	12	12	14	155096	CarbamidometilTodos
LRPPRC	tr|A0A804HK30|A0A804HK30_HUMAN	Leucine-rich PPR motif-containing protein mitochondrial OS=Homo sapiens OX=9606 GN=LRPPRC PE=1 SV=1	164.61	11	12	12	14	157960	CarbamidometilTodos
LRPPRC	P42704|LPPRC_HUMAN	Leucine-rich PPR motif-containing protein mitochondrial OS=Homo sapiens OX=9606 GN=LRPPRC PE=1 SV=3	164.61	11	12	12	14	157904	CarbamidometilTodos
LRPPRC	tr|A0A804HL40|A0A804HL40_HUMAN	Leucine-rich PPR motif-containing protein mitochondrial OS=Homo sapiens OX=9606 GN=LRPPRC PE=1 SV=1	164.61	11	12	12	14	157775	CarbamidometilTodos
LRPPRC	tr|A0A804HIN4|A0A804HIN4_HUMAN	Leucine-rich PPR motif-containing protein mitochondrial OS=Homo sapiens OX=9606 GN=LRPPRC PE=1 SV=1	164.61	11	12	12	14	159092	CarbamidometilTodos
LRPPRC	tr|A0A804HLG8|A0A804HLG8_HUMAN	Leucine-rich PPR motif-containing protein mitochondrial OS=Homo sapiens OX=9606 GN=LRPPRC PE=1 SV=1	164.61	11	12	12	14	158620	CarbamidometilTodos
LRPPRC	tr|A0A804HKI2|A0A804HKI2_HUMAN	Leucine-rich PPR motif-containing protein mitochondrial OS=Homo sapiens OX=9606 GN=LRPPRC PE=1 SV=1	164.61	10	12	12	14	161670	CarbamidometilTodos
KHSRP	Q92945|FUBP2_HUMAN	Far upstream element-binding protein 2 OS=Homo sapiens OX=9606 GN=KHSRP PE=1 SV=4	163.76	17	11	11	18	73115	Oxidation (M)
KHSRP	tr|M0R0C6|M0R0C6_HUMAN	Far upstream element-binding protein 2 OS=Homo sapiens OX=9606 GN=KHSRP PE=1 SV=2	163.76	16	11	11	18	76651	Oxidation (M)
RPLP0	P05388|RLA0_HUMAN	60S acidic ribosomal protein P0 OS=Homo sapiens OX=9606 GN=RPLP0 PE=1 SV=1	163.74	36	9	9	12	34274	CarbamidometilTodos; Carbamidomethylation (DHKE X@N-term)
ARG1	P05089|ARGI1_HUMAN	Arginase-1 OS=Homo sapiens OX=9606 GN=ARG1 PE=1 SV=2	163.21	30	8	8	10	34735	Oxidation (M); CarbamidometilTodos
CLPX	O76031|CLPX_HUMAN	ATP-dependent Clp protease ATP-binding subunit clpX-like mitochondrial OS=Homo sapiens OX=9606 GN=CLPX PE=1 SV=2	162.91	22	11	11	15	69224	CarbamidometilTodos
ANXA2	P07355|ANXA2_HUMAN	Annexin A2 OS=Homo sapiens OX=9606 GN=ANXA2 PE=1 SV=2	161.57	37	11	11	14	38604	Oxidation (M); CarbamidometilTodos
ANXA2	tr|H0YMW4|H0YMW4_HUMAN	Annexin OS=Homo sapiens OX=9606 GN=ANXA2 PE=1 SV=2	161.57	34	11	11	14	41900	Oxidation (M); CarbamidometilTodos
MOGS	tr|A0A3B3IRK6|A0A3B3IRK6_HUMAN	Mannosyl-oligosaccharide glucosidase (Fragment) OS=Homo sapiens OX=9606 GN=MOGS PE=1 SV=1	161.14	25	14	14	19	78582	CarbamidometilTodos
MOGS	Q13724|MOGS_HUMAN	Mannosyl-oligosaccharide glucosidase OS=Homo sapiens OX=9606 GN=MOGS PE=1 SV=5	161.14	22	14	14	19	91918	CarbamidometilTodos
YTHDF2	Q9Y5A9|YTHD2_HUMAN	YTH domain-containing family protein 2 OS=Homo sapiens OX=9606 GN=YTHDF2 PE=1 SV=2	160.61	23	11	9	11	62334	CarbamidometilTodos; Deamidation (NQ); Acetylation (Protein N-term)
DDX17	tr|A0A5H1ZRQ2|A0A5H1ZRQ2_HUMAN	RNA helicase OS=Homo sapiens OX=9606 GN=DDX17 PE=1 SV=2	160.6	18	12	7	14	80458	CarbamidometilTodos
DDX17	Q92841|DDX17_HUMAN	Probable ATP-dependent RNA helicase DDX17 OS=Homo sapiens OX=9606 GN=DDX17 PE=1 SV=2	160.6	18	12	7	14	80273	CarbamidometilTodos
DDX17	tr|A0A1X7SBZ2|A0A1X7SBZ2_HUMAN	RNA helicase OS=Homo sapiens OX=9606 GN=DDX17 PE=1 SV=1	160.6	18	12	7	14	80255	CarbamidometilTodos
IGF2BP3	O00425|IF2B3_HUMAN	Insulin-like growth factor 2 mRNA-binding protein 3 OS=Homo sapiens OX=9606 GN=IGF2BP3 PE=1 SV=2	160.42	21	9	7	10	63705	Oxidation (M); CarbamidometilTodos
RPS2	P15880|RS2_HUMAN	40S ribosomal protein S2 OS=Homo sapiens OX=9606 GN=RPS2 PE=1 SV=2	160.16	38	10	10	19	31324	Oxidation (M); CarbamidometilTodos; Deamidation (NQ); Propionamide
P4HA1	P13674|P4HA1_HUMAN	Prolyl 4-hydroxylase subunit alpha-1 OS=Homo sapiens OX=9606 GN=P4HA1 PE=1 SV=2	158.76	21	9	9	12	61049	CarbamidometilTodos; Oxidation or Hydroxylation
CLINT1	Q14677|EPN4_HUMAN	Clathrin interactor 1 OS=Homo sapiens OX=9606 GN=CLINT1 PE=1 SV=1	158.76	17	10	10	13	68259
STAU1	tr|Q5JW30|Q5JW30_HUMAN	Double-stranded RNA-binding protein Staufen homolog 1 OS=Homo sapiens OX=9606 GN=STAU1 PE=1 SV=1	156.76	25	11	10	12	54709
STAU1	O95793|STAU1_HUMAN	Double-stranded RNA-binding protein Staufen homolog 1 OS=Homo sapiens OX=9606 GN=STAU1 PE=1 SV=2	156.76	21	11	10	12	63182
LONP1	tr|K7EKE6|K7EKE6_HUMAN	Lon protease homolog mitochondrial OS=Homo sapiens OX=9606 GN=LONP1 PE=1 SV=1	156.16	16	11	11	14	95180	Oxidation (M); CarbamidometilTodos
LONP1	tr|K7EJE8|K7EJE8_HUMAN	Lon protease homolog mitochondrial OS=Homo sapiens OX=9606 GN=LONP1 PE=1 SV=1	156.16	16	11	11	14	93297	Oxidation (M); CarbamidometilTodos
LONP1	P36776|LONM_HUMAN	Lon protease homolog mitochondrial OS=Homo sapiens OX=9606 GN=LONP1 PE=1 SV=2	156.16	14	11	11	14	106489	Oxidation (M); CarbamidometilTodos
SART1	O43290|SNUT1_HUMAN	U4/U6.U5 tri-snRNP-associated protein 1 OS=Homo sapiens OX=9606 GN=SART1 PE=1 SV=1	156	16	10	10	11	90255	CarbamidometilTodos
SMG7	Q92540|SMG7_HUMAN	Nonsense-mediated mRNA decay factor SMG7 OS=Homo sapiens OX=9606 GN=SMG7 PE=1 SV=2	154.67	11	12	12	13	127282	Oxidation (M); CarbamidometilTodos
SMG7	tr|A0A8I5KYV3|A0A8I5KYV3_HUMAN	Nonsense-mediated mRNA decay factor SMG7 OS=Homo sapiens OX=9606 GN=SMG7 PE=4 SV=1	154.67	11	12	12	13	132636	Oxidation (M); CarbamidometilTodos
SMG7	tr|E9PD50|E9PD50_HUMAN	Nonsense-mediated mRNA decay factor SMG7 OS=Homo sapiens OX=9606 GN=SMG7 PE=1 SV=1	154.67	11	12	12	13	130859	Oxidation (M); CarbamidometilTodos
SMG7	tr|A0A8I5KSL3|A0A8I5KSL3_HUMAN	Nonsense-mediated mRNA decay factor SMG7 OS=Homo sapiens OX=9606 GN=SMG7 PE=4 SV=1	154.67	11	12	12	13	136121	Oxidation (M); CarbamidometilTodos
YBX1	P67809|YBOX1_HUMAN	Y-box-binding protein 1 OS=Homo sapiens OX=9606 GN=YBX1 PE=1 SV=3	154.61	33	8	4	10	35924	Deamidation (NQ)
HRNR	Q86YZ3|HORN_HUMAN	Hornerin OS=Homo sapiens OX=9606 GN=HRNR PE=1 SV=2	153.76	6	11	11	13	282389	Pyro-glu from Q; Deamidation (R)
CCT5	P48643|TCPE_HUMAN	T-complex protein 1 subunit epsilon OS=Homo sapiens OX=9606 GN=CCT5 PE=1 SV=1	153.6	26	14	13	16	59671	CarbamidometilTodos; Deamidation (NQ)
GAPDH	P04406|G3P_HUMAN	Glyceraldehyde-3-phosphate dehydrogenase OS=Homo sapiens OX=9606 GN=GAPDH PE=1 SV=3	152.92	27	8	8	14	36053	CarbamidometilTodos; Deamidation (NQ); Carbamidomethylation (DHKE X@N-term); Mutation
YBX3	P16989|YBOX3_HUMAN	Y-box-binding protein 3 OS=Homo sapiens OX=9606 GN=YBX3 PE=1 SV=4	152.84	25	7	3	9	40090	Deamidation (NQ)
TFRC	P02786|TFR1_HUMAN	Transferrin receptor protein 1 OS=Homo sapiens OX=9606 GN=TFRC PE=1 SV=2	152.23	21	13	13	14	84871
DHX9	Q08211|DHX9_HUMAN	ATP-dependent RNA helicase A OS=Homo sapiens OX=9606 GN=DHX9 PE=1 SV=4	151.72	10	11	11	14	140958	CarbamidometilTodos
LARP4B	Q92615|LAR4B_HUMAN	La-related protein 4B OS=Homo sapiens OX=9606 GN=LARP4B PE=1 SV=3	150.86	17	11	11	14	80552	CarbamidometilTodos; Propionamide
TIMM50	Q3ZCQ8|TIM50_HUMAN	Mitochondrial import inner membrane translocase subunit TIM50 OS=Homo sapiens OX=9606 GN=TIMM50 PE=1 SV=2	150.73	26	7	7	14	39646	CarbamidometilTodos; Pyro-glu from Q
DIS3	tr|G3V1J5|G3V1J5_HUMAN	Exosome complex exonuclease RRP44 OS=Homo sapiens OX=9606 GN=DIS3 PE=1 SV=1	150.52	14	9	9	9	90584	CarbamidometilTodos
DIS3	Q9Y2L1|RRP44_HUMAN	Exosome complex exonuclease RRP44 OS=Homo sapiens OX=9606 GN=DIS3 PE=1 SV=2	150.52	12	9	9	9	109003	CarbamidometilTodos
HNRNPH2	P55795|HNRH2_HUMAN	Heterogeneous nuclear ribonucleoprotein H2 OS=Homo sapiens OX=9606 GN=HNRNPH2 PE=1 SV=1	150.38	18	7	2	11	49264	Oxidation (M); CarbamidometilTodos; Deamidation (NQ); Mutation
DDB1	tr|A0A7P0T965|A0A7P0T965_HUMAN	DNA damage-binding protein 1 OS=Homo sapiens OX=9606 GN=DDB1 PE=1 SV=1	150.03	13	14	14	15	118093	CarbamidometilTodos
DDB1	tr|A0A7P0TAK7|A0A7P0TAK7_HUMAN	DNA damage-binding protein 1 OS=Homo sapiens OX=9606 GN=DDB1 PE=1 SV=1	150.03	13	14	14	15	120903	CarbamidometilTodos
DDB1	tr|A0A7P0Z4B9|A0A7P0Z4B9_HUMAN	DNA damage-binding protein 1 OS=Homo sapiens OX=9606 GN=DDB1 PE=1 SV=1	150.03	12	14	14	15	123279	CarbamidometilTodos
DDB1	Q16531|DDB1_HUMAN	DNA damage-binding protein 1 OS=Homo sapiens OX=9606 GN=DDB1 PE=1 SV=1	150.03	12	14	14	15	126968	CarbamidometilTodos
RPL4	P36578|RL4_HUMAN	60S ribosomal protein L4 OS=Homo sapiens OX=9606 GN=RPL4 PE=1 SV=5	149.6	29	11	11	14	47697	CarbamidometilTodos; Deamidation (NQ); Carbamidomethylation (DHKE X@N-term)
DDX3X	tr|A0A0D9SFB3|A0A0D9SFB3_HUMAN	RNA helicase OS=Homo sapiens OX=9606 GN=DDX3X PE=1 SV=1	149.55	20	12	10	13	70840	CarbamidometilTodos
DDX3X	tr|A0A2R8Y5G6|A0A2R8Y5G6_HUMAN	RNA helicase OS=Homo sapiens OX=9606 GN=DDX3X PE=1 SV=1	149.55	20	12	10	13	69048	CarbamidometilTodos
DDX3X	tr|A0A0D9SG12|A0A0D9SG12_HUMAN	RNA helicase OS=Homo sapiens OX=9606 GN=DDX3X PE=1 SV=1	149.55	19	12	10	13	71541	CarbamidometilTodos
DDX3X	tr|A0A2R8YCW1|A0A2R8YCW1_HUMAN	RNA helicase OS=Homo sapiens OX=9606 GN=DDX3X PE=1 SV=1	149.55	19	12	10	13	71694	CarbamidometilTodos
DDX3X	tr|A0A2R8YF78|A0A2R8YF78_HUMAN	RNA helicase OS=Homo sapiens OX=9606 GN=DDX3X PE=1 SV=1	149.55	20	12	10	13	70940	CarbamidometilTodos
DDX3X	tr|A0A2R8Y4A4|A0A2R8Y4A4_HUMAN	RNA helicase OS=Homo sapiens OX=9606 GN=DDX3X PE=1 SV=1	149.55	19	12	10	13	73244	CarbamidometilTodos
DDX3X	O00571|DDX3X_HUMAN	ATP-dependent RNA helicase DDX3X OS=Homo sapiens OX=9606 GN=DDX3X PE=1 SV=3	149.55	19	12	10	13	73244	CarbamidometilTodos
DDX3X	tr|A0A2U3TZJ9|A0A2U3TZJ9_HUMAN	RNA helicase OS=Homo sapiens OX=9606 GN=DDX3X PE=1 SV=1	149.55	19	12	10	13	73215	CarbamidometilTodos
DDX3X	tr|A0A2R8YFS5|A0A2R8YFS5_HUMAN	RNA helicase OS=Homo sapiens OX=9606 GN=DDX3X PE=1 SV=1	149.55	19	12	10	13	73156	CarbamidometilTodos
DDX3X	tr|A0A2R8YFR4|A0A2R8YFR4_HUMAN	RNA helicase OS=Homo sapiens OX=9606 GN=DDX3X PE=1 SV=1	149.55	19	12	10	13	73127	CarbamidometilTodos
DDX3X	tr|A0A0D9SF53|A0A0D9SF53_HUMAN	RNA helicase OS=Homo sapiens OX=9606 GN=DDX3X PE=1 SV=1	149.55	17	12	10	13	81477	CarbamidometilTodos
DDX3X	tr|A0A2R8Y645|A0A2R8Y645_HUMAN	RNA helicase OS=Homo sapiens OX=9606 GN=DDX3X PE=1 SV=1	149.55	18	12	10	13	79475	CarbamidometilTodos
ENAH	tr|A0A0U1RRM6|A0A0U1RRM6_HUMAN	Protein enabled homolog OS=Homo sapiens OX=9606 GN=ENAH PE=1 SV=1	148.68	13	12	12	18	87400	CarbamidometilTodos
ENAH	Q8N8S7|ENAH_HUMAN	Protein enabled homolog OS=Homo sapiens OX=9606 GN=ENAH PE=1 SV=2	148.68	18	12	12	18	66510	CarbamidometilTodos
RPS4X	P62701|RS4X_HUMAN	40S ribosomal protein S4 X isoform OS=Homo sapiens OX=9606 GN=RPS4X PE=1 SV=2	148.12	30	8	8	17	29598	Oxidation (M); CarbamidometilTodos; Deamidation (NQ)
PRPF4	O43172|PRP4_HUMAN	U4/U6 small nuclear ribonucleoprotein Prp4 OS=Homo sapiens OX=9606 GN=PRPF4 PE=1 SV=2	147.79	16	7	7	7	58449	CarbamidometilTodos
HSPA9	P38646|GRP75_HUMAN	Stress-70 protein mitochondrial OS=Homo sapiens OX=9606 GN=HSPA9 PE=1 SV=2	147.77	19	10	9	10	73681	CarbamidometilTodos
HSPA9	tr|D6RCD7|D6RCD7_HUMAN	Stress-70 protein mitochondrial OS=Homo sapiens OX=9606 GN=HSPA9 PE=1 SV=2	147.77	19	10	9	10	72251	CarbamidometilTodos
HSPA9	tr|A0A7I2V2G2|A0A7I2V2G2_HUMAN	Stress-70 protein mitochondrial OS=Homo sapiens OX=9606 GN=HSPA9 PE=1 SV=1	147.77	21	10	9	10	66602	CarbamidometilTodos
HSPA9	tr|A0A7I2V2S7|A0A7I2V2S7_HUMAN	Stress-70 protein mitochondrial OS=Homo sapiens OX=9606 GN=HSPA9 PE=1 SV=1	147.77	20	10	9	10	70320	CarbamidometilTodos
RO60	P10155|RO60_HUMAN	RNA-binding protein RO60 OS=Homo sapiens OX=9606 GN=RO60 PE=1 SV=2	147.57	23	10	10	12	60671	CarbamidometilTodos
CAT	P04040|CATA_HUMAN	Catalase OS=Homo sapiens OX=9606 GN=CAT PE=1 SV=3	147.18	17	8	8	9	59756	CarbamidometilTodos; Deamidation (NQ)
RPSA	tr|C9J9K3|C9J9K3_HUMAN	40S ribosomal protein SA (Fragment) OS=Homo sapiens OX=9606 GN=RPSA PE=1 SV=8	146.87	38	8	8	12	29405	CarbamidometilTodos; Acetylation (Protein N-term)
RPSA	P08865|RSSA_HUMAN	40S ribosomal protein SA OS=Homo sapiens OX=9606 GN=RPSA PE=1 SV=4	146.87	34	8	8	12	32854	CarbamidometilTodos; Acetylation (Protein N-term)
RPSA	tr|A0A0C4DG17|A0A0C4DG17_HUMAN	40S ribosomal protein SA OS=Homo sapiens OX=9606 GN=RPSA PE=1 SV=1	146.87	33	8	8	12	33314	CarbamidometilTodos; Acetylation (Protein N-term)
SBSN	Q6UWP8|SBSN_HUMAN	Suprabasin OS=Homo sapiens OX=9606 GN=SBSN PE=1 SV=2	146.6	16	7	7	8	60541
CTNND1	tr|A0A669KB05|A0A669KB05_HUMAN	Catenin delta-1 OS=Homo sapiens OX=9606 GN=CTNND1 PE=1 SV=1	146.48	14	10	10	11	102290	CarbamidometilTodos
CTNND1	tr|A0A669KB62|A0A669KB62_HUMAN	Catenin delta-1 OS=Homo sapiens OX=9606 GN=CTNND1 PE=1 SV=1	146.48	15	10	10	11	99078	CarbamidometilTodos
CTNND1	tr|H0YC95|H0YC95_HUMAN	Catenin delta-1 OS=Homo sapiens OX=9606 GN=CTNND1 PE=1 SV=2	146.48	14	10	10	11	104889	CarbamidometilTodos
CTNND1	tr|C9JZR2|C9JZR2_HUMAN	Catenin delta-1 OS=Homo sapiens OX=9606 GN=CTNND1 PE=1 SV=2	146.48	14	10	10	11	104848	CarbamidometilTodos
CTNND1	O60716|CTND1_HUMAN	Catenin delta-1 OS=Homo sapiens OX=9606 GN=CTNND1 PE=1 SV=1	146.48	14	10	10	11	108170	CarbamidometilTodos
ACTG1	tr|I3L4N8|I3L4N8_HUMAN	Actin cytoplasmic 2 OS=Homo sapiens OX=9606 GN=ACTG1 PE=1 SV=9	145.64	27	8	3	17	38976	Oxidation (M); Pyro-glu from Q
ACTG1	tr|A0A804GS07|A0A804GS07_HUMAN	Actin cytoplasmic 2 OS=Homo sapiens OX=9606 GN=ACTG1 PE=1 SV=1	145.64	26	8	3	17	40905	Oxidation (M); Pyro-glu from Q
ACTB	P60709|ACTB_HUMAN	Actin cytoplasmic 1 OS=Homo sapiens OX=9606 GN=ACTB PE=1 SV=1	145.64	26	8	3	17	41737	Oxidation (M); Pyro-glu from Q
ACTG1	P63261|ACTG_HUMAN	Actin cytoplasmic 2 OS=Homo sapiens OX=9606 GN=ACTG1 PE=1 SV=1	145.64	26	8	3	17	41793	Oxidation (M); Pyro-glu from Q
DSC1	Q08554|DSC1_HUMAN	Desmocollin-1 OS=Homo sapiens OX=9606 GN=DSC1 PE=1 SV=2	145.6	11	9	9	19	99987	Oxidation (M); CarbamidometilTodos; Propionamide
SERBP1	Q8NC51|PAIRB_HUMAN	Plasminogen activator inhibitor 1 RNA-binding protein OS=Homo sapiens OX=9606 GN=SERBP1 PE=1 SV=2	145.56	29	9	9	12	44965	CarbamidometilTodos; Deamidation (NQ)
SF3B1	O75533|SF3B1_HUMAN	Splicing factor 3B subunit 1 OS=Homo sapiens OX=9606 GN=SF3B1 PE=1 SV=3	145.28	9	8	8	8	145830	Deamidation (NQ)
YTHDF1	Q9BYJ9|YTHD1_HUMAN	YTH domain-containing family protein 1 OS=Homo sapiens OX=9606 GN=YTHDF1 PE=1 SV=1	145.19	18	8	5	9	60874
MAGED1	Q9Y5V3|MAGD1_HUMAN	Melanoma-associated antigen D1 OS=Homo sapiens OX=9606 GN=MAGED1 PE=1 SV=3	144.96	9	7	6	7	86161
UBR5	O95071|UBR5_HUMAN	E3 ubiquitin-protein ligase UBR5 OS=Homo sapiens OX=9606 GN=UBR5 PE=1 SV=2	144.91	5	11	11	11	309352	CarbamidometilTodos; Deamidation (NQ)
RPL7	P18124|RL7_HUMAN	60S ribosomal protein L7 OS=Homo sapiens OX=9606 GN=RPL7 PE=1 SV=1	144.67	31	9	9	14	29226
TGM3	Q08188|TGM3_HUMAN	Protein-glutamine gamma-glutamyltransferase E OS=Homo sapiens OX=9606 GN=TGM3 PE=1 SV=4	144.3	14	8	8	8	76632	Oxidation (M); CarbamidometilTodos
9606	tr|A0A494C0J7|A0A494C0J7_HUMAN	TGc domain-containing protein OS=Homo sapiens OX=9606 PE=3 SV=1	144.3	13	8	8	8	78857	Oxidation (M); CarbamidometilTodos
CCT6A	P40227|TCPZ_HUMAN	T-complex protein 1 subunit zeta OS=Homo sapiens OX=9606 GN=CCT6A PE=1 SV=3	144.25	16	7	7	11	58024	Oxidation (M); Deamidation (NQ)
FAM120A	Q9NZB2|F120A_HUMAN	Constitutive coactivator of PPAR-gamma-like protein 1 OS=Homo sapiens OX=9606 GN=FAM120A PE=1 SV=2	144.13	12	10	10	11	121888	CarbamidometilTodos
SNAP47	tr|A0A087X0B7|A0A087X0B7_HUMAN	Synaptosomal-associated protein 47 OS=Homo sapiens OX=9606 GN=SNAP47 PE=1 SV=1	143.54	21	7	7	7	47298	CarbamidometilTodos
SNAP47	Q5SQN1|SNP47_HUMAN	Synaptosomal-associated protein 47 OS=Homo sapiens OX=9606 GN=SNAP47 PE=1 SV=3	143.54	19	7	7	7	52562	CarbamidometilTodos
PIP	P12273|PIP_HUMAN	Prolactin-inducible protein OS=Homo sapiens OX=9606 GN=PIP PE=1 SV=1	142.55	44	7	7	13	16572	CarbamidometilTodos; Mutation
EEF1A1	tr|A0A087WVQ9|A0A087WVQ9_HUMAN	Elongation factor 1-alpha OS=Homo sapiens OX=9606 GN=EEF1A1 PE=1 SV=2	141.61	20	10	10	18	49870	Oxidation (M); Dimethylation(KR); Dehydration; Carbamidomethylation (DHKE X@N-term)
EEF1A1	tr|A0A7I2V659|A0A7I2V659_HUMAN	Elongation factor 1-alpha OS=Homo sapiens OX=9606 GN=EEF1A1 PE=1 SV=1	141.61	20	10	10	18	49824	Oxidation (M); Dimethylation(KR); Dehydration; Carbamidomethylation (DHKE X@N-term)
EEF1A1	P68104|EF1A1_HUMAN	Elongation factor 1-alpha 1 OS=Homo sapiens OX=9606 GN=EEF1A1 PE=1 SV=1	141.61	20	10	10	18	50141	Oxidation (M); Dimethylation(KR); Dehydration; Carbamidomethylation (DHKE X@N-term)
EEF1A1P5	Q5VTE0|EF1A3_HUMAN	Putative elongation factor 1-alpha-like 3 OS=Homo sapiens OX=9606 GN=EEF1A1P5 PE=5 SV=1	141.61	20	10	10	18	50185	Oxidation (M); Dimethylation(KR); Dehydration; Carbamidomethylation (DHKE X@N-term)
PIGR	P01833|PIGR_HUMAN	Polymeric immunoglobulin receptor OS=Homo sapiens OX=9606 GN=PIGR PE=1 SV=4	141.39	13	8	8	11	83284	CarbamidometilTodos; Carboxymethyl
IGF2BP2	tr|F8W930|F8W930_HUMAN	Insulin-like growth factor 2 mRNA-binding protein 2 OS=Homo sapiens OX=9606 GN=IGF2BP2 PE=1 SV=1	140.53	16	7	6	8	66786	Oxidation (M)
IGF2BP2	Q9Y6M1|IF2B2_HUMAN	Insulin-like growth factor 2 mRNA-binding protein 2 OS=Homo sapiens OX=9606 GN=IGF2BP2 PE=1 SV=2	140.53	16	7	6	8	66121	Oxidation (M)
SF3B3	Q15393|SF3B3_HUMAN	Splicing factor 3B subunit 3 OS=Homo sapiens OX=9606 GN=SF3B3 PE=1 SV=4	139.71	6	7	7	7	135577	CarbamidometilTodos; Mutation
RPS16	P62249|RS16_HUMAN	40S ribosomal protein S16 OS=Homo sapiens OX=9606 GN=RPS16 PE=1 SV=2	139.56	55	10	10	17	16445	CarbamidometilTodos; Deamidation (NQ); Carbamidomethylation (DHKE X@N-term)
PTCD3	Q96EY7|PTCD3_HUMAN	Pentatricopeptide repeat domain-containing protein 3 mitochondrial OS=Homo sapiens OX=9606 GN=PTCD3 PE=1 SV=3	139.2	13	7	7	7	78550
RTCB	Q9Y3I0|RTCB_HUMAN	RNA-splicing ligase RtcB homolog OS=Homo sapiens OX=9606 GN=RTCB PE=1 SV=1	138.95	20	8	8	9	55210	CarbamidometilTodos
NCL	tr|A0A7I2V428|A0A7I2V428_HUMAN	Nucleolin OS=Homo sapiens OX=9606 GN=NCL PE=1 SV=1	138.38	11	7	7	8	74741
NCL	tr|A0A7I2V3F3|A0A7I2V3F3_HUMAN	Nucleolin OS=Homo sapiens OX=9606 GN=NCL PE=1 SV=1	138.38	11	7	7	8	74844
NCL	tr|C9JLB1|C9JLB1_HUMAN	Nucleolin OS=Homo sapiens OX=9606 GN=NCL PE=1 SV=2	138.38	11	7	7	8	74920
NCL	P19338|NUCL_HUMAN	Nucleolin OS=Homo sapiens OX=9606 GN=NCL PE=1 SV=3	138.38	11	7	7	8	76615
NCL	tr|H7BY16|H7BY16_HUMAN	Nucleolin OS=Homo sapiens OX=9606 GN=NCL PE=1 SV=9	138.38	10	7	7	8	79362
AZGP1	P25311|ZA2G_HUMAN	Zinc-alpha-2-glycoprotein OS=Homo sapiens OX=9606 GN=AZGP1 PE=1 SV=2	138.23	33	8	8	9	34259	CarbamidometilTodos
MOV10	tr|Q5JR04|Q5JR04_HUMAN	RNA helicase OS=Homo sapiens OX=9606 GN=MOV10 PE=1 SV=1	137.89	9	7	7	7	107210
MOV10	Q9HCE1|MOV10_HUMAN	Helicase MOV-10 OS=Homo sapiens OX=9606 GN=MOV10 PE=1 SV=2	137.89	9	7	7	7	113671
TARDBP	Q13148|TADBP_HUMAN	TAR DNA-binding protein 43 OS=Homo sapiens OX=9606 GN=TARDBP PE=1 SV=1	137.65	14	6	6	8	44740	Oxidation (M)
CASP14	P31944|CASPE_HUMAN	Caspase-14 OS=Homo sapiens OX=9606 GN=CASP14 PE=1 SV=2	136.43	30	8	8	10	27680	Oxidation (M); CarbamidometilTodos
RPS8	tr|Q5JR95|Q5JR95_HUMAN	40S ribosomal protein S8 OS=Homo sapiens OX=9606 GN=RPS8 PE=1 SV=1	136.19	46	8	8	11	21880	CarbamidometilTodos
RPS8	P62241|RS8_HUMAN	40S ribosomal protein S8 OS=Homo sapiens OX=9606 GN=RPS8 PE=1 SV=2	136.19	42	8	8	11	24205	CarbamidometilTodos
RPS3	tr|E9PL09|E9PL09_HUMAN	40S ribosomal protein S3 OS=Homo sapiens OX=9606 GN=RPS3 PE=1 SV=1	135.87	35	8	8	12	25371
RPS3	P23396|RS3_HUMAN	40S ribosomal protein S3 OS=Homo sapiens OX=9606 GN=RPS3 PE=1 SV=2	135.87	33	8	8	12	26688
RPS3	tr|E9PPU1|E9PPU1_HUMAN	40S ribosomal protein S3 OS=Homo sapiens OX=9606 GN=RPS3 PE=1 SV=1	135.87	51	8	8	12	17407
IGKC	P01834|IGKC_HUMAN	Immunoglobulin kappa constant OS=Homo sapiens OX=9606 GN=IGKC PE=1 SV=2	135.55	61	4	4	39	11765	CarbamidometilTodos; Deamidation (NQ); Formylation; Propionamide
IGKC	tr|A0A5H1ZRQ3|A0A5H1ZRQ3_HUMAN	Immunoglobulin kappa constant (Fragment) OS=Homo sapiens OX=9606 GN=IGKC PE=1 SV=1	135.55	61	4	4	39	11728	CarbamidometilTodos; Deamidation (NQ); Formylation; Propionamide
BLMH	Q13867|BLMH_HUMAN	Bleomycin hydrolase OS=Homo sapiens OX=9606 GN=BLMH PE=1 SV=1	135.4	20	9	9	13	52562	Oxidation (M); CarbamidometilTodos
CAPRIN1	tr|G3V153|G3V153_HUMAN	Caprin-1 OS=Homo sapiens OX=9606 GN=CAPRIN1 PE=1 SV=1	135.23	12	7	7	10	70353
CAPRIN1	Q14444|CAPR1_HUMAN	Caprin-1 OS=Homo sapiens OX=9606 GN=CAPRIN1 PE=1 SV=2	135.23	11	7	7	10	78366
HNRNPF	P52597|HNRPF_HUMAN	Heterogeneous nuclear ribonucleoprotein F OS=Homo sapiens OX=9606 GN=HNRNPF PE=1 SV=3	134.37	21	6	5	9	45672	CarbamidometilTodos
RPLP2	P05387|RLA2_HUMAN	60S acidic ribosomal protein P2 OS=Homo sapiens OX=9606 GN=RPLP2 PE=1 SV=1	133.39	42	5	5	8	11665
RPL12	P30050|RL12_HUMAN	60S ribosomal protein L12 OS=Homo sapiens OX=9606 GN=RPL12 PE=1 SV=1	133.37	38	4	4	14	17819	CarbamidometilTodos; Deamidation (NQ); Propionamide; Ammonia-loss (C@N-term)
RPL7A	P62424|RL7A_HUMAN	60S ribosomal protein L7a OS=Homo sapiens OX=9606 GN=RPL7A PE=1 SV=2	133.18	30	7	7	7	29996	CarbamidometilTodos
BPIFB1	Q8TDL5|BPIB1_HUMAN	BPI fold-containing family B member 1 OS=Homo sapiens OX=9606 GN=BPIFB1 PE=1 SV=1	132.9	16	6	6	7	52442
GEMIN2	O14893|GEMI2_HUMAN	Gem-associated protein 2 OS=Homo sapiens OX=9606 GN=GEMIN2 PE=1 SV=1	132.9	34	8	8	9	31585	Oxidation (M); CarbamidometilTodos; Propionamide; Acetylation (Protein N-term)
DAP3	P51398|RT29_HUMAN	28S ribosomal protein S29 mitochondrial OS=Homo sapiens OX=9606 GN=DAP3 PE=1 SV=1	132.8	19	6	6	6	45566
NONO	tr|A0A7I2V4N2|A0A7I2V4N2_HUMAN	Non-POU domain-containing octamer-binding protein OS=Homo sapiens OX=9606 GN=NONO PE=1 SV=1	132.54	22	7	6	13	42524	Oxidation (M); CarbamidometilTodos; Ammonia-loss (C@N-term)
NONO	tr|A0A7I2V464|A0A7I2V464_HUMAN	Non-POU domain-containing octamer-binding protein OS=Homo sapiens OX=9606 GN=NONO PE=1 SV=1	132.54	22	7	6	13	42037	Oxidation (M); CarbamidometilTodos; Ammonia-loss (C@N-term)
NONO	tr|A0A7I2V4J2|A0A7I2V4J2_HUMAN	Non-POU domain-containing octamer-binding protein OS=Homo sapiens OX=9606 GN=NONO PE=1 SV=1	132.54	17	7	6	13	53818	Oxidation (M); CarbamidometilTodos; Ammonia-loss (C@N-term)
NONO	tr|A0A7I2V5Y7|A0A7I2V5Y7_HUMAN	Non-POU domain-containing octamer-binding protein OS=Homo sapiens OX=9606 GN=NONO PE=1 SV=1	132.54	17	7	6	13	54826	Oxidation (M); CarbamidometilTodos; Ammonia-loss (C@N-term)
NONO	Q15233|NONO_HUMAN	Non-POU domain-containing octamer-binding protein OS=Homo sapiens OX=9606 GN=NONO PE=1 SV=4	132.54	17	7	6	13	54232	Oxidation (M); CarbamidometilTodos; Ammonia-loss (C@N-term)
NONO	tr|A0A7I2V535|A0A7I2V535_HUMAN	Non-POU domain-containing octamer-binding protein OS=Homo sapiens OX=9606 GN=NONO PE=1 SV=1	132.54	16	7	6	13	57686	Oxidation (M); CarbamidometilTodos; Ammonia-loss (C@N-term)
NONO	tr|A0A7P0MRW0|A0A7P0MRW0_HUMAN	Non-POU domain-containing octamer-binding protein OS=Homo sapiens OX=9606 GN=NONO PE=1 SV=1	132.54	16	7	6	13	59645	Oxidation (M); CarbamidometilTodos; Ammonia-loss (C@N-term)
STRN	O43815|STRN_HUMAN	Striatin OS=Homo sapiens OX=9606 GN=STRN PE=1 SV=4	132.4	12	8	7	10	86132	CarbamidometilTodos; Mutation
GEMIN6	Q8WXD5|GEMI6_HUMAN	Gem-associated protein 6 OS=Homo sapiens OX=9606 GN=GEMIN6 PE=1 SV=1	131.93	37	6	6	11	18824	Oxidation (M)
RPL18A	tr|M0R117|M0R117_HUMAN	60S ribosomal protein L18a OS=Homo sapiens OX=9606 GN=RPL18A PE=1 SV=1	131.72	45	7	7	9	18079	Oxidation (M); CarbamidometilTodos; Propionamide; Pyro-carbamidomethyl
RPL18A	Q02543|RL18A_HUMAN	60S ribosomal protein L18a OS=Homo sapiens OX=9606 GN=RPL18A PE=1 SV=2	131.72	40	7	7	9	20762	Oxidation (M); CarbamidometilTodos; Propionamide; Pyro-carbamidomethyl
RAVER1	tr|E9PAU2|E9PAU2_HUMAN	Ribonucleoprotein PTB-binding 1 OS=Homo sapiens OX=9606 GN=RAVER1 PE=1 SV=1	131.12	15	9	9	11	79579	CarbamidometilTodos; Mutation
DNAJA2	O60884|DNJA2_HUMAN	DnaJ homolog subfamily A member 2 OS=Homo sapiens OX=9606 GN=DNAJA2 PE=1 SV=1	130.62	17	6	6	8	45746	CarbamidometilTodos; Deamidation (NQ); Propionamide
PSMC2	tr|C9JX88|C9JX88_HUMAN	26S proteasome regulatory subunit 7 OS=Homo sapiens OX=9606 GN=PSMC2 PE=1 SV=1	130.27	20	7	7	7	48263
PSMC2	P35998|PRS7_HUMAN	26S proteasome regulatory subunit 7 OS=Homo sapiens OX=9606 GN=PSMC2 PE=1 SV=3	130.27	20	7	7	7	48634
DOCK7	Q96N67|DOCK7_HUMAN	Dedicator of cytokinesis protein 7 OS=Homo sapiens OX=9606 GN=DOCK7 PE=1 SV=4	130.01	5	9	9	9	242558	CarbamidometilTodos
PRSS3	P35030|TRY3_HUMAN	Trypsin-3 OS=Homo sapiens OX=9606 GN=PRSS3 PE=1 SV=2	129.99	28	13	11	17	32529	Oxidation (M); CarbamidometilTodos; Methylation(KR); Dethiomethyl; Mutation
PRSS3	tr|A0A7P0MNE9|A0A7P0MNE9_HUMAN	Trypsin-3 OS=Homo sapiens OX=9606 GN=PRSS3 PE=1 SV=1	129.99	32	13	11	17	28134	Oxidation (M); CarbamidometilTodos; Methylation(KR); Dethiomethyl; Mutation
RPL30	P62888|RL30_HUMAN	60S ribosomal protein L30 OS=Homo sapiens OX=9606 GN=RPL30 PE=1 SV=2	129.97	43	6	6	11	12784	Oxidation (M); CarbamidometilTodos
RPL30	tr|E5RI99|E5RI99_HUMAN	60S ribosomal protein L30 (Fragment) OS=Homo sapiens OX=9606 GN=RPL30 PE=1 SV=1	129.97	43	6	6	11	12656	Oxidation (M); CarbamidometilTodos
ARNT	P27540|ARNT_HUMAN	Aryl hydrocarbon receptor nuclear translocator OS=Homo sapiens OX=9606 GN=ARNT PE=1 SV=1	128.3	9	5	5	5	86637	CarbamidometilTodos
KLC2	Q9H0B6|KLC2_HUMAN	Kinesin light chain 2 OS=Homo sapiens OX=9606 GN=KLC2 PE=1 SV=1	128.23	17	8	4	9	68935	CarbamidometilTodos
BAG2	O95816|BAG2_HUMAN	BAG family molecular chaperone regulator 2 OS=Homo sapiens OX=9606 GN=BAG2 PE=1 SV=1	128.21	33	7	7	7	23772	CarbamidometilTodos
RPS14	P62263|RS14_HUMAN	40S ribosomal protein S14 OS=Homo sapiens OX=9606 GN=RPS14 PE=1 SV=3	128.1	34	5	5	8	16273	Oxidation (M); Pyro-glu from E
RPS14	tr|A0A2R8Y811|A0A2R8Y811_HUMAN	40S ribosomal protein S14 (Fragment) OS=Homo sapiens OX=9606 GN=RPS14 PE=1 SV=1	128.1	35	5	5	8	16160	Oxidation (M); Pyro-glu from E
RPL3	P39023|RL3_HUMAN	60S ribosomal protein L3 OS=Homo sapiens OX=9606 GN=RPL3 PE=1 SV=2	127.78	19	8	8	10	46109	CarbamidometilTodos
RPS5	tr|M0R0F0|M0R0F0_HUMAN	40S ribosomal protein S5 (Fragment) OS=Homo sapiens OX=9606 GN=RPS5 PE=1 SV=1	127.61	32	6	6	10	22391	CarbamidometilTodos; Sodium adduct; Acetylation (Protein N-term)
RPS5	P46782|RS5_HUMAN	40S ribosomal protein S5 OS=Homo sapiens OX=9606 GN=RPS5 PE=1 SV=4	127.61	31	6	6	10	22876	CarbamidometilTodos; Sodium adduct; Acetylation (Protein N-term)
RPS5	tr|M0R0R2|M0R0R2_HUMAN	40S ribosomal protein S5 OS=Homo sapiens OX=9606 GN=RPS5 PE=1 SV=1	127.61	28	6	6	10	25333	CarbamidometilTodos; Sodium adduct; Acetylation (Protein N-term)
RPS10	P46783|RS10_HUMAN	40S ribosomal protein S10 OS=Homo sapiens OX=9606 GN=RPS10 PE=1 SV=1	126.53	24	4	4	13	18898
AMY1B	P0DTE7|AMY1B_HUMAN	Alpha-amylase 1B OS=Homo sapiens OX=9606 GN=AMY1B PE=1 SV=1	126.19	20	8	8	8	57768	CarbamidometilTodos
AMY1A	P0DUB6|AMY1A_HUMAN	Alpha-amylase 1A OS=Homo sapiens OX=9606 GN=AMY1A PE=1 SV=1	126.19	20	8	8	8	57768	CarbamidometilTodos
AMY1C	P0DTE8|AMY1C_HUMAN	Alpha-amylase 1C OS=Homo sapiens OX=9606 GN=AMY1C PE=1 SV=1	126.19	20	8	8	8	57768	CarbamidometilTodos
HSPB1	tr|A0A6Q8PGK1|A0A6Q8PGK1_HUMAN	Heat shock protein beta-1 OS=Homo sapiens OX=9606 GN=HSPB1 PE=1 SV=1	126.1	40	7	7	11	23705
HSPB1	P04792|HSPB1_HUMAN	Heat shock protein beta-1 OS=Homo sapiens OX=9606 GN=HSPB1 PE=1 SV=2	126.1	42	7	7	11	22783
HAUS4	Q9H6D7|HAUS4_HUMAN	HAUS augmin-like complex subunit 4 OS=Homo sapiens OX=9606 GN=HAUS4 PE=1 SV=1	125.22	14	4	4	6	42400	CarbamidometilTodos; Propionamide
HNRNPA2B1	P22626|ROA2_HUMAN	Heterogeneous nuclear ribonucleoproteins A2/B1 OS=Homo sapiens OX=9606 GN=HNRNPA2B1 PE=1 SV=2	125.09	27	8	8	10	37430
HNRNPA2B1	tr|A0A7I2V4I6|A0A7I2V4I6_HUMAN	Heterogeneous nuclear ribonucleoproteins A2/B1 OS=Homo sapiens OX=9606 GN=HNRNPA2B1 PE=1 SV=1	125.09	31	8	8	10	34260
SRSF1	tr|J3KTL2|J3KTL2_HUMAN	Serine/arginine-rich splicing factor 1 OS=Homo sapiens OX=9606 GN=SRSF1 PE=1 SV=1	124.87	28	6	6	12	28329	CarbamidometilTodos
SRSF1	Q07955|SRSF1_HUMAN	Serine/arginine-rich splicing factor 1 OS=Homo sapiens OX=9606 GN=SRSF1 PE=1 SV=2	124.87	29	6	6	12	27745	CarbamidometilTodos
MASTL	Q96GX5|GWL_HUMAN	Serine/threonine-protein kinase greatwall OS=Homo sapiens OX=9606 GN=MASTL PE=1 SV=1	124.72	7	5	4	5	97319	CarbamidometilTodos
SNRPB	P14678|RSMB_HUMAN	Small nuclear ribonucleoprotein-associated proteins B and B' OS=Homo sapiens OX=9606 GN=SNRPB PE=1 SV=2	123.71	24	5	5	13	24610	Oxidation (M); CarbamidometilTodos; Methylation(KR)
DHX15	O43143|DHX15_HUMAN	ATP-dependent RNA helicase DHX15 OS=Homo sapiens OX=9606 GN=DHX15 PE=1 SV=2	123.62	8	6	6	9	90933	Oxidation (M)
MTMR3	tr|G5E953|G5E953_HUMAN	Phosphatidylinositol-3-phosphate phosphatase OS=Homo sapiens OX=9606 GN=MTMR3 PE=1 SV=1	123.26	8	7	7	7	117569	CarbamidometilTodos
MTMR3	Q13615|MTMR3_HUMAN	Myotubularin-related protein 3 OS=Homo sapiens OX=9606 GN=MTMR3 PE=1 SV=3	123.26	7	7	7	7	133619	CarbamidometilTodos
IGHA1	P01876|IGHA1_HUMAN	Immunoglobulin heavy constant alpha 1 OS=Homo sapiens OX=9606 GN=IGHA1 PE=1 SV=2	123.15	16	5	5	7	37655	CarbamidometilTodos; Propionamide
IGHA1	tr|A0A286YEY1|A0A286YEY1_HUMAN	Immunoglobulin heavy constant alpha 1 (Fragment) OS=Homo sapiens OX=9606 GN=IGHA1 PE=1 SV=1	123.15	14	5	5	7	42849	CarbamidometilTodos; Propionamide
STRN3	Q13033|STRN3_HUMAN	Striatin-3 OS=Homo sapiens OX=9606 GN=STRN3 PE=1 SV=3	122.64	8	5	3	5	87209	CarbamidometilTodos; Deamidation (NQ)
MRPS27	Q92552|RT27_HUMAN	28S ribosomal protein S27 mitochondrial OS=Homo sapiens OX=9606 GN=MRPS27 PE=1 SV=3	122.37	16	6	6	7	47611
CTSD	tr|F8W787|F8W787_HUMAN	Cathepsin D OS=Homo sapiens OX=9606 GN=CTSD PE=1 SV=2	121.82	18	5	5	7	40784	Oxidation (M)
CTSD	tr|A0A1B0GW44|A0A1B0GW44_HUMAN	Cathepsin D OS=Homo sapiens OX=9606 GN=CTSD PE=1 SV=1	121.82	17	5	5	7	43688	Oxidation (M)
CTSD	tr|A0A1B0GVP3|A0A1B0GVP3_HUMAN	Cathepsin D OS=Homo sapiens OX=9606 GN=CTSD PE=1 SV=1	121.82	17	5	5	7	43687	Oxidation (M)
CTSD	tr|A0A1B0GWE8|A0A1B0GWE8_HUMAN	Cathepsin D OS=Homo sapiens OX=9606 GN=CTSD PE=1 SV=1	121.82	17	5	5	7	44353	Oxidation (M)
CTSD	tr|A0A1B0GVD5|A0A1B0GVD5_HUMAN	Cathepsin D OS=Homo sapiens OX=9606 GN=CTSD PE=1 SV=1	121.82	17	5	5	7	44238	Oxidation (M)
CTSD	tr|A0A1B0GV23|A0A1B0GV23_HUMAN	Cathepsin D OS=Homo sapiens OX=9606 GN=CTSD PE=1 SV=1	121.82	17	5	5	7	43831	Oxidation (M)
CTSD	P07339|CATD_HUMAN	Cathepsin D OS=Homo sapiens OX=9606 GN=CTSD PE=1 SV=1	121.82	17	5	5	7	44552	Oxidation (M)
CTSD	tr|C9JH19|C9JH19_HUMAN	Cathepsin D OS=Homo sapiens OX=9606 GN=CTSD PE=1 SV=2	121.82	15	5	5	7	48614	Oxidation (M)
9606	tr|H7C469|H7C469_HUMAN	Peptidase A1 domain-containing protein (Fragment) OS=Homo sapiens OX=9606 PE=1 SV=7	121.82	21	5	5	7	35904	Oxidation (M)
9606	tr|A0A1B0GU92|A0A1B0GU92_HUMAN	Peptidase A1 domain-containing protein OS=Homo sapiens OX=9606 PE=1 SV=1	121.82	12	5	5	7	59860	Oxidation (M)
9606	tr|A0A1B0GU03|A0A1B0GU03_HUMAN	Peptidase A1 domain-containing protein OS=Homo sapiens OX=9606 PE=1 SV=1	121.82	12	5	5	7	62702	Oxidation (M)
HNRNPA1	P09651|ROA1_HUMAN	Heterogeneous nuclear ribonucleoprotein A1 OS=Homo sapiens OX=9606 GN=HNRNPA1 PE=1 SV=5	121.47	16	5	5	5	38747
HNRNPA1	tr|F8W6I7|F8W6I7_HUMAN	Heterogeneous nuclear ribonucleoprotein A1 OS=Homo sapiens OX=9606 GN=HNRNPA1 PE=1 SV=2	121.47	20	5	5	5	33155
HNRNPA1	tr|A0A7I2V3R8|A0A7I2V3R8_HUMAN	Heterogeneous nuclear ribonucleoprotein A1 OS=Homo sapiens OX=9606 GN=HNRNPA1 PE=1 SV=1	121.47	19	5	5	5	34139
HNRNPA1	tr|A0A7I2V3W0|A0A7I2V3W0_HUMAN	Heterogeneous nuclear ribonucleoprotein A1 OS=Homo sapiens OX=9606 GN=HNRNPA1 PE=1 SV=1	121.47	19	5	5	5	34964
CTPS1	tr|A0A3B3IRI2|A0A3B3IRI2_HUMAN	CTP synthase OS=Homo sapiens OX=9606 GN=CTPS1 PE=1 SV=1	121.3	17	8	8	8	63723	CarbamidometilTodos
CTPS1	P17812|PYRG1_HUMAN	CTP synthase 1 OS=Homo sapiens OX=9606 GN=CTPS1 PE=1 SV=2	121.3	16	8	8	8	66690	CarbamidometilTodos
ESF1	Q9H501|ESF1_HUMAN	ESF1 homolog OS=Homo sapiens OX=9606 GN=ESF1 PE=1 SV=1	121.29	8	5	5	6	98796	CarbamidometilTodos
RPS27A	P62979|RS27A_HUMAN	Ubiquitin-40S ribosomal protein S27a OS=Homo sapiens OX=9606 GN=RPS27A PE=1 SV=2	121.25	46	7	7	17	17965	CarbamidometilTodos; Formylation; Ubiquitin
FABP5	Q01469|FABP5_HUMAN	Fatty acid-binding protein 5 OS=Homo sapiens OX=9606 GN=FABP5 PE=1 SV=3	120.97	60	6	6	10	15164	Oxidation (M); CarbamidometilTodos; Deamidation (NQ); Acetylation (Protein N-term)
SERPINB12	Q96P63|SPB12_HUMAN	Serpin B12 OS=Homo sapiens OX=9606 GN=SERPINB12 PE=1 SV=1	120.95	17	7	7	8	46276	Oxidation (M); CarbamidometilTodos
MRPS35	P82673|RT35_HUMAN	28S ribosomal protein S35 mitochondrial OS=Homo sapiens OX=9606 GN=MRPS35 PE=1 SV=1	120.61	25	6	6	7	36844	CarbamidometilTodos
KIF5B	P33176|KINH_HUMAN	Kinesin-1 heavy chain OS=Homo sapiens OX=9606 GN=KIF5B PE=1 SV=1	120.43	11	9	8	10	109685
PUF60	tr|A0A0J9YYL3|A0A0J9YYL3_HUMAN	Poly(U)-binding-splicing factor PUF60 (Fragment) OS=Homo sapiens OX=9606 GN=PUF60 PE=1 SV=1	120.36	11	4	4	5	54627	CarbamidometilTodos
PUF60	tr|A0A0J9YXJ8|A0A0J9YXJ8_HUMAN	Poly(U)-binding-splicing factor PUF60 (Fragment) OS=Homo sapiens OX=9606 GN=PUF60 PE=1 SV=1	120.36	11	4	4	5	56331	CarbamidometilTodos
PUF60	tr|A0A0J9YVP6|A0A0J9YVP6_HUMAN	Poly(U)-binding-splicing factor PUF60 (Fragment) OS=Homo sapiens OX=9606 GN=PUF60 PE=1 SV=1	120.36	11	4	4	5	57399	CarbamidometilTodos
PUF60	tr|A0A0J9YXX5|A0A0J9YXX5_HUMAN	Poly(U)-binding-splicing factor PUF60 (Fragment) OS=Homo sapiens OX=9606 GN=PUF60 PE=1 SV=1	120.36	11	4	4	5	59103	CarbamidometilTodos
PUF60	Q9UHX1|PUF60_HUMAN	Poly(U)-binding-splicing factor PUF60 OS=Homo sapiens OX=9606 GN=PUF60 PE=1 SV=1	120.36	10	4	4	5	59876	CarbamidometilTodos
SERPINB3	P29508|SPB3_HUMAN	Serpin B3 OS=Homo sapiens OX=9606 GN=SERPINB3 PE=1 SV=2	120.07	23	8	8	10	44565
EPRS1	P07814|SYEP_HUMAN	Bifunctional glutamate/proline--tRNA ligase OS=Homo sapiens OX=9606 GN=EPRS1 PE=1 SV=5	119.92	5	6	6	6	170590
ENO1	P06733|ENOA_HUMAN	Alpha-enolase OS=Homo sapiens OX=9606 GN=ENO1 PE=1 SV=2	119.74	17	5	5	6	47169	CarbamidometilTodos
ENO1	tr|A0A2R8Y6G6|A0A2R8Y6G6_HUMAN	Phosphopyruvate hydratase OS=Homo sapiens OX=9606 GN=ENO1 PE=1 SV=1	119.74	17	5	5	6	47327	CarbamidometilTodos
HNRNPD	tr|D6RF44|D6RF44_HUMAN	Heterogeneous nuclear ribonucleoprotein D0 (Fragment) OS=Homo sapiens OX=9606 GN=HNRNPD PE=1 SV=8	119.68	40	4	2	7	12553	CarbamidometilTodos
HNRNPD	tr|H0YA96|H0YA96_HUMAN	Heterogeneous nuclear ribonucleoprotein D0 (Fragment) OS=Homo sapiens OX=9606 GN=HNRNPD PE=1 SV=1	119.68	21	4	2	7	23930	CarbamidometilTodos
HNRNPD	tr|D6RAF8|D6RAF8_HUMAN	Heterogeneous nuclear ribonucleoprotein D0 (Fragment) OS=Homo sapiens OX=9606 GN=HNRNPD PE=1 SV=1	119.68	20	4	2	7	23076	CarbamidometilTodos
HNRNPD	tr|H0Y8G5|H0Y8G5_HUMAN	Heterogeneous nuclear ribonucleoprotein D0 (Fragment) OS=Homo sapiens OX=9606 GN=HNRNPD PE=1 SV=8	119.68	17	4	2	7	29667	CarbamidometilTodos
HNRNPD	Q14103|HNRPD_HUMAN	Heterogeneous nuclear ribonucleoprotein D0 OS=Homo sapiens OX=9606 GN=HNRNPD PE=1 SV=1	119.68	12	4	2	7	38434	CarbamidometilTodos
ABCE1	P61221|ABCE1_HUMAN	ATP-binding cassette sub-family E member 1 OS=Homo sapiens OX=9606 GN=ABCE1 PE=1 SV=1	119.6	11	5	5	5	67314	CarbamidometilTodos; Deamidation (NQ)
S100A9	P06702|S10A9_HUMAN	Protein S100-A9 OS=Homo sapiens OX=9606 GN=S100A9 PE=1 SV=1	119.46	45	4	4	6	13242	Oxidation (M)
PSMC6	P62333|PRS10_HUMAN	26S proteasome regulatory subunit 10B OS=Homo sapiens OX=9606 GN=PSMC6 PE=1 SV=1	119.25	18	6	6	6	44173	CarbamidometilTodos
PSMC6	tr|A0A087X2I1|A0A087X2I1_HUMAN	26S proteasome regulatory subunit 10B OS=Homo sapiens OX=9606 GN=PSMC6 PE=1 SV=1	119.25	17	6	6	6	45797	CarbamidometilTodos
RPS19	P39019|RS19_HUMAN	40S ribosomal protein S19 OS=Homo sapiens OX=9606 GN=RPS19 PE=1 SV=2	119.09	30	6	6	12	16060	CarbamidometilTodos
SFPQ	P23246|SFPQ_HUMAN	Splicing factor proline- and glutamine-rich OS=Homo sapiens OX=9606 GN=SFPQ PE=1 SV=2	118.31	8	6	5	6	76150
LARP1	Q6PKG0|LARP1_HUMAN	La-related protein 1 OS=Homo sapiens OX=9606 GN=LARP1 PE=1 SV=2	118.16	9	8	8	9	123510
RPL24	tr|C9JXB8|C9JXB8_HUMAN	60S ribosomal protein L24 OS=Homo sapiens OX=9606 GN=RPL24 PE=1 SV=1	118.13	40	5	5	9	14369	Oxidation (M); CarbamidometilTodos
RPL24	tr|C9JNW5|C9JNW5_HUMAN	60S ribosomal protein L24 OS=Homo sapiens OX=9606 GN=RPL24 PE=1 SV=1	118.13	32	5	5	9	17543	Oxidation (M); CarbamidometilTodos
RPL24	P83731|RL24_HUMAN	60S ribosomal protein L24 OS=Homo sapiens OX=9606 GN=RPL24 PE=1 SV=1	118.13	31	5	5	9	17779	Oxidation (M); CarbamidometilTodos
PRPF31	Q8WWY3|PRP31_HUMAN	U4/U6 small nuclear ribonucleoprotein Prp31 OS=Homo sapiens OX=9606 GN=PRPF31 PE=1 SV=2	117.88	13	5	5	5	55456	CarbamidometilTodos
LRCH3	tr|E9PD99|E9PD99_HUMAN	DISP complex protein LRCH3 OS=Homo sapiens OX=9606 GN=LRCH3 PE=1 SV=1	117.84	12	6	5	6	68457	CarbamidometilTodos
LRCH3	Q96II8|LRCH3_HUMAN	DISP complex protein LRCH3 OS=Homo sapiens OX=9606 GN=LRCH3 PE=1 SV=2	117.84	10	6	5	6	86083	CarbamidometilTodos
RPS6	P62753|RS6_HUMAN	40S ribosomal protein S6 OS=Homo sapiens OX=9606 GN=RPS6 PE=1 SV=1	117.69	19	4	4	5	28681	CarbamidometilTodos; Ubiquitin
ARHGEF1	Q92888|ARHG1_HUMAN	Rho guanine nucleotide exchange factor 1 OS=Homo sapiens OX=9606 GN=ARHGEF1 PE=1 SV=2	117.23	10	7	7	7	102435
ARHGEF1	tr|M0QZR4|M0QZR4_HUMAN	Rho guanine nucleotide exchange factor 1 OS=Homo sapiens OX=9606 GN=ARHGEF1 PE=1 SV=1	117.23	10	7	7	7	108324
ZCCHC3	Q9NUD5|ZCHC3_HUMAN	Zinc finger CCHC domain-containing protein 3 OS=Homo sapiens OX=9606 GN=ZCCHC3 PE=1 SV=2	116.25	15	5	5	5	43547	CarbamidometilTodos
PRDX1	tr|A0A0A0MSI0|A0A0A0MSI0_HUMAN	Peroxiredoxin-1 (Fragment) OS=Homo sapiens OX=9606 GN=PRDX1 PE=1 SV=1	116.05	42	8	7	8	18976
PRDX1	Q06830|PRDX1_HUMAN	Peroxiredoxin-1 OS=Homo sapiens OX=9606 GN=PRDX1 PE=1 SV=1	116.05	36	8	7	8	22110
CAMK2D	Q13557|KCC2D_HUMAN	Calcium/calmodulin-dependent protein kinase type II subunit delta OS=Homo sapiens OX=9606 GN=CAMK2D PE=1 SV=3	115.86	13	6	4	7	56369
CAMK2D	tr|D6R938|D6R938_HUMAN	Calcium/calmodulin-dependent protein kinase OS=Homo sapiens OX=9606 GN=CAMK2D PE=1 SV=1	115.86	13	6	4	7	56298
CAMK2D	tr|E9PBG7|E9PBG7_HUMAN	Calcium/calmodulin-dependent protein kinase OS=Homo sapiens OX=9606 GN=CAMK2D PE=1 SV=1	115.86	13	6	4	7	57763
CAMK2D	tr|E9PF82|E9PF82_HUMAN	Calcium/calmodulin-dependent protein kinase OS=Homo sapiens OX=9606 GN=CAMK2D PE=1 SV=1	115.86	13	6	4	7	60005
NVL	O15381|NVL_HUMAN	Nuclear valosin-containing protein-like OS=Homo sapiens OX=9606 GN=NVL PE=1 SV=1	115.58	8	5	5	5	95051
STAU2	tr|E5RJN7|E5RJN7_HUMAN	Double-stranded RNA-binding protein Staufen homolog 2 (Fragment) OS=Homo sapiens OX=9606 GN=STAU2 PE=1 SV=1	115.37	22	6	5	6	34862
STAU2	tr|E7EPX0|E7EPX0_HUMAN	Double-stranded RNA-binding protein Staufen homolog 2 OS=Homo sapiens OX=9606 GN=STAU2 PE=1 SV=1	115.37	14	6	5	6	53929
STAU2	tr|E7EVJ4|E7EVJ4_HUMAN	Double-stranded RNA-binding protein Staufen homolog 2 OS=Homo sapiens OX=9606 GN=STAU2 PE=1 SV=1	115.37	14	6	5	6	56376
STAU2	Q9NUL3|STAU2_HUMAN	Double-stranded RNA-binding protein Staufen homolog 2 OS=Homo sapiens OX=9606 GN=STAU2 PE=1 SV=2	115.37	12	6	5	6	62609
CCDC85C	A6NKD9|CC85C_HUMAN	Coiled-coil domain-containing protein 85C OS=Homo sapiens OX=9606 GN=CCDC85C PE=1 SV=1	115.3	14	4	4	5	45210	CarbamidometilTodos
TRIM28	Q13263|TIF1B_HUMAN	Transcription intermediary factor 1-beta OS=Homo sapiens OX=9606 GN=TRIM28 PE=1 SV=5	115.17	7	4	4	4	88550
RPS18	P62269|RS18_HUMAN	40S ribosomal protein S18 OS=Homo sapiens OX=9606 GN=RPS18 PE=1 SV=3	114.94	35	6	6	9	17719
S100A8	P05109|S10A8_HUMAN	Protein S100-A8 OS=Homo sapiens OX=9606 GN=S100A8 PE=1 SV=1	114.91	47	5	5	9	10835	CarbamidometilTodos; Carbamidomethylation (DHKE X@N-term); Propionamide
SNRPF	P62306|RUXF_HUMAN	Small nuclear ribonucleoprotein F OS=Homo sapiens OX=9606 GN=SNRPF PE=1 SV=1	114.85	43	4	4	8	9725	Oxidation (M); CarbamidometilTodos; Deamidation (NQ); Acetylation (Protein N-term)
ANKRD17	O75179|ANR17_HUMAN	Ankyrin repeat domain-containing protein 17 OS=Homo sapiens OX=9606 GN=ANKRD17 PE=1 SV=3	114.85	2	4	2	4	274256	CarbamidometilTodos
ANKRD17	tr|H0YM23|H0YM23_HUMAN	Ankyrin repeat domain-containing protein 17 (Fragment) OS=Homo sapiens OX=9606 GN=ANKRD17 PE=1 SV=1	114.85	2	4	2	4	263371	CarbamidometilTodos
HNRNPUL2	Q1KMD3|HNRL2_HUMAN	Heterogeneous nuclear ribonucleoprotein U-like protein 2 OS=Homo sapiens OX=9606 GN=HNRNPUL2 PE=1 SV=1	114.23	7	4	4	4	85105	CarbamidometilTodos
HNRNPUL2-BSCL2	tr|H3BQZ7|H3BQZ7_HUMAN	HCG2044799 OS=Homo sapiens OX=9606 GN=HNRNPUL2-BSCL2 PE=4 SV=1	114.23	7	4	4	4	84692	CarbamidometilTodos
PSMC5	P62195|PRS8_HUMAN	26S proteasome regulatory subunit 8 OS=Homo sapiens OX=9606 GN=PSMC5 PE=1 SV=1	113.89	16	5	4	7	45626
PSMD2	Q13200|PSMD2_HUMAN	26S proteasome non-ATPase regulatory subunit 2 OS=Homo sapiens OX=9606 GN=PSMD2 PE=1 SV=3	113.76	6	5	5	5	100200
RPL6	Q02878|RL6_HUMAN	60S ribosomal protein L6 OS=Homo sapiens OX=9606 GN=RPL6 PE=1 SV=3	113.63	24	6	6	6	32728
RPL17	tr|A0A087WXM6|A0A087WXM6_HUMAN	60S ribosomal protein L17 (Fragment) OS=Homo sapiens OX=9606 GN=RPL17 PE=1 SV=1	112.78	28	4	4	6	19586	Pyro-glu from E
RPL17	tr|J3QQT2|J3QQT2_HUMAN	60S ribosomal protein L17 (Fragment) OS=Homo sapiens OX=9606 GN=RPL17 PE=1 SV=1	112.78	27	4	4	6	19786	Pyro-glu from E
RPL17	tr|J3KRX5|J3KRX5_HUMAN	60S ribosomal protein L17 (Fragment) OS=Homo sapiens OX=9606 GN=RPL17 PE=1 SV=1	112.78	27	4	4	6	20170	Pyro-glu from E
RPL17	tr|J3QLC8|J3QLC8_HUMAN	60S ribosomal protein L17 OS=Homo sapiens OX=9606 GN=RPL17 PE=1 SV=1	112.78	27	4	4	6	20247	Pyro-glu from E
RPL17	P18621|RL17_HUMAN	60S ribosomal protein L17 OS=Homo sapiens OX=9606 GN=RPL17 PE=1 SV=3	112.78	26	4	4	6	21397	Pyro-glu from E
RPL17-C18orf32	tr|A0A0A0MRF8|A0A0A0MRF8_HUMAN	60S ribosomal protein L17 OS=Homo sapiens OX=9606 GN=RPL17-C18orf32 PE=3 SV=1	112.78	25	4	4	6	22070	Pyro-glu from E
RPL17-C18orf32	tr|A0A0A6YYL6|A0A0A6YYL6_HUMAN	60S ribosomal protein L17 OS=Homo sapiens OX=9606 GN=RPL17-C18orf32 PE=3 SV=1	112.78	21	4	4	6	26373	Pyro-glu from E
RPL14	P50914|RL14_HUMAN	60S ribosomal protein L14 OS=Homo sapiens OX=9606 GN=RPL14 PE=1 SV=4	112.78	21	4	4	7	23432	Oxidation (M); CarbamidometilTodos
RPL14	tr|E7EPB3|E7EPB3_HUMAN	60S ribosomal protein L14 OS=Homo sapiens OX=9606 GN=RPL14 PE=1 SV=1	112.78	36	4	4	7	14558	Oxidation (M); CarbamidometilTodos
KCTD3	Q9Y597|KCTD3_HUMAN	BTB/POZ domain-containing protein KCTD3 OS=Homo sapiens OX=9606 GN=KCTD3 PE=1 SV=2	112.65	10	6	5	6	88984	CarbamidometilTodos; Deamidation (NQ)
KLC1	tr|F8W6L3|F8W6L3_HUMAN	Kinesin light chain OS=Homo sapiens OX=9606 GN=KLC1 PE=1 SV=1	112.49	15	7	2	8	65486	CarbamidometilTodos
KLC1	tr|G3V3H3|G3V3H3_HUMAN	Kinesin light chain OS=Homo sapiens OX=9606 GN=KLC1 PE=1 SV=1	112.49	15	7	2	8	68775	CarbamidometilTodos
KLC1	tr|G3V5R9|G3V5R9_HUMAN	Kinesin light chain OS=Homo sapiens OX=9606 GN=KLC1 PE=1 SV=1	112.49	14	7	2	8	71408	CarbamidometilTodos
KLC1	tr|G3V2E7|G3V2E7_HUMAN	Kinesin light chain OS=Homo sapiens OX=9606 GN=KLC1 PE=1 SV=1	112.49	16	7	2	8	62716	CarbamidometilTodos
KLC1	tr|G5E9S8|G5E9S8_HUMAN	Kinesin light chain OS=Homo sapiens OX=9606 GN=KLC1 PE=1 SV=1	112.49	16	7	2	8	62507	CarbamidometilTodos
KLC1	Q07866|KLC1_HUMAN	Kinesin light chain 1 OS=Homo sapiens OX=9606 GN=KLC1 PE=1 SV=2	112.49	16	7	2	8	65310	CarbamidometilTodos
9606	tr|E7EVH7|E7EVH7_HUMAN	Kinesin light chain OS=Homo sapiens OX=9606 PE=3 SV=2	112.49	12	7	2	8	82482	CarbamidometilTodos
EIF4ENIF1	tr|B1AKL4|B1AKL4_HUMAN	Eukaryotic translation initiation factor 4E transporter OS=Homo sapiens OX=9606 GN=EIF4ENIF1 PE=1 SV=1	112.35	9	6	6	6	105550	CarbamidometilTodos
EIF4ENIF1	Q9NRA8|4ET_HUMAN	Eukaryotic translation initiation factor 4E transporter OS=Homo sapiens OX=9606 GN=EIF4ENIF1 PE=1 SV=2	112.35	9	6	6	6	108201	CarbamidometilTodos
GTF2F1	P35269|T2FA_HUMAN	General transcription factor IIF subunit 1 OS=Homo sapiens OX=9606 GN=GTF2F1 PE=1 SV=2	112.05	14	5	5	7	58241	Deamidation (NQ)
RBM17	Q96I25|SPF45_HUMAN	Splicing factor 45 OS=Homo sapiens OX=9606 GN=RBM17 PE=1 SV=1	111.85	15	5	5	5	44962	CarbamidometilTodos
DDX41	Q9UJV9|DDX41_HUMAN	Probable ATP-dependent RNA helicase DDX41 OS=Homo sapiens OX=9606 GN=DDX41 PE=1 SV=2	111.7	10	5	5	5	69838	CarbamidometilTodos
RUVBL1	Q9Y265|RUVB1_HUMAN	RuvB-like 1 OS=Homo sapiens OX=9606 GN=RUVBL1 PE=1 SV=1	111.63	15	5	5	5	50228	CarbamidometilTodos
KLC4	Q9NSK0|KLC4_HUMAN	Kinesin light chain 4 OS=Homo sapiens OX=9606 GN=KLC4 PE=1 SV=3	111.51	11	5	2	6	68640	CarbamidometilTodos
PSMD3	O43242|PSMD3_HUMAN	26S proteasome non-ATPase regulatory subunit 3 OS=Homo sapiens OX=9606 GN=PSMD3 PE=1 SV=2	111.18	13	5	5	5	60978
ZBTB21	Q9ULJ3|ZBT21_HUMAN	Zinc finger and BTB domain-containing protein 21 OS=Homo sapiens OX=9606 GN=ZBTB21 PE=1 SV=2	110.49	7	5	5	5	118870	CarbamidometilTodos
CSTA	P01040|CYTA_HUMAN	Cystatin-A OS=Homo sapiens OX=9606 GN=CSTA PE=1 SV=1	110.45	59	5	5	6	11006	CarbamidometilTodos
RPL10A	P62906|RL10A_HUMAN	60S ribosomal protein L10a OS=Homo sapiens OX=9606 GN=RPL10A PE=1 SV=2	110.37	30	6	6	9	24831	CarbamidometilTodos; Propionamide
PRPF6	O94906|PRP6_HUMAN	Pre-mRNA-processing factor 6 OS=Homo sapiens OX=9606 GN=PRPF6 PE=1 SV=1	110.2	7	6	6	8	106925	CarbamidometilTodos
RPL23A	tr|H7BY10|H7BY10_HUMAN	60S ribosomal protein L23a (Fragment) OS=Homo sapiens OX=9606 GN=RPL23A PE=1 SV=1	110.14	32	5	5	7	17811
RPL23A	P62750|RL23A_HUMAN	60S ribosomal protein L23a OS=Homo sapiens OX=9606 GN=RPL23A PE=1 SV=1	110.14	32	5	5	7	17695
RPL23A	tr|K7EJV9|K7EJV9_HUMAN	60S ribosomal protein L23a (Fragment) OS=Homo sapiens OX=9606 GN=RPL23A PE=1 SV=1	110.14	29	5	5	7	19374
RPL23A	tr|K7ERT8|K7ERT8_HUMAN	60S ribosomal protein L23a (Fragment) OS=Homo sapiens OX=9606 GN=RPL23A PE=1 SV=1	110.14	29	5	5	7	19640
RPL23A	tr|A8MUS3|A8MUS3_HUMAN	60S ribosomal protein L23a OS=Homo sapiens OX=9606 GN=RPL23A PE=1 SV=1	110.14	26	5	5	7	21916
RPL23	P62829|RL23_HUMAN	60S ribosomal protein L23 OS=Homo sapiens OX=9606 GN=RPL23 PE=1 SV=1	109.91	44	5	5	9	14865	Oxidation (M); CarbamidometilTodos
SRPRB	Q9Y5M8|SRPRB_HUMAN	Signal recognition particle receptor subunit beta OS=Homo sapiens OX=9606 GN=SRPRB PE=1 SV=3	109.86	22	4	4	4	29702	CarbamidometilTodos
FKBP8	Q14318|FKBP8_HUMAN	Peptidyl-prolyl cis-trans isomerase FKBP8 OS=Homo sapiens OX=9606 GN=FKBP8 PE=1 SV=2	109.6	14	5	5	6	44562	CarbamidometilTodos
EXOSC10	Q01780|EXOSX_HUMAN	Exosome component 10 OS=Homo sapiens OX=9606 GN=EXOSC10 PE=1 SV=2	109.39	6	5	5	5	100831
HAUS6	tr|Q5VY60|Q5VY60_HUMAN	HAUS augmin-like complex subunit 6 OS=Homo sapiens OX=9606 GN=HAUS6 PE=1 SV=1	108.95	7	4	4	5	91128
HAUS6	Q7Z4H7|HAUS6_HUMAN	HAUS augmin-like complex subunit 6 OS=Homo sapiens OX=9606 GN=HAUS6 PE=1 SV=2	108.95	6	4	4	5	108621
HAUS6	tr|Q5SYF9|Q5SYF9_HUMAN	HAUS augmin-like complex subunit 6 (Fragment) OS=Homo sapiens OX=9606 GN=HAUS6 PE=1 SV=1	108.95	30	4	4	5	20632
MRPS9	P82933|RT09_HUMAN	28S ribosomal protein S9 mitochondrial OS=Homo sapiens OX=9606 GN=MRPS9 PE=1 SV=2	108.91	12	4	4	9	45835	CarbamidometilTodos; Propionamide
SF3B2	tr|E9PPJ0|E9PPJ0_HUMAN	Splicing factor 3B subunit 2 OS=Homo sapiens OX=9606 GN=SF3B2 PE=1 SV=1	108.9	8	5	5	5	98170
SF3B2	Q13435|SF3B2_HUMAN	Splicing factor 3B subunit 2 OS=Homo sapiens OX=9606 GN=SF3B2 PE=1 SV=2	108.9	7	5	5	5	100228
BCR	P11274|BCR_HUMAN	Breakpoint cluster region protein OS=Homo sapiens OX=9606 GN=BCR PE=1 SV=2	108.69	4	5	5	5	142819
RPL21	P46778|RL21_HUMAN	60S ribosomal protein L21 OS=Homo sapiens OX=9606 GN=RPL21 PE=1 SV=2	108.68	26	5	5	6	18565
SLC25A5	P05141|ADT2_HUMAN	ADP/ATP translocase 2 OS=Homo sapiens OX=9606 GN=SLC25A5 PE=1 SV=7	108.63	14	4	4	4	32852
GGCT	O75223|GGCT_HUMAN	Gamma-glutamylcyclotransferase OS=Homo sapiens OX=9606 GN=GGCT PE=1 SV=1	108.48	27	4	4	6	21008	CarbamidometilTodos
SERPINB7	O75635|SPB7_HUMAN	Serpin B7 OS=Homo sapiens OX=9606 GN=SERPINB7 PE=1 SV=1	107.5	12	4	4	4	42905	Deamidation (NQ)
FLG	P20930|FILA_HUMAN	Filaggrin OS=Homo sapiens OX=9606 GN=FLG PE=1 SV=3	107.32	2	6	6	6	435180	Pyro-glu from Q
SNRPB2	P08579|RU2B_HUMAN	U2 small nuclear ribonucleoprotein B'' OS=Homo sapiens OX=9606 GN=SNRPB2 PE=1 SV=1	107.3	20	4	3	5	25486
APOD	P05090|APOD_HUMAN	Apolipoprotein D OS=Homo sapiens OX=9606 GN=APOD PE=1 SV=1	107.2	26	4	4	8	21276	CarbamidometilTodos
APOD	tr|C9JF17|C9JF17_HUMAN	Apolipoprotein D (Fragment) OS=Homo sapiens OX=9606 GN=APOD PE=1 SV=1	107.2	23	4	4	8	24158	CarbamidometilTodos
RPL9	P32969|RL9_HUMAN	60S ribosomal protein L9 OS=Homo sapiens OX=9606 GN=RPL9 PE=1 SV=1	106.73	19	4	4	9	21863	Oxidation (M); CarbamidometilTodos
RPL9	tr|A0A2R8Y5Y7|A0A2R8Y5Y7_HUMAN	60S ribosomal protein L9 OS=Homo sapiens OX=9606 GN=RPL9 PE=1 SV=1	106.73	16	4	4	9	25057	Oxidation (M); CarbamidometilTodos
FLG2	Q5D862|FILA2_HUMAN	Filaggrin-2 OS=Homo sapiens OX=9606 GN=FLG2 PE=1 SV=1	106.57	3	6	6	8	248072	CarbamidometilTodos; Deamidation (NQ); Propionamide
DNAJA1	P31689|DNJA1_HUMAN	DnaJ homolog subfamily A member 1 OS=Homo sapiens OX=9606 GN=DNAJA1 PE=1 SV=2	106.34	11	4	4	4	44868	CarbamidometilTodos
HP	P00738|HPT_HUMAN	Haptoglobin OS=Homo sapiens OX=9606 GN=HP PE=1 SV=1	105.87	14	5	5	5	45205	Oxidation (M); CarbamidometilTodos
EIF3D	O15371|EIF3D_HUMAN	Eukaryotic translation initiation factor 3 subunit D OS=Homo sapiens OX=9606 GN=EIF3D PE=1 SV=1	105.63	7	3	3	4	63973	CarbamidometilTodos
MRPS22	tr|G5E9W7|G5E9W7_HUMAN	28S ribosomal protein S22 mitochondrial OS=Homo sapiens OX=9606 GN=MRPS22 PE=1 SV=2	105.58	15	4	4	5	33528
MRPS22	tr|A0A8I5KYF1|A0A8I5KYF1_HUMAN	28S ribosomal protein S22 mitochondrial OS=Homo sapiens OX=9606 GN=MRPS22 PE=4 SV=1	105.58	13	4	4	5	37948
MRPS22	tr|H7C5L9|H7C5L9_HUMAN	28S ribosomal protein S22 mitochondrial OS=Homo sapiens OX=9606 GN=MRPS22 PE=1 SV=2	105.58	13	4	4	5	37770
MRPS22	tr|A0A8I5KSY5|A0A8I5KSY5_HUMAN	28S ribosomal protein S22 mitochondrial OS=Homo sapiens OX=9606 GN=MRPS22 PE=4 SV=1	105.58	13	4	4	5	39158
MRPS22	P82650|RT22_HUMAN	28S ribosomal protein S22 mitochondrial OS=Homo sapiens OX=9606 GN=MRPS22 PE=1 SV=1	105.58	12	4	4	5	41280
MRPS22	tr|A0A7P0MKV3|A0A7P0MKV3_HUMAN	28S ribosomal protein S22 mitochondrial OS=Homo sapiens OX=9606 GN=MRPS22 PE=1 SV=1	105.58	12	4	4	5	41209
PFKL	P17858|PFKAL_HUMAN	ATP-dependent 6-phosphofructokinase liver type OS=Homo sapiens OX=9606 GN=PFKL PE=1 SV=6	105.31	7	4	4	4	85018	CarbamidometilTodos
RPS11	tr|M0QZC5|M0QZC5_HUMAN	40S ribosomal protein S11 OS=Homo sapiens OX=9606 GN=RPS11 PE=1 SV=1	105.15	47	6	6	10	13997	CarbamidometilTodos
RPS11	P62280|RS11_HUMAN	40S ribosomal protein S11 OS=Homo sapiens OX=9606 GN=RPS11 PE=1 SV=3	105.15	35	6	6	10	18431	CarbamidometilTodos
OBI1	Q5W0B1|OBI1_HUMAN	ORC ubiquitin ligase 1 OS=Homo sapiens OX=9606 GN=OBI1 PE=1 SV=1	105.02	11	8	8	8	81117	CarbamidometilTodos
NUFIP2	Q7Z417|NUFP2_HUMAN	Nuclear fragile X mental retardation-interacting protein 2 OS=Homo sapiens OX=9606 GN=NUFIP2 PE=1 SV=1	104.85	8	4	4	4	76121
S100A14	Q9HCY8|S10AE_HUMAN	Protein S100-A14 OS=Homo sapiens OX=9606 GN=S100A14 PE=1 SV=1	104.78	34	3	3	3	11662
RPS25	P62851|RS25_HUMAN	40S ribosomal protein S25 OS=Homo sapiens OX=9606 GN=RPS25 PE=1 SV=1	104.77	30	5	5	6	13742
PRSS1	P07477|TRY1_HUMAN	Serine protease 1 OS=Homo sapiens OX=9606 GN=PRSS1 PE=1 SV=1	104.73	15	5	2	6	26558	Deamidation (NQ); Methylation(KR)
PRSS1	tr|E7EQ64|E7EQ64_HUMAN	Serine protease 1 OS=Homo sapiens OX=9606 GN=PRSS1 PE=1 SV=1	104.73	15	5	2	6	28123	Deamidation (NQ); Methylation(KR)
PRDX2	P32119|PRDX2_HUMAN	Peroxiredoxin-2 OS=Homo sapiens OX=9606 GN=PRDX2 PE=1 SV=5	104.48	28	5	4	7	21892
SNRPD2	P62316|SMD2_HUMAN	Small nuclear ribonucleoprotein Sm D2 OS=Homo sapiens OX=9606 GN=SNRPD2 PE=1 SV=1	103.98	40	5	5	11	13527	Oxidation (M); CarbamidometilTodos; Deamidation (NQ); Carbamidomethylation (DHKE X@N-term)
ANKHD1	Q8IWZ3|ANKH1_HUMAN	Ankyrin repeat and KH domain-containing protein 1 OS=Homo sapiens OX=9606 GN=ANKHD1 PE=1 SV=1	103.88	3	4	2	4	269455	CarbamidometilTodos
ANKHD1	tr|E9PDP5|E9PDP5_HUMAN	Ankyrin repeat and KH domain-containing protein 1 (Fragment) OS=Homo sapiens OX=9606 GN=ANKHD1 PE=1 SV=1	103.88	4	4	2	4	166743	CarbamidometilTodos
RCN2	Q14257|RCN2_HUMAN	Reticulocalbin-2 OS=Homo sapiens OX=9606 GN=RCN2 PE=1 SV=1	103.86	17	4	4	4	36876
DDX1	tr|A0A087WZ71|A0A087WZ71_HUMAN	ATP-dependent RNA helicase DDX1 OS=Homo sapiens OX=9606 GN=DDX1 PE=1 SV=1	103.84	11	6	6	6	72639	CarbamidometilTodos
DDX1	tr|A0A7I2V430|A0A7I2V430_HUMAN	ATP-dependent RNA helicase DDX1 OS=Homo sapiens OX=9606 GN=DDX1 PE=1 SV=1	103.84	10	6	6	6	77861	CarbamidometilTodos
DDX1	tr|A0A7I2V2M5|A0A7I2V2M5_HUMAN	ATP-dependent RNA helicase DDX1 OS=Homo sapiens OX=9606 GN=DDX1 PE=1 SV=1	103.84	10	6	6	6	81103	CarbamidometilTodos
DDX1	Q92499|DDX1_HUMAN	ATP-dependent RNA helicase DDX1 OS=Homo sapiens OX=9606 GN=DDX1 PE=1 SV=2	103.84	10	6	6	6	82432	CarbamidometilTodos
DDX1	tr|A0A7I2V4F0|A0A7I2V4F0_HUMAN	ATP-dependent RNA helicase DDX1 OS=Homo sapiens OX=9606 GN=DDX1 PE=1 SV=1	103.84	10	6	6	6	81796	CarbamidometilTodos
DDX1	tr|A0A087X2G1|A0A087X2G1_HUMAN	ATP-dependent RNA helicase DDX1 OS=Homo sapiens OX=9606 GN=DDX1 PE=1 SV=2	103.84	11	6	6	6	71467	CarbamidometilTodos
SPICE1	Q8N0Z3|SPICE_HUMAN	Spindle and centriole-associated protein 1 OS=Homo sapiens OX=9606 GN=SPICE1 PE=1 SV=1	103.8	6	4	4	4	96264
MRPL11	Q9Y3B7|RM11_HUMAN	39S ribosomal protein L11 mitochondrial OS=Homo sapiens OX=9606 GN=MRPL11 PE=1 SV=1	103.49	21	3	3	3	20683
CPSF7	tr|F5H669|F5H669_HUMAN	Cleavage and polyadenylation-specificity factor subunit 7 (Fragment) OS=Homo sapiens OX=9606 GN=CPSF7 PE=1 SV=1	103.39	16	5	5	5	41266
CPSF7	Q8N684|CPSF7_HUMAN	Cleavage and polyadenylation specificity factor subunit 7 OS=Homo sapiens OX=9606 GN=CPSF7 PE=1 SV=1	103.39	12	5	5	5	52050
RPS26	P62854|RS26_HUMAN	40S ribosomal protein S26 OS=Homo sapiens OX=9606 GN=RPS26 PE=1 SV=3	103.25	37	4	4	6	13015	CarbamidometilTodos
RBBP4	Q09028|RBBP4_HUMAN	Histone-binding protein RBBP4 OS=Homo sapiens OX=9606 GN=RBBP4 PE=1 SV=3	103.21	12	5	5	5	47656	CarbamidometilTodos; Acetylation (Protein N-term)
TBL1X	O60907|TBL1X_HUMAN	F-box-like/WD repeat-containing protein TBL1X OS=Homo sapiens OX=9606 GN=TBL1X PE=1 SV=3	102.99	7	3	3	4	62496	CarbamidometilTodos
TBL1XR1	Q9BZK7|TBL1R_HUMAN	F-box-like/WD repeat-containing protein TBL1XR1 OS=Homo sapiens OX=9606 GN=TBL1XR1 PE=1 SV=1	102.99	8	3	3	4	55595	CarbamidometilTodos
TBL1X	tr|A0A804HJZ5|A0A804HJZ5_HUMAN	F-box-like/WD repeat-containing protein TBL1X OS=Homo sapiens OX=9606 GN=TBL1X PE=1 SV=1	102.99	9	3	3	4	47574	CarbamidometilTodos
MCM7	P33993|MCM7_HUMAN	DNA replication licensing factor MCM7 OS=Homo sapiens OX=9606 GN=MCM7 PE=1 SV=4	102.89	8	5	5	5	81308
RPS9	P46781|RS9_HUMAN	40S ribosomal protein S9 OS=Homo sapiens OX=9606 GN=RPS9 PE=1 SV=3	102.82	30	7	7	8	22591
SALL2	Q9Y467|SALL2_HUMAN	Sal-like protein 2 OS=Homo sapiens OX=9606 GN=SALL2 PE=1 SV=4	102.75	6	4	4	4	105310	CarbamidometilTodos
SALL2	tr|F5H433|F5H433_HUMAN	Sal-like protein 2 OS=Homo sapiens OX=9606 GN=SALL2 PE=1 SV=3	102.75	6	4	4	4	104965	CarbamidometilTodos
RBM14	Q96PK6|RBM14_HUMAN	RNA-binding protein 14 OS=Homo sapiens OX=9606 GN=RBM14 PE=1 SV=2	102.45	6	3	3	3	69492	CarbamidometilTodos
PRSS3P2	Q8NHM4|TRY6_HUMAN	Putative trypsin-6 OS=Homo sapiens OX=9606 GN=PRSS3P2 PE=5 SV=2	102.28	15	5	2	5	26537	CarbamidometilTodos; Methylation(KR)
HNRNPK	P61978|HNRPK_HUMAN	Heterogeneous nuclear ribonucleoprotein K OS=Homo sapiens OX=9606 GN=HNRNPK PE=1 SV=1	102.05	10	3	3	3	50976
HNRNPK	tr|Q5T6W2|Q5T6W2_HUMAN	Heterogeneous nuclear ribonucleoprotein K (Fragment) OS=Homo sapiens OX=9606 GN=HNRNPK PE=1 SV=1	102.05	13	3	3	3	41807
TXN	P10599|THIO_HUMAN	Thioredoxin OS=Homo sapiens OX=9606 GN=TXN PE=1 SV=3	101.99	40	5	5	6	11737	CarbamidometilTodos; Sodium adduct
HNRNPC	tr|G3V4C1|G3V4C1_HUMAN	Heterogeneous nuclear ribonucleoproteins C1/C2 OS=Homo sapiens OX=9606 GN=HNRNPC PE=1 SV=1	101.96	16	4	4	4	32238
HNRNPC	P07910|HNRPC_HUMAN	Heterogeneous nuclear ribonucleoproteins C1/C2 OS=Homo sapiens OX=9606 GN=HNRNPC PE=1 SV=4	101.96	15	4	4	4	33670
HNRNPC	tr|G3V2Q1|G3V2Q1_HUMAN	Heterogeneous nuclear ribonucleoproteins C1/C2 OS=Homo sapiens OX=9606 GN=HNRNPC PE=1 SV=1	101.96	15	4	4	4	33571
HNRNPC	tr|G3V576|G3V576_HUMAN	Heterogeneous nuclear ribonucleoproteins C1/C2 OS=Homo sapiens OX=9606 GN=HNRNPC PE=1 SV=1	101.96	20	4	4	4	25257
HNRNPC	tr|G3V4W0|G3V4W0_HUMAN	Heterogeneous nuclear ribonucleoproteins C1/C2 (Fragment) OS=Homo sapiens OX=9606 GN=HNRNPC PE=1 SV=1	101.96	18	4	4	4	28916
HNRNPC	tr|B4DY08|B4DY08_HUMAN	Heterogeneous nuclear ribonucleoproteins C1/C2 OS=Homo sapiens OX=9606 GN=HNRNPC PE=1 SV=1	101.96	16	4	4	4	31972
HNRNPC	tr|G3V555|G3V555_HUMAN	Heterogeneous nuclear ribonucleoproteins C1/C2 (Fragment) OS=Homo sapiens OX=9606 GN=HNRNPC PE=1 SV=1	101.96	26	4	4	4	19178
HNRNPC	tr|G3V575|G3V575_HUMAN	Heterogeneous nuclear ribonucleoproteins C1/C2 (Fragment) OS=Homo sapiens OX=9606 GN=HNRNPC PE=1 SV=1	101.96	25	4	4	4	20366
SMC2	O95347|SMC2_HUMAN	Structural maintenance of chromosomes protein 2 OS=Homo sapiens OX=9606 GN=SMC2 PE=1 SV=2	101.73	5	6	6	6	135656
CDC5L	Q99459|CDC5L_HUMAN	Cell division cycle 5-like protein OS=Homo sapiens OX=9606 GN=CDC5L PE=1 SV=2	101.69	8	5	5	6	92251
DHX30	Q7L2E3|DHX30_HUMAN	ATP-dependent RNA helicase DHX30 OS=Homo sapiens OX=9606 GN=DHX30 PE=1 SV=1	101.61	4	5	5	5	133938	CarbamidometilTodos
DHX30	tr|H7BXY3|H7BXY3_HUMAN	RNA helicase OS=Homo sapiens OX=9606 GN=DHX30 PE=1 SV=1	101.61	4	5	5	5	130550	CarbamidometilTodos
NCAPG2	tr|H0Y6U5|H0Y6U5_HUMAN	Condensin-2 complex subunit G2 (Fragment) OS=Homo sapiens OX=9606 GN=NCAPG2 PE=1 SV=1	101.59	4	3	3	3	102922
NCAPG2	Q86XI2|CNDG2_HUMAN	Condensin-2 complex subunit G2 OS=Homo sapiens OX=9606 GN=NCAPG2 PE=1 SV=1	101.59	3	3	3	3	130960
HNRNPH3	P31942|HNRH3_HUMAN	Heterogeneous nuclear ribonucleoprotein H3 OS=Homo sapiens OX=9606 GN=HNRNPH3 PE=1 SV=2	101.57	12	3	3	4	36926
XRN2	Q9H0D6|XRN2_HUMAN	5'-3' exoribonuclease 2 OS=Homo sapiens OX=9606 GN=XRN2 PE=1 SV=1	101.55	7	5	5	5	108583
SECISBP2	Q96T21|SEBP2_HUMAN	Selenocysteine insertion sequence-binding protein 2 OS=Homo sapiens OX=9606 GN=SECISBP2 PE=1 SV=2	101.53	5	3	3	3	95462
CKAP5	Q14008|CKAP5_HUMAN	Cytoskeleton-associated protein 5 OS=Homo sapiens OX=9606 GN=CKAP5 PE=1 SV=3	101.41	2	4	4	4	225493
U2AF2	tr|K7ENG2|K7ENG2_HUMAN	Splicing factor U2AF subunit OS=Homo sapiens OX=9606 GN=U2AF2 PE=1 SV=1	101.23	17	4	4	5	33902	CarbamidometilTodos
U2AF2	P26368|U2AF2_HUMAN	Splicing factor U2AF 65 kDa subunit OS=Homo sapiens OX=9606 GN=U2AF2 PE=1 SV=4	101.23	11	4	4	5	53501	CarbamidometilTodos
PGAM5	Q96HS1|PGAM5_HUMAN	Serine/threonine-protein phosphatase PGAM5 mitochondrial OS=Homo sapiens OX=9606 GN=PGAM5 PE=1 SV=2	101.16	15	4	4	5	32004
P3H3	Q8IVL6|P3H3_HUMAN	Prolyl 3-hydroxylase 3 OS=Homo sapiens OX=9606 GN=P3H3 PE=1 SV=1	100.85	6	4	4	4	81837
ILF2	Q12905|ILF2_HUMAN	Interleukin enhancer-binding factor 2 OS=Homo sapiens OX=9606 GN=ILF2 PE=1 SV=2	100.85	11	3	3	4	43062
ILF2	tr|B4DY09|B4DY09_HUMAN	Interleukin enhancer-binding factor 2 OS=Homo sapiens OX=9606 GN=ILF2 PE=1 SV=1	100.85	12	3	3	4	38910
SCYL2	Q6P3W7|SCYL2_HUMAN	SCY1-like protein 2 OS=Homo sapiens OX=9606 GN=SCYL2 PE=1 SV=1	100.45	9	7	7	9	103709	Oxidation (M); CarbamidometilTodos
SCYL2	tr|A0A0U1RQQ9|A0A0U1RQQ9_HUMAN	SCY1-like protein 2 OS=Homo sapiens OX=9606 GN=SCYL2 PE=1 SV=1	100.45	9	7	7	9	104112	Oxidation (M); CarbamidometilTodos
RPL11	P62913|RL11_HUMAN	60S ribosomal protein L11 OS=Homo sapiens OX=9606 GN=RPL11 PE=1 SV=2	100.3	20	3	3	5	20252	Acetylation (Protein N-term)
SSB	P05455|LA_HUMAN	Lupus La protein OS=Homo sapiens OX=9606 GN=SSB PE=1 SV=2	100.27	11	4	4	6	46837	CarbamidometilTodos
RPL8	tr|E9PKZ0|E9PKZ0_HUMAN	60S ribosomal protein L8 (Fragment) OS=Homo sapiens OX=9606 GN=RPL8 PE=1 SV=1	100.23	17	3	3	4	22389
RPL8	P62917|RL8_HUMAN	60S ribosomal protein L8 OS=Homo sapiens OX=9606 GN=RPL8 PE=1 SV=2	100.23	13	3	3	4	28025
DNAJB6	O75190|DNJB6_HUMAN	DnaJ homolog subfamily B member 6 OS=Homo sapiens OX=9606 GN=DNAJB6 PE=1 SV=2	100.17	16	4	4	4	36087	Deamidation (NQ)
NTPCR	Q9BSD7|NTPCR_HUMAN	Cancer-related nucleoside-triphosphatase OS=Homo sapiens OX=9606 GN=NTPCR PE=1 SV=1	99.9	26	4	4	4	20713	CarbamidometilTodos
NTPCR	tr|Q5TDF0|Q5TDF0_HUMAN	Cancer-related nucleoside-triphosphatase OS=Homo sapiens OX=9606 GN=NTPCR PE=1 SV=1	99.9	22	4	4	4	25072	CarbamidometilTodos
SNRPD1	P62314|SMD1_HUMAN	Small nuclear ribonucleoprotein Sm D1 OS=Homo sapiens OX=9606 GN=SNRPD1 PE=1 SV=1	99.42	20	3	3	8	13282	Deamidation (NQ)
SMG5	Q9UPR3|SMG5_HUMAN	Nonsense-mediated mRNA decay factor SMG5 OS=Homo sapiens OX=9606 GN=SMG5 PE=1 SV=3	99.39	5	5	5	5	113928	CarbamidometilTodos
POLR1C	tr|A0A2R8YEY5|A0A2R8YEY5_HUMAN	DNA-directed RNA polymerases I and III subunit RPAC1 OS=Homo sapiens OX=9606 GN=POLR1C PE=1 SV=1	98.74	14	3	3	3	32918	CarbamidometilTodos
POLR1C	O15160|RPAC1_HUMAN	DNA-directed RNA polymerases I and III subunit RPAC1 OS=Homo sapiens OX=9606 GN=POLR1C PE=1 SV=1	98.74	12	3	3	3	39250	CarbamidometilTodos
POLR1C	tr|A0A2R8YEZ4|A0A2R8YEZ4_HUMAN	DNA-directed RNA polymerases I and III subunit RPAC1 OS=Homo sapiens OX=9606 GN=POLR1C PE=1 SV=1	98.74	13	3	3	3	34959	CarbamidometilTodos
POLR1C	tr|A0A2R8Y5D3|A0A2R8Y5D3_HUMAN	DNA-directed RNA polymerases I and III subunit RPAC1 OS=Homo sapiens OX=9606 GN=POLR1C PE=1 SV=1	98.74	12	3	3	3	38832	CarbamidometilTodos
CEP170	tr|H0Y2V6|H0Y2V6_HUMAN	Centrosomal protein of 170 kDa (Fragment) OS=Homo sapiens OX=9606 GN=CEP170 PE=1 SV=1	98.31	3	3	3	3	172091
CEP170	Q5SW79|CE170_HUMAN	Centrosomal protein of 170 kDa OS=Homo sapiens OX=9606 GN=CEP170 PE=1 SV=1	98.31	3	3	3	3	175292
TF	P02787|TRFE_HUMAN	Serotransferrin OS=Homo sapiens OX=9606 GN=TF PE=1 SV=3	98.12	5	3	2	4	77064	CarbamidometilTodos
RTRAF	Q9Y224|RTRAF_HUMAN	RNA transcription translation and transport factor protein OS=Homo sapiens OX=9606 GN=RTRAF PE=1 SV=1	98.05	16	3	3	4	28068
MRPS31	Q92665|RT31_HUMAN	28S ribosomal protein S31 mitochondrial OS=Homo sapiens OX=9606 GN=MRPS31 PE=1 SV=3	97.87	10	3	3	4	45319
DHX36	Q9H2U1|DHX36_HUMAN	ATP-dependent DNA/RNA helicase DHX36 OS=Homo sapiens OX=9606 GN=DHX36 PE=1 SV=2	97.56	5	4	4	4	114760	CarbamidometilTodos
DHX36	tr|E7EWK3|E7EWK3_HUMAN	RNA helicase (Fragment) OS=Homo sapiens OX=9606 GN=DHX36 PE=1 SV=1	97.56	6	4	4	4	91431	CarbamidometilTodos
PCBP1	Q15365|PCBP1_HUMAN	Poly(rC)-binding protein 1 OS=Homo sapiens OX=9606 GN=PCBP1 PE=1 SV=2	97.48	11	3	2	4	37498	CarbamidometilTodos
SMC4	Q9NTJ3|SMC4_HUMAN	Structural maintenance of chromosomes protein 4 OS=Homo sapiens OX=9606 GN=SMC4 PE=1 SV=2	97.39	4	5	5	5	147182	Mutation
SMC4	tr|E9PD53|E9PD53_HUMAN	Structural maintenance of chromosomes protein OS=Homo sapiens OX=9606 GN=SMC4 PE=1 SV=1	97.39	4	5	5	5	144455	Mutation
GEMIN8	Q9NWZ8|GEMI8_HUMAN	Gem-associated protein 8 OS=Homo sapiens OX=9606 GN=GEMIN8 PE=1 SV=1	97.38	21	5	5	9	28637	CarbamidometilTodos; Deamidation (NQ); Propionamide
ZG16B	tr|A0A0C4DGN4|A0A0C4DGN4_HUMAN	Zymogen granule protein 16 homolog B OS=Homo sapiens OX=9606 GN=ZG16B PE=4 SV=2	97.36	19	3	3	4	18879
ZG16B	tr|A0A0U1RQZ6|A0A0U1RQZ6_HUMAN	Zymogen granule protein 16 homolog B OS=Homo sapiens OX=9606 GN=ZG16B PE=4 SV=1	97.36	19	3	3	4	19600
ZG16B	Q96DA0|ZG16B_HUMAN	Zymogen granule protein 16 homolog B OS=Homo sapiens OX=9606 GN=ZG16B PE=1 SV=3	97.36	16	3	3	4	22739
RPL18	tr|G3V203|G3V203_HUMAN	60S ribosomal protein L18 OS=Homo sapiens OX=9606 GN=RPL18 PE=1 SV=1	97.27	27	4	4	4	18756
RPL18	Q07020|RL18_HUMAN	60S ribosomal protein L18 OS=Homo sapiens OX=9606 GN=RPL18 PE=1 SV=2	97.27	23	4	4	4	21634
RPL18	tr|J3QQ67|J3QQ67_HUMAN	60S ribosomal protein L18 (Fragment) OS=Homo sapiens OX=9606 GN=RPL18 PE=1 SV=1	97.27	23	4	4	4	21847
MSI1	O43347|MSI1H_HUMAN	RNA-binding protein Musashi homolog 1 OS=Homo sapiens OX=9606 GN=MSI1 PE=1 SV=1	97.08	9	3	2	3	39125
RPL27A	tr|E9PLL6|E9PLL6_HUMAN	60S ribosomal protein L27a OS=Homo sapiens OX=9606 GN=RPL27A PE=1 SV=1	96.79	31	3	3	3	12201	CarbamidometilTodos
RPL27A	P46776|RL27A_HUMAN	60S ribosomal protein L27a OS=Homo sapiens OX=9606 GN=RPL27A PE=1 SV=2	96.79	22	3	3	3	16561	CarbamidometilTodos
RPL27A	tr|E9PJD9|E9PJD9_HUMAN	60S ribosomal protein L27a OS=Homo sapiens OX=9606 GN=RPL27A PE=1 SV=1	96.79	36	3	3	3	10127	CarbamidometilTodos
PKM	tr|B4DNK4|B4DNK4_HUMAN	Pyruvate kinase OS=Homo sapiens OX=9606 GN=PKM PE=1 SV=1	96.74	9	4	4	5	49898	CarbamidometilTodos
PKM	P14618|KPYM_HUMAN	Pyruvate kinase PKM OS=Homo sapiens OX=9606 GN=PKM PE=1 SV=4	96.74	8	4	4	5	57937	CarbamidometilTodos
HNRNPA3	tr|A0A7I2V5D8|A0A7I2V5D8_HUMAN	Heterogeneous nuclear ribonucleoprotein A3 OS=Homo sapiens OX=9606 GN=HNRNPA3 PE=1 SV=1	96.6	15	4	4	6	37043
HNRNPA3	tr|A0A7I2V2R3|A0A7I2V2R3_HUMAN	Heterogeneous nuclear ribonucleoprotein A3 OS=Homo sapiens OX=9606 GN=HNRNPA3 PE=1 SV=1	96.6	15	4	4	6	35412
HNRNPA3	tr|A0A7I2V4G0|A0A7I2V4G0_HUMAN	Heterogeneous nuclear ribonucleoprotein A3 OS=Homo sapiens OX=9606 GN=HNRNPA3 PE=1 SV=1	96.6	13	4	4	6	41283
HNRNPA3	P51991|ROA3_HUMAN	Heterogeneous nuclear ribonucleoprotein A3 OS=Homo sapiens OX=9606 GN=HNRNPA3 PE=1 SV=2	96.6	13	4	4	6	39595
HNRNPA3	tr|A0A7I2V402|A0A7I2V402_HUMAN	Heterogeneous nuclear ribonucleoprotein A3 OS=Homo sapiens OX=9606 GN=HNRNPA3 PE=1 SV=1	96.6	15	4	4	6	36212
LUC7L2	Q9Y383|LC7L2_HUMAN	Putative RNA-binding protein Luc7-like 2 OS=Homo sapiens OX=9606 GN=LUC7L2 PE=1 SV=2	96.47	10	4	3	4	46514	CarbamidometilTodos
LUC7L2	tr|A0A0A6YYJ8|A0A0A6YYJ8_HUMAN	Putative RNA-binding protein Luc7-like 2 OS=Homo sapiens OX=9606 GN=LUC7L2 PE=3 SV=1	96.47	9	4	3	4	54224	CarbamidometilTodos
ZCCHC8	Q6NZY4|ZCHC8_HUMAN	Zinc finger CCHC domain-containing protein 8 OS=Homo sapiens OX=9606 GN=ZCCHC8 PE=1 SV=2	96.46	7	3	3	3	78577
RPS20	P60866|RS20_HUMAN	40S ribosomal protein S20 OS=Homo sapiens OX=9606 GN=RPS20 PE=1 SV=1	96.39	25	3	3	7	13373	CarbamidometilTodos
RPS20	tr|A0A7P0S5H5|A0A7P0S5H5_HUMAN	40S ribosomal protein S20 (Fragment) OS=Homo sapiens OX=9606 GN=RPS20 PE=1 SV=1	96.39	22	3	3	7	15312	CarbamidometilTodos
EIF4G1	tr|E7EX73|E7EX73_HUMAN	Eukaryotic translation initiation factor 4 gamma 1 OS=Homo sapiens OX=9606 GN=EIF4G1 PE=1 SV=1	96.36	4	4	4	4	158644
EIF4G1	tr|E9PGM1|E9PGM1_HUMAN	Eukaryotic translation initiation factor 4 gamma 1 OS=Homo sapiens OX=9606 GN=EIF4G1 PE=1 SV=1	96.36	3	4	4	4	166746
EIF4G1	tr|E7EUU4|E7EUU4_HUMAN	Eukaryotic translation initiation factor 4 gamma 1 OS=Homo sapiens OX=9606 GN=EIF4G1 PE=1 SV=1	96.36	3	4	4	4	171641
EIF4G1	tr|A0A7I2Y1C3|A0A7I2Y1C3_HUMAN	Eukaryotic translation initiation factor 4 gamma 1 OS=Homo sapiens OX=9606 GN=EIF4G1 PE=1 SV=1	96.36	3	4	4	4	173106
EIF4G1	Q04637|IF4G1_HUMAN	Eukaryotic translation initiation factor 4 gamma 1 OS=Homo sapiens OX=9606 GN=EIF4G1 PE=1 SV=4	96.36	3	4	4	4	175490
SRSF5	tr|B4DJK0|B4DJK0_HUMAN	Serine/arginine-rich-splicing factor 5 OS=Homo sapiens OX=9606 GN=SRSF5 PE=1 SV=1	95.98	26	3	3	3	14437
SRSF5	tr|B4DUA4|B4DUA4_HUMAN	Serine/arginine-rich-splicing factor 5 OS=Homo sapiens OX=9606 GN=SRSF5 PE=1 SV=1	95.98	23	3	3	3	15810
SRSF5	Q13243|SRSF5_HUMAN	Serine/arginine-rich splicing factor 5 OS=Homo sapiens OX=9606 GN=SRSF5 PE=1 SV=1	95.98	12	3	3	3	31264
DNAJB1	tr|A0A7I2V3K7|A0A7I2V3K7_HUMAN	DnaJ homolog subfamily B member 1 OS=Homo sapiens OX=9606 GN=DNAJB1 PE=1 SV=1	95.76	20	4	4	4	30185	CarbamidometilTodos
DNAJB1	tr|M0R080|M0R080_HUMAN	DnaJ homolog subfamily B member 1 (Fragment) OS=Homo sapiens OX=9606 GN=DNAJB1 PE=1 SV=1	95.76	30	4	4	4	20497	CarbamidometilTodos
DNAJB1	P25685|DNJB1_HUMAN	DnaJ homolog subfamily B member 1 OS=Homo sapiens OX=9606 GN=DNAJB1 PE=1 SV=4	95.76	16	4	4	4	38044	CarbamidometilTodos
CPA4	tr|B7Z5J4|B7Z5J4_HUMAN	Carboxypeptidase A4 OS=Homo sapiens OX=9606 GN=CPA4 PE=1 SV=1	95.74	12	4	4	4	35634	CarbamidometilTodos
CPA4	Q9UI42|CBPA4_HUMAN	Carboxypeptidase A4 OS=Homo sapiens OX=9606 GN=CPA4 PE=1 SV=2	95.74	9	4	4	4	47351	CarbamidometilTodos
LRCH2	Q5VUJ6|LRCH2_HUMAN	Leucine-rich repeat and calponin homology domain-containing protein 2 OS=Homo sapiens OX=9606 GN=LRCH2 PE=1 SV=2	95.68	8	6	5	7	84588	CarbamidometilTodos
EIF4E2	tr|B8ZZ50|B8ZZ50_HUMAN	Eukaryotic translation initiation factor 4E type 2 OS=Homo sapiens OX=9606 GN=EIF4E2 PE=1 SV=1	95.64	17	3	3	4	27219
EIF4E2	tr|B9A044|B9A044_HUMAN	Eukaryotic translation initiation factor 4E type 2 OS=Homo sapiens OX=9606 GN=EIF4E2 PE=1 SV=1	95.64	17	3	3	4	26816
EIF4E2	tr|C9JEL3|C9JEL3_HUMAN	Eukaryotic translation initiation factor 4E type 2 (Fragment) OS=Homo sapiens OX=9606 GN=EIF4E2 PE=1 SV=1	95.64	19	3	3	4	24603
EIF4E2	O60573|IF4E2_HUMAN	Eukaryotic translation initiation factor 4E type 2 OS=Homo sapiens OX=9606 GN=EIF4E2 PE=1 SV=1	95.64	16	3	3	4	28362
RPL15	P61313|RL15_HUMAN	60S ribosomal protein L15 OS=Homo sapiens OX=9606 GN=RPL15 PE=1 SV=2	95.63	15	3	3	4	24146
RPL15	tr|E7EX53|E7EX53_HUMAN	Ribosomal protein L15 (Fragment) OS=Homo sapiens OX=9606 GN=RPL15 PE=1 SV=1	95.63	23	3	3	4	15722
RPL15	tr|A0A2R8Y738|A0A2R8Y738_HUMAN	Ribosomal protein L15 (Fragment) OS=Homo sapiens OX=9606 GN=RPL15 PE=1 SV=1	95.63	22	3	3	4	16308
RPL15	tr|A0A2R8YEM3|A0A2R8YEM3_HUMAN	Ribosomal protein L15 (Fragment) OS=Homo sapiens OX=9606 GN=RPL15 PE=1 SV=1	95.63	18	3	3	4	19968
RPL15	tr|E7EQV9|E7EQV9_HUMAN	Ribosomal protein L15 (Fragment) OS=Homo sapiens OX=9606 GN=RPL15 PE=1 SV=1	95.63	17	3	3	4	20510
RPL10	tr|X1WI28|X1WI28_HUMAN	60S ribosomal protein L10 (Fragment) OS=Homo sapiens OX=9606 GN=RPL10 PE=1 SV=7	95.37	26	5	5	7	22975	Oxidation (M); CarbamidometilTodos
RPL10	P27635|RL10_HUMAN	60S ribosomal protein L10 OS=Homo sapiens OX=9606 GN=RPL10 PE=1 SV=5	95.37	24	5	5	7	24577	Oxidation (M); CarbamidometilTodos
HBB	tr|A0A2R8Y7R2|A0A2R8Y7R2_HUMAN	Hemoglobin subunit beta OS=Homo sapiens OX=9606 GN=HBB PE=1 SV=1	95.31	32	3	2	3	12176	CarbamidometilTodos
HBB	P68871|HBB_HUMAN	Hemoglobin subunit beta OS=Homo sapiens OX=9606 GN=HBB PE=1 SV=2	95.31	24	3	2	3	15998	CarbamidometilTodos
ILF3	Q12906|ILF3_HUMAN	Interleukin enhancer-binding factor 3 OS=Homo sapiens OX=9606 GN=ILF3 PE=1 SV=3	95.28	5	3	3	3	95339
RPS23	P62266|RS23_HUMAN	40S ribosomal protein S23 OS=Homo sapiens OX=9606 GN=RPS23 PE=1 SV=3	95.16	29	4	4	5	15808
EEF1D	tr|A0A087X1X7|A0A087X1X7_HUMAN	Elongation factor 1-delta OS=Homo sapiens OX=9606 GN=EEF1D PE=1 SV=1	95.11	5	3	3	3	69283	Acetylation (N-term)
EEF1D	tr|E9PRY8|E9PRY8_HUMAN	Elongation factor 1-delta OS=Homo sapiens OX=9606 GN=EEF1D PE=1 SV=1	95.11	5	3	3	3	76570	Acetylation (N-term)
SEC13	P55735|SEC13_HUMAN	Protein SEC13 homolog OS=Homo sapiens OX=9606 GN=SEC13 PE=1 SV=3	94.79	15	4	4	5	35541	CarbamidometilTodos
ELAVL1	Q15717|ELAV1_HUMAN	ELAV-like protein 1 OS=Homo sapiens OX=9606 GN=ELAVL1 PE=1 SV=2	94.79	11	3	3	3	36092
GPRASP2	Q96D09|GASP2_HUMAN	G-protein coupled receptor-associated sorting protein 2 OS=Homo sapiens OX=9606 GN=GPRASP2 PE=1 SV=1	94.64	7	5	5	6	93773
NUDC	Q9Y266|NUDC_HUMAN	Nuclear migration protein nudC OS=Homo sapiens OX=9606 GN=NUDC PE=1 SV=1	94.58	11	3	3	3	38243
STRN4	Q9NRL3|STRN4_HUMAN	Striatin-4 OS=Homo sapiens OX=9606 GN=STRN4 PE=1 SV=2	94.57	7	4	3	4	80596	CarbamidometilTodos
STRN4	tr|F5GYK2|F5GYK2_HUMAN	Striatin-4 OS=Homo sapiens OX=9606 GN=STRN4 PE=1 SV=1	94.57	8	4	3	4	68585	CarbamidometilTodos
HSD17B12	Q53GQ0|DHB12_HUMAN	Very-long-chain 3-oxoacyl-CoA reductase OS=Homo sapiens OX=9606 GN=HSD17B12 PE=1 SV=2	94.44	14	3	3	3	34324
PSMD11	O00231|PSD11_HUMAN	26S proteasome non-ATPase regulatory subunit 11 OS=Homo sapiens OX=9606 GN=PSMD11 PE=1 SV=3	94.37	11	4	4	4	47464
NUDT21	O43809|CPSF5_HUMAN	Cleavage and polyadenylation specificity factor subunit 5 OS=Homo sapiens OX=9606 GN=NUDT21 PE=1 SV=1	94.29	18	4	4	4	26227
MRPS7	tr|J3QQS1|J3QQS1_HUMAN	28S ribosomal protein S7 mitochondrial (Fragment) OS=Homo sapiens OX=9606 GN=MRPS7 PE=1 SV=1	94.1	22	3	3	3	20022
MRPS7	Q9Y2R9|RT07_HUMAN	28S ribosomal protein S7 mitochondrial OS=Homo sapiens OX=9606 GN=MRPS7 PE=1 SV=2	94.1	16	3	3	3	28134
MRPS7	tr|J3QLS3|J3QLS3_HUMAN	28S ribosomal protein S7 mitochondrial OS=Homo sapiens OX=9606 GN=MRPS7 PE=1 SV=1	94.1	14	3	3	3	31704
GSTP1	tr|A8MX94|A8MX94_HUMAN	Glutathione S-transferase OS=Homo sapiens OX=9606 GN=GSTP1 PE=1 SV=1	93.46	21	3	3	3	19480	CarbamidometilTodos; Carbamidomethylation (DHKE X@N-term)
GSTP1	P09211|GSTP1_HUMAN	Glutathione S-transferase P OS=Homo sapiens OX=9606 GN=GSTP1 PE=1 SV=2	93.46	18	3	3	3	23356	CarbamidometilTodos; Carbamidomethylation (DHKE X@N-term)
TRA2B	P62995|TRA2B_HUMAN	Transformer-2 protein homolog beta OS=Homo sapiens OX=9606 GN=TRA2B PE=1 SV=1	93.38	10	2	2	2	33666
RACK1	tr|D6RFZ9|D6RFZ9_HUMAN	Receptor of-activated protein C kinase 1 (Fragment) OS=Homo sapiens OX=9606 GN=RACK1 PE=1 SV=8	93.28	21	4	4	5	21839	CarbamidometilTodos
RACK1	tr|D6R9L0|D6R9L0_HUMAN	Receptor of-activated protein C kinase 1 (Fragment) OS=Homo sapiens OX=9606 GN=RACK1 PE=1 SV=1	93.28	14	4	4	5	32574	CarbamidometilTodos
RACK1	tr|D6RAU2|D6RAU2_HUMAN	Receptor of-activated protein C kinase 1 OS=Homo sapiens OX=9606 GN=RACK1 PE=1 SV=1	93.28	29	4	4	5	16404	CarbamidometilTodos
RACK1	tr|E9PD14|E9PD14_HUMAN	Receptor of-activated protein C kinase 1 OS=Homo sapiens OX=9606 GN=RACK1 PE=1 SV=1	93.28	27	4	4	5	17013	CarbamidometilTodos
RACK1	tr|D6RFX4|D6RFX4_HUMAN	Receptor of-activated protein C kinase 1 (Fragment) OS=Homo sapiens OX=9606 GN=RACK1 PE=1 SV=1	93.28	22	4	4	5	21449	CarbamidometilTodos
RACK1	tr|D6RHH4|D6RHH4_HUMAN	Receptor of-activated protein C kinase 1 OS=Homo sapiens OX=9606 GN=RACK1 PE=1 SV=1	93.28	18	4	4	5	25869	CarbamidometilTodos
RACK1	tr|D6R9Z1|D6R9Z1_HUMAN	Receptor of-activated protein C kinase 1 (Fragment) OS=Homo sapiens OX=9606 GN=RACK1 PE=1 SV=8	93.28	18	4	4	5	26349	CarbamidometilTodos
RACK1	P63244|RACK1_HUMAN	Receptor of activated protein C kinase 1 OS=Homo sapiens OX=9606 GN=RACK1 PE=1 SV=3	93.28	13	4	4	5	35077	CarbamidometilTodos
RBMX	P38159|RBMX_HUMAN	RNA-binding motif protein X chromosome OS=Homo sapiens OX=9606 GN=RBMX PE=1 SV=3	93.07	14	5	5	7	42332
TUBGCP3	Q96CW5|GCP3_HUMAN	Gamma-tubulin complex component 3 OS=Homo sapiens OX=9606 GN=TUBGCP3 PE=1 SV=2	92.99	5	4	4	6	103571
PSMA7	O14818|PSA7_HUMAN	Proteasome subunit alpha type-7 OS=Homo sapiens OX=9606 GN=PSMA7 PE=1 SV=1	92.89	16	3	3	3	27887
PSMA8	Q8TAA3|PSMA8_HUMAN	Proteasome subunit alpha-type 8 OS=Homo sapiens OX=9606 GN=PSMA8 PE=2 SV=3	92.89	15	3	3	3	28530
PSMA8	tr|A0A087WYS6|A0A087WYS6_HUMAN	Proteasome (Prosome macropain) subunit alpha type 8 isoform CRA_b OS=Homo sapiens OX=9606 GN=PSMA8 PE=1 SV=1	92.89	17	3	3	3	25041
FAM98B	Q52LJ0|FA98B_HUMAN	Protein FAM98B OS=Homo sapiens OX=9606 GN=FAM98B PE=1 SV=2	92.86	8	3	3	3	45547	CarbamidometilTodos
SYNCRIP	tr|A0A7I2YQN2|A0A7I2YQN2_HUMAN	Heterogeneous nuclear ribonucleoprotein Q OS=Homo sapiens OX=9606 GN=SYNCRIP PE=1 SV=1	92.67	8	4	4	4	62528
SYNCRIP	tr|A0A7I2V5Q6|A0A7I2V5Q6_HUMAN	Heterogeneous nuclear ribonucleoprotein Q OS=Homo sapiens OX=9606 GN=SYNCRIP PE=1 SV=1	92.67	14	4	4	4	37462
SYNCRIP	tr|A0A7I2V4Z0|A0A7I2V4Z0_HUMAN	Heterogeneous nuclear ribonucleoprotein Q OS=Homo sapiens OX=9606 GN=SYNCRIP PE=1 SV=1	92.67	9	4	4	4	61009
SYNCRIP	O60506|HNRPQ_HUMAN	Heterogeneous nuclear ribonucleoprotein Q OS=Homo sapiens OX=9606 GN=SYNCRIP PE=1 SV=2	92.67	8	4	4	4	69603
PCBP2	Q15366|PCBP2_HUMAN	Poly(rC)-binding protein 2 OS=Homo sapiens OX=9606 GN=PCBP2 PE=1 SV=1	92.31	10	3	2	4	38580	CarbamidometilTodos
G3BP1	tr|A0A7I2V5M7|A0A7I2V5M7_HUMAN	Ras GTPase-activating protein-binding protein 1 OS=Homo sapiens OX=9606 GN=G3BP1 PE=1 SV=1	92	7	2	2	2	53330
G3BP1	Q13283|G3BP1_HUMAN	Ras GTPase-activating protein-binding protein 1 OS=Homo sapiens OX=9606 GN=G3BP1 PE=1 SV=1	92	8	2	2	2	52164
G3BP1	tr|A0A7I2YQN9|A0A7I2YQN9_HUMAN	Ras GTPase-activating protein-binding protein 1 OS=Homo sapiens OX=9606 GN=G3BP1 PE=1 SV=1	92	8	2	2	2	47987
AIFM1	tr|A0A6Q8PFA7|A0A6Q8PFA7_HUMAN	Apoptosis-inducing factor 1 mitochondrial OS=Homo sapiens OX=9606 GN=AIFM1 PE=1 SV=1	91.84	10	4	4	4	50317
AIFM1	tr|A0A6Q8PFQ8|A0A6Q8PFQ8_HUMAN	Apoptosis-inducing factor 1 mitochondrial OS=Homo sapiens OX=9606 GN=AIFM1 PE=1 SV=1	91.84	8	4	4	4	61526
AIFM1	tr|A0A6Q8PFS4|A0A6Q8PFS4_HUMAN	Apoptosis-inducing factor 1 mitochondrial OS=Homo sapiens OX=9606 GN=AIFM1 PE=1 SV=1	91.84	8	4	4	4	64328
AIFM1	tr|A0A7I2PK44|A0A7I2PK44_HUMAN	Apoptosis-inducing factor 1 mitochondrial OS=Homo sapiens OX=9606 GN=AIFM1 PE=1 SV=1	91.84	8	4	4	4	66673
AIFM1	tr|A0A6Q8PFM5|A0A6Q8PFM5_HUMAN	Apoptosis-inducing factor 1 mitochondrial OS=Homo sapiens OX=9606 GN=AIFM1 PE=1 SV=1	91.84	8	4	4	4	66802
AIFM1	tr|A0A6Q8PG15|A0A6Q8PG15_HUMAN	Apoptosis-inducing factor 1 mitochondrial OS=Homo sapiens OX=9606 GN=AIFM1 PE=1 SV=1	91.84	8	4	4	4	66844
AIFM1	O95831|AIFM1_HUMAN	Apoptosis-inducing factor 1 mitochondrial OS=Homo sapiens OX=9606 GN=AIFM1 PE=1 SV=1	91.84	8	4	4	4	66901
AIFM1	tr|A0A6Q8PFE1|A0A6Q8PFE1_HUMAN	Apoptosis-inducing factor 1 mitochondrial OS=Homo sapiens OX=9606 GN=AIFM1 PE=1 SV=1	91.84	8	4	4	4	67952
PPP3CA	Q08209|PP2BA_HUMAN	Protein phosphatase 3 catalytic subunit alpha OS=Homo sapiens OX=9606 GN=PPP3CA PE=1 SV=1	91.72	12	6	5	6	58688
AGAP3	tr|C9J975|C9J975_HUMAN	Arf-GAP with GTPase ANK repeat and PH domain-containing protein 3 OS=Homo sapiens OX=9606 GN=AGAP3 PE=1 SV=1	91.7	11	3	2	3	36891
AGAP3	Q96P47|AGAP3_HUMAN	Arf-GAP with GTPase ANK repeat and PH domain-containing protein 3 OS=Homo sapiens OX=9606 GN=AGAP3 PE=1 SV=2	91.7	4	3	2	3	95044
FBRS	tr|J3KNZ9|J3KNZ9_HUMAN	Probable fibrosin-1 OS=Homo sapiens OX=9606 GN=FBRS PE=1 SV=1	91.69	4	2	2	2	103769
POLR2B	tr|C9J4M6|C9J4M6_HUMAN	DNA-directed RNA polymerase subunit beta OS=Homo sapiens OX=9606 GN=POLR2B PE=1 SV=3	91.58	4	4	4	4	121373	CarbamidometilTodos
POLR2B	tr|C9J2Y9|C9J2Y9_HUMAN	DNA-directed RNA polymerase subunit beta OS=Homo sapiens OX=9606 GN=POLR2B PE=1 SV=2	91.58	4	4	4	4	133057	CarbamidometilTodos
POLR2B	P30876|RPB2_HUMAN	DNA-directed RNA polymerase II subunit RPB2 OS=Homo sapiens OX=9606 GN=POLR2B PE=1 SV=1	91.58	4	4	4	4	133896	CarbamidometilTodos
DARS1	P14868|SYDC_HUMAN	Aspartate--tRNA ligase cytoplasmic OS=Homo sapiens OX=9606 GN=DARS1 PE=1 SV=2	91.52	9	4	4	4	57136
MRPS15	P82914|RT15_HUMAN	28S ribosomal protein S15 mitochondrial OS=Homo sapiens OX=9606 GN=MRPS15 PE=1 SV=1	91.47	19	5	5	6	29842
EIF3B	tr|C9JZG1|C9JZG1_HUMAN	Eukaryotic translation initiation factor 3 subunit B (Fragment) OS=Homo sapiens OX=9606 GN=EIF3B PE=1 SV=1	91.46	20	4	4	4	33382
EIF3B	P55884|EIF3B_HUMAN	Eukaryotic translation initiation factor 3 subunit B OS=Homo sapiens OX=9606 GN=EIF3B PE=1 SV=3	91.46	7	4	4	4	92482
RPS12	P25398|RS12_HUMAN	40S ribosomal protein S12 OS=Homo sapiens OX=9606 GN=RPS12 PE=1 SV=3	91.05	32	4	4	4	14515	CarbamidometilTodos
ESS2	Q96DF8|ESS2_HUMAN	Splicing factor ESS-2 homolog OS=Homo sapiens OX=9606 GN=ESS2 PE=1 SV=1	90.73	11	4	4	4	52568
RPS24	tr|E7ETK0|E7ETK0_HUMAN	40S ribosomal protein S24 OS=Homo sapiens OX=9606 GN=RPS24 PE=1 SV=1	90.69	20	2	2	7	15197	Oxidation (M); Pyro-glu from Q
RPS24	tr|A0A2R8Y849|A0A2R8Y849_HUMAN	40S ribosomal protein S24 OS=Homo sapiens OX=9606 GN=RPS24 PE=1 SV=1	90.69	20	2	2	7	15197	Oxidation (M); Pyro-glu from Q
RPS24	P62847|RS24_HUMAN	40S ribosomal protein S24 OS=Homo sapiens OX=9606 GN=RPS24 PE=1 SV=1	90.69	20	2	2	7	15423	Oxidation (M); Pyro-glu from Q
RPS24	tr|A0A2R8YD14|A0A2R8YD14_HUMAN	40S ribosomal protein S24 OS=Homo sapiens OX=9606 GN=RPS24 PE=1 SV=1	90.69	16	2	2	7	19258	Oxidation (M); Pyro-glu from Q
MARCKS	P29966|MARCS_HUMAN	Myristoylated alanine-rich C-kinase substrate OS=Homo sapiens OX=9606 GN=MARCKS PE=1 SV=4	90.68	15	3	3	3	31555
ZNF281	Q9Y2X9|ZN281_HUMAN	Zinc finger protein 281 OS=Homo sapiens OX=9606 GN=ZNF281 PE=1 SV=1	90.66	5	3	3	3	96915
VASP	P50552|VASP_HUMAN	Vasodilator-stimulated phosphoprotein OS=Homo sapiens OX=9606 GN=VASP PE=1 SV=3	89.51	9	3	3	3	39830
VASP	tr|K7EM16|K7EM16_HUMAN	Vasodilator-stimulated phosphoprotein (Fragment) OS=Homo sapiens OX=9606 GN=VASP PE=1 SV=1	89.51	18	3	3	3	20166
MTFR1L	Q9H019|MFR1L_HUMAN	Mitochondrial fission regulator 1-like OS=Homo sapiens OX=9606 GN=MTFR1L PE=1 SV=2	89.44	15	3	3	4	31957	CarbamidometilTodos; Propionamide
ZBTB10	Q96DT7|ZBT10_HUMAN	Zinc finger and BTB domain-containing protein 10 OS=Homo sapiens OX=9606 GN=ZBTB10 PE=1 SV=2	89.29	7	5	5	6	94894
RPL13A	tr|A0A7I2V5L3|A0A7I2V5L3_HUMAN	60S ribosomal protein L13a OS=Homo sapiens OX=9606 GN=RPL13A PE=1 SV=1	89.25	18	3	3	5	21717	CarbamidometilTodos; Acetylation (Protein N-term)
RPL13A	P40429|RL13A_HUMAN	60S ribosomal protein L13a OS=Homo sapiens OX=9606 GN=RPL13A PE=1 SV=2	89.25	17	3	3	5	23577	CarbamidometilTodos; Acetylation (Protein N-term)
RAB11FIP5	tr|A0A1B0GTL5|A0A1B0GTL5_HUMAN	Rab11 family-interacting protein 5 OS=Homo sapiens OX=9606 GN=RAB11FIP5 PE=1 SV=1	89.2	4	3	3	3	138414	CarbamidometilTodos
RAB11FIP5	Q9BXF6|RFIP5_HUMAN	Rab11 family-interacting protein 5 OS=Homo sapiens OX=9606 GN=RAB11FIP5 PE=1 SV=1	89.2	8	3	3	3	70415	CarbamidometilTodos
IMP3	Q9NV31|IMP3_HUMAN	U3 small nucleolar ribonucleoprotein protein IMP3 OS=Homo sapiens OX=9606 GN=IMP3 PE=1 SV=1	88.83	22	3	3	3	21850	CarbamidometilTodos
SRI	tr|C9J0K6|C9J0K6_HUMAN	Sorcin OS=Homo sapiens OX=9606 GN=SRI PE=1 SV=1	88.78	32	5	5	7	17605	Pyro-glu from Q; Deamidation (NQ)
SRI	P30626|SORCN_HUMAN	Sorcin OS=Homo sapiens OX=9606 GN=SRI PE=1 SV=1	88.78	25	5	5	7	21676	Pyro-glu from Q; Deamidation (NQ)
BYSL	Q13895|BYST_HUMAN	Bystin OS=Homo sapiens OX=9606 GN=BYSL PE=1 SV=3	88.29	11	4	4	5	49601	CarbamidometilTodos
RPS13	P62277|RS13_HUMAN	40S ribosomal protein S13 OS=Homo sapiens OX=9606 GN=RPS13 PE=1 SV=2	88.23	15	3	3	4	17222
RPS13	tr|J3KMX5|J3KMX5_HUMAN	40S ribosomal protein S13 OS=Homo sapiens OX=9606 GN=RPS13 PE=1 SV=1	88.23	16	3	3	4	16733
LCN2	tr|X6R8F3|X6R8F3_HUMAN	Neutrophil gelatinase-associated lipocalin OS=Homo sapiens OX=9606 GN=LCN2 PE=1 SV=1	88.11	16	2	2	2	22788	CarbamidometilTodos
LCN2	P80188|NGAL_HUMAN	Neutrophil gelatinase-associated lipocalin OS=Homo sapiens OX=9606 GN=LCN2 PE=1 SV=2	88.11	16	2	2	2	22588	CarbamidometilTodos
CAMK2G	tr|H0Y6G2|H0Y6G2_HUMAN	Calcium/calmodulin-dependent protein kinase OS=Homo sapiens OX=9606 GN=CAMK2G PE=1 SV=2	88.08	11	5	3	5	65242	CarbamidometilTodos
CAMK2G	tr|A0A2Q3DQE3|A0A2Q3DQE3_HUMAN	Calcium/calmodulin-dependent protein kinase OS=Homo sapiens OX=9606 GN=CAMK2G PE=1 SV=1	88.08	11	5	3	5	62165	CarbamidometilTodos
CAMK2G	tr|Q5SWX3|Q5SWX3_HUMAN	Calcium/calmodulin-dependent protein kinase OS=Homo sapiens OX=9606 GN=CAMK2G PE=1 SV=1	88.08	12	5	3	5	57797	CarbamidometilTodos
CAMK2G	Q13555|KCC2G_HUMAN	Calcium/calmodulin-dependent protein kinase type II subunit gamma OS=Homo sapiens OX=9606 GN=CAMK2G PE=1 SV=4	88.08	11	5	3	5	62607	CarbamidometilTodos
CAMK2G	tr|Q8WU40|Q8WU40_HUMAN	Calcium/calmodulin-dependent protein kinase (Fragment) OS=Homo sapiens OX=9606 GN=CAMK2G PE=1 SV=2	88.08	14	5	3	5	50925	CarbamidometilTodos
SRSF7	tr|A0A0B4J1Z1|A0A0B4J1Z1_HUMAN	Serine/arginine-rich-splicing factor 7 OS=Homo sapiens OX=9606 GN=SRSF7 PE=1 SV=1	88.07	31	4	3	6	15763
SRSF7	tr|C9JAB2|C9JAB2_HUMAN	Serine/arginine-rich-splicing factor 7 OS=Homo sapiens OX=9606 GN=SRSF7 PE=1 SV=1	88.07	18	4	3	6	26928
SRSF7	Q16629|SRSF7_HUMAN	Serine/arginine-rich splicing factor 7 OS=Homo sapiens OX=9606 GN=SRSF7 PE=1 SV=1	88.07	18	4	3	6	27367
RPL27	P61353|RL27_HUMAN	60S ribosomal protein L27 OS=Homo sapiens OX=9606 GN=RPL27 PE=1 SV=2	87.75	30	4	4	4	15798
SF1	tr|A0A7P0T9U7|A0A7P0T9U7_HUMAN	Splicing factor 1 OS=Homo sapiens OX=9606 GN=SF1 PE=1 SV=1	87.7	5	3	3	4	80370	CarbamidometilTodos
SF1	Q15637|SF01_HUMAN	Splicing factor 1 OS=Homo sapiens OX=9606 GN=SF1 PE=1 SV=4	87.7	6	3	3	4	68330	CarbamidometilTodos
EFTUD2	Q15029|U5S1_HUMAN	116 kDa U5 small nuclear ribonucleoprotein component OS=Homo sapiens OX=9606 GN=EFTUD2 PE=1 SV=1	87.56	7	5	5	5	109436	CarbamidometilTodos
KLK7	P49862|KLK7_HUMAN	Kallikrein-7 OS=Homo sapiens OX=9606 GN=KLK7 PE=1 SV=1	87.54	25	5	5	9	27525	Oxidation (M); CarbamidometilTodos; Deamidation (NQ)
DSC3	Q14574|DSC3_HUMAN	Desmocollin-3 OS=Homo sapiens OX=9606 GN=DSC3 PE=1 SV=3	87.46	4	3	3	3	99969	CarbamidometilTodos
NAT10	Q9H0A0|NAT10_HUMAN	RNA cytidine acetyltransferase OS=Homo sapiens OX=9606 GN=NAT10 PE=1 SV=2	87.39	3	2	2	2	115730	CarbamidometilTodos
RPL22	tr|K7EP65|K7EP65_HUMAN	60S ribosomal protein L22 (Fragment) OS=Homo sapiens OX=9606 GN=RPL22 PE=1 SV=1	87.33	50	2	2	3	5239
RPL22	tr|K7EJT5|K7EJT5_HUMAN	60S ribosomal protein L22 (Fragment) OS=Homo sapiens OX=9606 GN=RPL22 PE=1 SV=1	87.33	51	2	2	3	5083
9606	tr|K7EKS7|K7EKS7_HUMAN	Uncharacterized protein OS=Homo sapiens OX=9606 PE=1 SV=1	87.33	45	2	2	3	5734
RPL22	tr|K7ELC4|K7ELC4_HUMAN	60S ribosomal protein L22 (Fragment) OS=Homo sapiens OX=9606 GN=RPL22 PE=1 SV=1	87.33	30	2	2	3	9099
RPL22	tr|K7EMH1|K7EMH1_HUMAN	60S ribosomal protein L22 (Fragment) OS=Homo sapiens OX=9606 GN=RPL22 PE=1 SV=1	87.33	27	2	2	3	10422
RPL22	tr|K7ERI7|K7ERI7_HUMAN	60S ribosomal protein L22 OS=Homo sapiens OX=9606 GN=RPL22 PE=1 SV=1	87.33	25	2	2	3	11169
RPL22	P35268|RL22_HUMAN	60S ribosomal protein L22 OS=Homo sapiens OX=9606 GN=RPL22 PE=1 SV=2	87.33	19	2	2	3	14787
PRPF19	Q9UMS4|PRP19_HUMAN	Pre-mRNA-processing factor 19 OS=Homo sapiens OX=9606 GN=PRPF19 PE=1 SV=1	86.57	11	4	4	4	55181	CarbamidometilTodos
GSDMA	Q96QA5|GSDMA_HUMAN	Gasdermin-A OS=Homo sapiens OX=9606 GN=GSDMA PE=1 SV=4	86.22	7	3	3	4	49365	CarbamidometilTodos
EXOC4	Q96A65|EXOC4_HUMAN	Exocyst complex component 4 OS=Homo sapiens OX=9606 GN=EXOC4 PE=1 SV=1	86.12	3	2	2	2	110498
GARRE1	O15063|GRRE1_HUMAN	Granule associated Rac and RHOG effector protein 1 OS=Homo sapiens OX=9606 GN=GARRE1 PE=1 SV=2	85.77	5	4	4	5	116020
HBA2	tr|A0A2R8Y7C0|A0A2R8Y7C0_HUMAN	Hemoglobin subunit alpha (Fragment) OS=Homo sapiens OX=9606 GN=HBA2 PE=1 SV=1	85.76	30	4	4	6	13962	Methylation(Protein N-term)
RFC4	P35249|RFC4_HUMAN	Replication factor C subunit 4 OS=Homo sapiens OX=9606 GN=RFC4 PE=1 SV=2	85.61	12	4	4	4	39682
SRSF3	P84103|SRSF3_HUMAN	Serine/arginine-rich splicing factor 3 OS=Homo sapiens OX=9606 GN=SRSF3 PE=1 SV=1	85.09	19	3	2	4	19330	CarbamidometilTodos
SRSF3	tr|A0A087X2D0|A0A087X2D0_HUMAN	Serine/arginine-rich-splicing factor 3 OS=Homo sapiens OX=9606 GN=SRSF3 PE=1 SV=1	85.09	33	3	2	4	10321	CarbamidometilTodos
MRPL37	tr|S4R369|S4R369_HUMAN	39S ribosomal protein L37 mitochondrial OS=Homo sapiens OX=9606 GN=MRPL37 PE=1 SV=1	84.17	6	2	2	2	54953
MRPL37	Q9BZE1|RM37_HUMAN	39S ribosomal protein L37 mitochondrial OS=Homo sapiens OX=9606 GN=MRPL37 PE=1 SV=2	84.17	7	2	2	2	48118
MRPS18B	Q9Y676|RT18B_HUMAN	28S ribosomal protein S18b mitochondrial OS=Homo sapiens OX=9606 GN=MRPS18B PE=1 SV=1	83.98	14	3	3	3	29396	CarbamidometilTodos
VIM	P08670|VIME_HUMAN	Vimentin OS=Homo sapiens OX=9606 GN=VIM PE=1 SV=4	83.82	11	5	3	8	53652	CarbamidometilTodos
RPL31	tr|H7C2W9|H7C2W9_HUMAN	60S ribosomal protein L31 (Fragment) OS=Homo sapiens OX=9606 GN=RPL31 PE=1 SV=1	83.69	21	2	2	4	12820	Deamidation (NQ)
RPL31	tr|C9JU56|C9JU56_HUMAN	60S ribosomal protein L31 (Fragment) OS=Homo sapiens OX=9606 GN=RPL31 PE=1 SV=1	83.69	20	2	2	4	13336	Deamidation (NQ)
RPL31	tr|B7Z4E3|B7Z4E3_HUMAN	60S ribosomal protein L31 OS=Homo sapiens OX=9606 GN=RPL31 PE=1 SV=1	83.69	19	2	2	4	13955	Deamidation (NQ)
RPL31	P62899|RL31_HUMAN	60S ribosomal protein L31 OS=Homo sapiens OX=9606 GN=RPL31 PE=1 SV=1	83.69	18	2	2	4	14463	Deamidation (NQ)
RPL31	tr|B7Z4C8|B7Z4C8_HUMAN	60S ribosomal protein L31 OS=Homo sapiens OX=9606 GN=RPL31 PE=1 SV=1	83.69	18	2	2	4	15119	Deamidation (NQ)
RFC2	P35250|RFC2_HUMAN	Replication factor C subunit 2 OS=Homo sapiens OX=9606 GN=RFC2 PE=1 SV=3	83.67	12	3	3	3	39157
PHGDH	tr|A0A286YFA2|A0A286YFA2_HUMAN	D-3-phosphoglycerate dehydrogenase OS=Homo sapiens OX=9606 GN=PHGDH PE=1 SV=1	83.65	8	3	3	3	47604
PHGDH	tr|A0A286YF22|A0A286YF22_HUMAN	D-3-phosphoglycerate dehydrogenase OS=Homo sapiens OX=9606 GN=PHGDH PE=1 SV=1	83.65	7	3	3	3	55939
PHGDH	tr|A0A2C9F2M7|A0A2C9F2M7_HUMAN	D-3-phosphoglycerate dehydrogenase OS=Homo sapiens OX=9606 GN=PHGDH PE=1 SV=1	83.65	7	3	3	3	56112
PHGDH	O43175|SERA_HUMAN	D-3-phosphoglycerate dehydrogenase OS=Homo sapiens OX=9606 GN=PHGDH PE=1 SV=4	83.65	7	3	3	3	56651
HAUS5	O94927|HAUS5_HUMAN	HAUS augmin-like complex subunit 5 OS=Homo sapiens OX=9606 GN=HAUS5 PE=1 SV=2	83.61	7	4	4	5	71683
ZFR	Q96KR1|ZFR_HUMAN	Zinc finger RNA-binding protein OS=Homo sapiens OX=9606 GN=ZFR PE=1 SV=2	83.29	4	3	3	3	117012	CarbamidometilTodos
PSMC3	tr|E9PM69|E9PM69_HUMAN	26S proteasome regulatory subunit 6A OS=Homo sapiens OX=9606 GN=PSMC3 PE=1 SV=1	83.21	13	4	4	4	44324	Oxidation (M)
PSMC3	tr|R4GNH3|R4GNH3_HUMAN	26S proteasome regulatory subunit 6A OS=Homo sapiens OX=9606 GN=PSMC3 PE=1 SV=1	83.21	12	4	4	4	47352	Oxidation (M)
PSMC3	P17980|PRS6A_HUMAN	26S proteasome regulatory subunit 6A OS=Homo sapiens OX=9606 GN=PSMC3 PE=1 SV=3	83.21	12	4	4	4	49204	Oxidation (M)
RPS17	P08708|RS17_HUMAN	40S ribosomal protein S17 OS=Homo sapiens OX=9606 GN=RPS17 PE=1 SV=2	82.79	23	4	4	7	15550	CarbamidometilTodos
RPS17	tr|H0YN88|H0YN88_HUMAN	40S ribosomal protein S17 OS=Homo sapiens OX=9606 GN=RPS17 PE=1 SV=1	82.79	23	4	4	7	15920	CarbamidometilTodos
RPS17	tr|A0A075B716|A0A075B716_HUMAN	40S ribosomal protein S17 OS=Homo sapiens OX=9606 GN=RPS17 PE=1 SV=1	82.79	16	4	4	7	21643	CarbamidometilTodos
9606	tr|H3BNC9|H3BNC9_HUMAN	40S ribosomal protein S17 OS=Homo sapiens OX=9606 PE=3 SV=2	82.79	5	4	4	7	64533	CarbamidometilTodos
MAPKAPK5	Q8IW41|MAPK5_HUMAN	MAP kinase-activated protein kinase 5 OS=Homo sapiens OX=9606 GN=MAPKAPK5 PE=1 SV=2	82.68	10	4	3	4	54221	CarbamidometilTodos
MAPKAPK5	tr|R4GN33|R4GN33_HUMAN	Non-specific serine/threonine protein kinase (Fragment) OS=Homo sapiens OX=9606 GN=MAPKAPK5 PE=1 SV=1	82.68	15	4	3	4	37081	CarbamidometilTodos
CHEK1	O14757|CHK1_HUMAN	Serine/threonine-protein kinase Chk1 OS=Homo sapiens OX=9606 GN=CHEK1 PE=1 SV=2	82.4	4	2	2	2	54434
CHEK1	tr|E7EPP6|E7EPP6_HUMAN	Serine/threonine-protein kinase Chk1 OS=Homo sapiens OX=9606 GN=CHEK1 PE=1 SV=1	82.4	4	2	2	2	55518
TTK	P33981|TTK_HUMAN	Dual specificity protein kinase TTK OS=Homo sapiens OX=9606 GN=TTK PE=1 SV=2	82.39	5	4	4	4	97072	CarbamidometilTodos
TP53BP2	Q13625|ASPP2_HUMAN	Apoptosis-stimulating of p53 protein 2 OS=Homo sapiens OX=9606 GN=TP53BP2 PE=1 SV=2	82.27	3	3	2	3	125616
PFDN2	Q9UHV9|PFD2_HUMAN	Prefoldin subunit 2 OS=Homo sapiens OX=9606 GN=PFDN2 PE=1 SV=1	81.47	17	2	2	2	16648
LCN1	P31025|LCN1_HUMAN	Lipocalin-1 OS=Homo sapiens OX=9606 GN=LCN1 PE=1 SV=1	81.32	20	3	3	5	19250
EIF3C	Q99613|EIF3C_HUMAN	Eukaryotic translation initiation factor 3 subunit C OS=Homo sapiens OX=9606 GN=EIF3C PE=1 SV=1	81.08	3	2	2	2	105344
EIF3CL	B5ME19|EIFCL_HUMAN	Eukaryotic translation initiation factor 3 subunit C-like protein OS=Homo sapiens OX=9606 GN=EIF3CL PE=1 SV=1	81.08	3	2	2	2	105473
NIFK	Q9BYG3|MK67I_HUMAN	MKI67 FHA domain-interacting nucleolar phosphoprotein OS=Homo sapiens OX=9606 GN=NIFK PE=1 SV=1	80.56	9	2	2	2	34222
NOP9	tr|A0A3B3ISH6|A0A3B3ISH6_HUMAN	Nucleolar protein 9 (Fragment) OS=Homo sapiens OX=9606 GN=NOP9 PE=1 SV=1	80.27	9	3	3	3	49714	Phosphorylation (STY)
NOP9	Q86U38|NOP9_HUMAN	Nucleolar protein 9 OS=Homo sapiens OX=9606 GN=NOP9 PE=1 SV=1	80.27	6	3	3	3	69438	Phosphorylation (STY)
ALOX12B	O75342|LX12B_HUMAN	Arachidonate 12-lipoxygenase 12R-type OS=Homo sapiens OX=9606 GN=ALOX12B PE=1 SV=1	80.15	3	2	2	2	80356
HADHA	tr|A0A2R8YG21|A0A2R8YG21_HUMAN	Trifunctional enzyme subunit alpha mitochondrial OS=Homo sapiens OX=9606 GN=HADHA PE=1 SV=1	79.72	6	2	2	2	54226	CarbamidometilTodos
HADHA	tr|A0A2R8Y4F5|A0A2R8Y4F5_HUMAN	Enoyl-CoA hydratase OS=Homo sapiens OX=9606 GN=HADHA PE=1 SV=1	79.72	4	2	2	2	79467	CarbamidometilTodos
HADHA	P40939|ECHA_HUMAN	Trifunctional enzyme subunit alpha mitochondrial OS=Homo sapiens OX=9606 GN=HADHA PE=1 SV=2	79.72	4	2	2	2	83000	CarbamidometilTodos
HADHA	tr|H0YFD6|H0YFD6_HUMAN	Enoyl-CoA hydratase OS=Homo sapiens OX=9606 GN=HADHA PE=1 SV=2	79.72	4	2	2	2	86372	CarbamidometilTodos
LDHA	P00338|LDHA_HUMAN	L-lactate dehydrogenase A chain OS=Homo sapiens OX=9606 GN=LDHA PE=1 SV=2	79.6	7	2	2	2	36689	CarbamidometilTodos
EXOC7	tr|A0A0A0MRE1|A0A0A0MRE1_HUMAN	Exocyst complex component 7 (Fragment) OS=Homo sapiens OX=9606 GN=EXOC7 PE=1 SV=1	79.18	5	2	2	2	70320	CarbamidometilTodos
EXOC7	tr|B4DJ07|B4DJ07_HUMAN	Exocyst complex component 7 OS=Homo sapiens OX=9606 GN=EXOC7 PE=1 SV=1	79.18	4	2	2	2	74672	CarbamidometilTodos
EXOC7	tr|A0A0A0MSB8|A0A0A0MSB8_HUMAN	Exocyst complex component 7 OS=Homo sapiens OX=9606 GN=EXOC7 PE=1 SV=1	79.18	4	2	2	2	78809	CarbamidometilTodos
EXOC7	Q9UPT5|EXOC7_HUMAN	Exocyst complex component 7 OS=Homo sapiens OX=9606 GN=EXOC7 PE=1 SV=3	79.18	4	2	2	2	83382	CarbamidometilTodos
FUS	P35637|FUS_HUMAN	RNA-binding protein FUS OS=Homo sapiens OX=9606 GN=FUS PE=1 SV=1	79.06	5	3	3	4	53426
FUS	tr|H3BPE7|H3BPE7_HUMAN	RNA-binding protein FUS OS=Homo sapiens OX=9606 GN=FUS PE=1 SV=1	79.06	5	3	3	4	53497
CLTC	Q00610|CLH1_HUMAN	Clathrin heavy chain 1 OS=Homo sapiens OX=9606 GN=CLTC PE=1 SV=5	78.6	2	3	3	3	191613	CarbamidometilTodos
CLTC	tr|A0A087WVQ6|A0A087WVQ6_HUMAN	Clathrin heavy chain OS=Homo sapiens OX=9606 GN=CLTC PE=1 SV=1	78.6	2	3	3	3	192057	CarbamidometilTodos
QARS1	tr|A0A0U1RQT0|A0A0U1RQT0_HUMAN	Glutamine--tRNA ligase (Fragment) OS=Homo sapiens OX=9606 GN=QARS1 PE=1 SV=1	78.47	9	2	2	2	38501
QARS1	P47897|SYQ_HUMAN	Glutamine--tRNA ligase OS=Homo sapiens OX=9606 GN=QARS1 PE=1 SV=1	78.47	4	2	2	2	87799
QARS1	tr|C9J165|C9J165_HUMAN	Glutamine--tRNA ligase (Fragment) OS=Homo sapiens OX=9606 GN=QARS1 PE=1 SV=2	78.47	9	2	2	2	38056
QARS1	tr|A0A0U1RQU2|A0A0U1RQU2_HUMAN	Glutamine--tRNA ligase OS=Homo sapiens OX=9606 GN=QARS1 PE=1 SV=1	78.47	17	2	2	2	19218
QARS1	tr|A0A0U1RQM8|A0A0U1RQM8_HUMAN	Glutamine--tRNA ligase (Fragment) OS=Homo sapiens OX=9606 GN=QARS1 PE=1 SV=1	78.47	17	2	2	2	19098
DCD	P81605|DCD_HUMAN	Dermcidin OS=Homo sapiens OX=9606 GN=DCD PE=1 SV=2	78.44	20	2	2	2	11284
DYNC1I2	Q13409|DC1I2_HUMAN	Cytoplasmic dynein 1 intermediate chain 2 OS=Homo sapiens OX=9606 GN=DYNC1I2 PE=1 SV=3	78.4	5	2	2	2	71457
PFDN5	Q99471|PFD5_HUMAN	Prefoldin subunit 5 OS=Homo sapiens OX=9606 GN=PFDN5 PE=1 SV=2	78.17	19	2	2	2	17328
PSMD12	O00232|PSD12_HUMAN	26S proteasome non-ATPase regulatory subunit 12 OS=Homo sapiens OX=9606 GN=PSMD12 PE=1 SV=3	77.72	7	2	2	2	52904	CarbamidometilTodos
FMR1	tr|G3V0J0|G3V0J0_HUMAN	Synaptic functional regulator FMR1 OS=Homo sapiens OX=9606 GN=FMR1 PE=1 SV=1	77.71	6	3	3	3	66786
FMR1	tr|A0A8I5KZ21|A0A8I5KZ21_HUMAN	Synaptic functional regulator FMR1 OS=Homo sapiens OX=9606 GN=FMR1 PE=4 SV=1	77.71	6	3	3	3	66190
FMR1	tr|A0A8I5KT56|A0A8I5KT56_HUMAN	Synaptic functional regulator FMR1 OS=Homo sapiens OX=9606 GN=FMR1 PE=4 SV=1	77.71	7	3	3	3	64251
FMR1	tr|A8MQB8|A8MQB8_HUMAN	Synaptic functional regulator FMR1 OS=Homo sapiens OX=9606 GN=FMR1 PE=1 SV=1	77.71	6	3	3	3	65822
ELOB	tr|A0A8I5KUS5|A0A8I5KUS5_HUMAN	Elongin-B OS=Homo sapiens OX=9606 GN=ELOB PE=4 SV=1	77.43	27	2	2	2	10450	CarbamidometilTodos
ELOB	tr|B8ZZU8|B8ZZU8_HUMAN	Elongin-B OS=Homo sapiens OX=9606 GN=ELOB PE=1 SV=1	77.43	22	2	2	2	12527	CarbamidometilTodos
ELOB	Q15370|ELOB_HUMAN	Elongin-B OS=Homo sapiens OX=9606 GN=ELOB PE=1 SV=1	77.43	21	2	2	2	13133	CarbamidometilTodos
ELOB	tr|I3L0M9|I3L0M9_HUMAN	Elongin-B (Fragment) OS=Homo sapiens OX=9606 GN=ELOB PE=1 SV=1	77.43	18	2	2	2	15602	CarbamidometilTodos
MRPS11	P82912|RT11_HUMAN	28S ribosomal protein S11 mitochondrial OS=Homo sapiens OX=9606 GN=MRPS11 PE=1 SV=2	77.14	9	2	2	2	20616
HAUS7	Q99871|HAUS7_HUMAN	HAUS augmin-like complex subunit 7 OS=Homo sapiens OX=9606 GN=HAUS7 PE=1 SV=4	76.86	9	2	2	2	39794	CarbamidometilTodos
HAUS7	tr|A6NDA1|A6NDA1_HUMAN	HAUS augmin-like complex subunit 7 OS=Homo sapiens OX=9606 GN=HAUS7 PE=1 SV=1	76.86	25	2	2	2	14227	CarbamidometilTodos
RPL36	Q9Y3U8|RL36_HUMAN	60S ribosomal protein L36 OS=Homo sapiens OX=9606 GN=RPL36 PE=1 SV=3	76.79	29	3	3	3	12254	CarbamidometilTodos
MTFR1	tr|H0YBZ4|H0YBZ4_HUMAN	Mitochondrial fission regulator 1 (Fragment) OS=Homo sapiens OX=9606 GN=MTFR1 PE=1 SV=1	76.76	9	2	2	2	32051
MTFR1	Q15390|MTFR1_HUMAN	Mitochondrial fission regulator 1 OS=Homo sapiens OX=9606 GN=MTFR1 PE=1 SV=2	76.76	8	2	2	2	37001
ZWINT	O95229|ZWINT_HUMAN	ZW10 interactor OS=Homo sapiens OX=9606 GN=ZWINT PE=1 SV=2	76.41	9	2	2	2	31293
HDAC2	Q92769|HDAC2_HUMAN	Histone deacetylase 2 OS=Homo sapiens OX=9606 GN=HDAC2 PE=1 SV=2	76.34	4	2	2	2	55364	CarbamidometilTodos
RBM39	tr|H0Y4X3|H0Y4X3_HUMAN	RNA-binding protein 39 (Fragment) OS=Homo sapiens OX=9606 GN=RBM39 PE=1 SV=8	76.19	9	3	3	3	36633
RBM39	Q14498|RBM39_HUMAN	RNA-binding protein 39 OS=Homo sapiens OX=9606 GN=RBM39 PE=1 SV=2	76.19	6	3	3	3	59380
NCAPD3	tr|A0A8I5KT00|A0A8I5KT00_HUMAN	Condensin-2 complex subunit D3 OS=Homo sapiens OX=9606 GN=NCAPD3 PE=4 SV=1	75.94	2	2	2	2	167247	CarbamidometilTodos
NCAPD3	P42695|CNDD3_HUMAN	Condensin-2 complex subunit D3 OS=Homo sapiens OX=9606 GN=NCAPD3 PE=1 SV=2	75.94	2	2	2	2	168890	CarbamidometilTodos
CTSB	tr|A0A7I2V668|A0A7I2V668_HUMAN	Cathepsin B OS=Homo sapiens OX=9606 GN=CTSB PE=1 SV=1	75.76	9	2	2	2	29528	CarbamidometilTodos
CTSB	P07858|CATB_HUMAN	Cathepsin B OS=Homo sapiens OX=9606 GN=CTSB PE=1 SV=3	75.76	7	2	2	2	37822	CarbamidometilTodos
CTSB	tr|A0A7P0NGZ6|A0A7P0NGZ6_HUMAN	Cathepsin B OS=Homo sapiens OX=9606 GN=CTSB PE=1 SV=1	75.76	7	2	2	2	37765	CarbamidometilTodos
CTSB	tr|A0A7I2V440|A0A7I2V440_HUMAN	Cathepsin B OS=Homo sapiens OX=9606 GN=CTSB PE=1 SV=1	75.76	7	2	2	2	39702	CarbamidometilTodos
CTSB	tr|E9PHZ5|E9PHZ5_HUMAN	Cathepsin B OS=Homo sapiens OX=9606 GN=CTSB PE=1 SV=9	75.76	7	2	2	2	41296	CarbamidometilTodos
CTSB	tr|E9PQM1|E9PQM1_HUMAN	Cathepsin B OS=Homo sapiens OX=9606 GN=CTSB PE=1 SV=2	75.76	9	2	2	2	31368	CarbamidometilTodos
CTSB	tr|A0A7I2YQK9|A0A7I2YQK9_HUMAN	Cathepsin B OS=Homo sapiens OX=9606 GN=CTSB PE=1 SV=1	75.76	8	2	2	2	35948	CarbamidometilTodos
CTSB	tr|E9PR21|E9PR21_HUMAN	Cathepsin B OS=Homo sapiens OX=9606 GN=CTSB PE=1 SV=1	75.76	8	2	2	2	35504	CarbamidometilTodos
DYNLL2	Q96FJ2|DYL2_HUMAN	Dynein light chain 2 cytoplasmic OS=Homo sapiens OX=9606 GN=DYNLL2 PE=1 SV=1	75.65	25	2	2	2	10350	CarbamidometilTodos
DYNLL1	P63167|DYL1_HUMAN	Dynein light chain 1 cytoplasmic OS=Homo sapiens OX=9606 GN=DYNLL1 PE=1 SV=1	75.65	25	2	2	2	10366	CarbamidometilTodos
PIAS1	O75925|PIAS1_HUMAN	E3 SUMO-protein ligase PIAS1 OS=Homo sapiens OX=9606 GN=PIAS1 PE=1 SV=2	75.62	4	2	2	2	71836
CNOT4	O95628|CNOT4_HUMAN	CCR4-NOT transcription complex subunit 4 OS=Homo sapiens OX=9606 GN=CNOT4 PE=1 SV=3	75.61	10	4	4	4	63510	CarbamidometilTodos
U2AF1	Q01081|U2AF1_HUMAN	Splicing factor U2AF 35 kDa subunit OS=Homo sapiens OX=9606 GN=U2AF1 PE=1 SV=3	75.05	14	3	3	3	27872	Acetylation (Protein N-term)
MYLK2	Q9H1R3|MYLK2_HUMAN	Myosin light chain kinase 2 skeletal/cardiac muscle OS=Homo sapiens OX=9606 GN=MYLK2 PE=1 SV=3	74.98	2	3	3	13	64685	CarbamidometilTodos; Deamidation (NQ); Carbamidomethylation (DHKE X@N-term)
DRG1	Q9Y295|DRG1_HUMAN	Developmentally-regulated GTP-binding protein 1 OS=Homo sapiens OX=9606 GN=DRG1 PE=1 SV=1	74.89	7	2	2	2	40542
MRPS26	Q9BYN8|RT26_HUMAN	28S ribosomal protein S26 mitochondrial OS=Homo sapiens OX=9606 GN=MRPS26 PE=1 SV=1	74.76	14	3	3	3	24212
DDX21	tr|A0A8I5KNP3|A0A8I5KNP3_HUMAN	Nucleolar RNA helicase 2 OS=Homo sapiens OX=9606 GN=DDX21 PE=4 SV=1	74.67	7	4	4	4	85797
DDX21	Q9NR30|DDX21_HUMAN	Nucleolar RNA helicase 2 OS=Homo sapiens OX=9606 GN=DDX21 PE=1 SV=5	74.67	7	4	4	4	87344
DDX21	tr|A0A8I5KNN2|A0A8I5KNN2_HUMAN	Nucleolar RNA helicase 2 OS=Homo sapiens OX=9606 GN=DDX21 PE=4 SV=1	74.67	7	4	4	4	89956
DDX21	tr|A0A8I5KYZ4|A0A8I5KYZ4_HUMAN	Nucleolar RNA helicase 2 OS=Homo sapiens OX=9606 GN=DDX21 PE=4 SV=1	74.67	7	4	4	4	81578
RPS7	P62081|RS7_HUMAN	40S ribosomal protein S7 OS=Homo sapiens OX=9606 GN=RPS7 PE=1 SV=1	74.62	19	4	4	7	22127
PPP1CA	tr|E9PMD7|E9PMD7_HUMAN	Serine/threonine-protein phosphatase OS=Homo sapiens OX=9606 GN=PPP1CA PE=1 SV=2	74.53	11	3	2	3	33425
PPP1CA	P62136|PP1A_HUMAN	Serine/threonine-protein phosphatase PP1-alpha catalytic subunit OS=Homo sapiens OX=9606 GN=PPP1CA PE=1 SV=1	74.53	10	3	2	3	37512
SNRPE	P62304|RUXE_HUMAN	Small nuclear ribonucleoprotein E OS=Homo sapiens OX=9606 GN=SNRPE PE=1 SV=1	74.48	25	2	2	4	10804	Oxidation (M); Sodium adduct
EXOSC5	tr|M0R050|M0R050_HUMAN	Exosome complex component RRP46 OS=Homo sapiens OX=9606 GN=EXOSC5 PE=1 SV=1	74.43	13	2	2	2	21256	CarbamidometilTodos
EXOSC5	Q9NQT4|EXOS5_HUMAN	Exosome complex component RRP46 OS=Homo sapiens OX=9606 GN=EXOSC5 PE=1 SV=1	74.43	11	2	2	2	25249	CarbamidometilTodos
EXOSC5	tr|M0R102|M0R102_HUMAN	Exosome complex component RRP46 OS=Homo sapiens OX=9606 GN=EXOSC5 PE=1 SV=9	74.43	10	2	2	2	27465	CarbamidometilTodos
UPF1	Q92900|RENT1_HUMAN	Regulator of nonsense transcripts 1 OS=Homo sapiens OX=9606 GN=UPF1 PE=1 SV=2	74.4	3	3	3	3	124345
EIF4E	P06730|IF4E_HUMAN	Eukaryotic translation initiation factor 4E OS=Homo sapiens OX=9606 GN=EIF4E PE=1 SV=2	74.25	12	2	2	2	25097	CarbamidometilTodos
EIF4E	tr|D6RBW1|D6RBW1_HUMAN	Eukaryotic translation initiation factor 4E OS=Homo sapiens OX=9606 GN=EIF4E PE=1 SV=1	74.25	10	2	2	2	28512	CarbamidometilTodos
C7orf50	Q9BRJ6|CG050_HUMAN	Uncharacterized protein C7orf50 OS=Homo sapiens OX=9606 GN=C7orf50 PE=1 SV=1	73.94	19	2	2	3	22083
C7orf50	tr|C9JQV0|C9JQV0_HUMAN	Uncharacterized protein C7orf50 (Fragment) OS=Homo sapiens OX=9606 GN=C7orf50 PE=1 SV=1	73.94	19	2	2	3	21883
CKAP2	Q8WWK9|CKAP2_HUMAN	Cytoskeleton-associated protein 2 OS=Homo sapiens OX=9606 GN=CKAP2 PE=1 SV=1	73.77	4	2	2	2	76987
THRAP3	tr|A0A3B3ITZ9|A0A3B3ITZ9_HUMAN	Thyroid hormone receptor-associated protein 3 OS=Homo sapiens OX=9606 GN=THRAP3 PE=1 SV=1	73.72	4	3	3	3	103523
THRAP3	Q9Y2W1|TR150_HUMAN	Thyroid hormone receptor-associated protein 3 OS=Homo sapiens OX=9606 GN=THRAP3 PE=1 SV=2	73.72	4	3	3	3	108666
ANKRD40	Q6AI12|ANR40_HUMAN	Ankyrin repeat domain-containing protein 40 OS=Homo sapiens OX=9606 GN=ANKRD40 PE=1 SV=2	73.67	7	2	2	3	41089	CarbamidometilTodos
CSNK2A3	Q8NEV1|CSK23_HUMAN	Casein kinase II subunit alpha 3 OS=Homo sapiens OX=9606 GN=CSNK2A3 PE=1 SV=2	73.56	8	2	2	2	45220
CSNK2A1	tr|V9GYA2|V9GYA2_HUMAN	Casein kinase II subunit alpha (Fragment) OS=Homo sapiens OX=9606 GN=CSNK2A1 PE=1 SV=2	73.56	23	2	2	2	16943
CSNK2A1	tr|A0A2R8YEW1|A0A2R8YEW1_HUMAN	Casein kinase II subunit alpha (Fragment) OS=Homo sapiens OX=9606 GN=CSNK2A1 PE=1 SV=1	73.56	25	2	2	2	15514
CSNK2A1	P68400|CSK21_HUMAN	Casein kinase II subunit alpha OS=Homo sapiens OX=9606 GN=CSNK2A1 PE=1 SV=1	73.56	8	2	2	2	45144
CSNK2A1	tr|E7EU96|E7EU96_HUMAN	Casein kinase II subunit alpha OS=Homo sapiens OX=9606 GN=CSNK2A1 PE=1 SV=1	73.56	9	2	2	2	45311
CSNK2A1	tr|A0A2R8YD58|A0A2R8YD58_HUMAN	Casein kinase II subunit alpha OS=Homo sapiens OX=9606 GN=CSNK2A1 PE=1 SV=1	73.56	9	2	2	2	44419
CSNK2A1	tr|A0A2R8YF43|A0A2R8YF43_HUMAN	Casein kinase II subunit alpha OS=Homo sapiens OX=9606 GN=CSNK2A1 PE=1 SV=1	73.56	9	2	2	2	41791
CSNK2A1	tr|A0A2R8Y5A0|A0A2R8Y5A0_HUMAN	Casein kinase II subunit alpha OS=Homo sapiens OX=9606 GN=CSNK2A1 PE=1 SV=1	73.56	9	2	2	2	40718
CSNK2A1	tr|A0A2R8Y4H0|A0A2R8Y4H0_HUMAN	Casein kinase II subunit alpha OS=Homo sapiens OX=9606 GN=CSNK2A1 PE=1 SV=1	73.56	13	2	2	2	30358
CSNK2A1	tr|A0A2R8Y4D6|A0A2R8Y4D6_HUMAN	Casein kinase II subunit alpha (Fragment) OS=Homo sapiens OX=9606 GN=CSNK2A1 PE=1 SV=1	73.56	16	2	2	2	24537
VIPAS39	Q9H9C1|SPE39_HUMAN	Spermatogenesis-defective protein 39 homolog OS=Homo sapiens OX=9606 GN=VIPAS39 PE=1 SV=1	73.55	5	2	2	2	57005	CarbamidometilTodos
VIPAS39	tr|G3V4K3|G3V4K3_HUMAN	Spermatogenesis-defective protein 39 homolog OS=Homo sapiens OX=9606 GN=VIPAS39 PE=1 SV=1	73.55	5	2	2	2	59719	CarbamidometilTodos
RCN1	Q15293|RCN1_HUMAN	Reticulocalbin-1 OS=Homo sapiens OX=9606 GN=RCN1 PE=1 SV=1	73.52	8	2	2	3	38890
CDK9	P50750|CDK9_HUMAN	Cyclin-dependent kinase 9 OS=Homo sapiens OX=9606 GN=CDK9 PE=1 SV=3	73.49	8	3	3	3	42778
PSMA5	P28066|PSA5_HUMAN	Proteasome subunit alpha type-5 OS=Homo sapiens OX=9606 GN=PSMA5 PE=1 SV=3	73.19	11	2	2	3	26411	Oxidation (M)
TRIM11	tr|R4GMV1|R4GMV1_HUMAN	E3 ubiquitin-protein ligase TRIM11 OS=Homo sapiens OX=9606 GN=TRIM11 PE=1 SV=1	73.15	6	2	2	2	38710
TRIM11	Q96F44|TRI11_HUMAN	E3 ubiquitin-protein ligase TRIM11 OS=Homo sapiens OX=9606 GN=TRIM11 PE=1 SV=2	73.15	4	2	2	2	52774
NSF	tr|I3L0N3|I3L0N3_HUMAN	Vesicle-fusing ATPase OS=Homo sapiens OX=9606 GN=NSF PE=1 SV=1	73.11	5	3	3	3	82092
NSF	P46459|NSF_HUMAN	Vesicle-fusing ATPase OS=Homo sapiens OX=9606 GN=NSF PE=1 SV=3	73.11	5	3	3	3	82594
PRKRA	tr|A0A7I2V3L6|A0A7I2V3L6_HUMAN	Interferon-inducible double-stranded RNA-dependent protein kinase activator A OS=Homo sapiens OX=9606 GN=PRKRA PE=1 SV=1	73.07	26	2	2	2	11695	CarbamidometilTodos
PRKRA	tr|A0A7I2V5C2|A0A7I2V5C2_HUMAN	Interferon-inducible double-stranded RNA-dependent protein kinase activator A OS=Homo sapiens OX=9606 GN=PRKRA PE=1 SV=1	73.07	26	2	2	2	11628	CarbamidometilTodos
PRKRA	tr|G5E9Q4|G5E9Q4_HUMAN	Interferon-inducible double-stranded RNA-dependent protein kinase activator A OS=Homo sapiens OX=9606 GN=PRKRA PE=1 SV=1	73.07	27	2	2	2	11509	CarbamidometilTodos
PRKRA	tr|A0A7I2V5H3|A0A7I2V5H3_HUMAN	Interferon-inducible double-stranded RNA-dependent protein kinase activator A OS=Homo sapiens OX=9606 GN=PRKRA PE=1 SV=1	73.07	15	2	2	2	21556	CarbamidometilTodos
PRKRA	tr|A0A7I2YQ87|A0A7I2YQ87_HUMAN	Interferon-inducible double-stranded RNA-dependent protein kinase activator A OS=Homo sapiens OX=9606 GN=PRKRA PE=1 SV=1	73.07	16	2	2	2	19520	CarbamidometilTodos
PRKRA	O75569|PRKRA_HUMAN	Interferon-inducible double-stranded RNA-dependent protein kinase activator A OS=Homo sapiens OX=9606 GN=PRKRA PE=1 SV=1	73.07	9	2	2	2	34404	CarbamidometilTodos
PRKRA	tr|C9JMM3|C9JMM3_HUMAN	Interferon-inducible double-stranded RNA-dependent protein kinase activator A OS=Homo sapiens OX=9606 GN=PRKRA PE=1 SV=9	73.07	22	2	2	2	14217	CarbamidometilTodos
PRKRA	tr|F8WEG8|F8WEG8_HUMAN	Interferon-inducible double-stranded RNA-dependent protein kinase activator A OS=Homo sapiens OX=9606 GN=PRKRA PE=1 SV=1	73.07	29	2	2	2	10414	CarbamidometilTodos
PRKRA	tr|A0A7I2V593|A0A7I2V593_HUMAN	Interferon-inducible double-stranded RNA-dependent protein kinase activator A (Fragment) OS=Homo sapiens OX=9606 GN=PRKRA PE=1 SV=1	73.07	30	2	2	2	10122	CarbamidometilTodos
PRKRA	tr|A0A7I2V2P4|A0A7I2V2P4_HUMAN	Interferon-inducible double-stranded RNA-dependent protein kinase activator A OS=Homo sapiens OX=9606 GN=PRKRA PE=1 SV=1	73.07	30	2	2	2	10228	CarbamidometilTodos
PRKRA	tr|A0A7I2V315|A0A7I2V315_HUMAN	Interferon-inducible double-stranded RNA-dependent protein kinase activator A (Fragment) OS=Homo sapiens OX=9606 GN=PRKRA PE=1 SV=1	73.07	50	2	2	2	6081	CarbamidometilTodos
AKAP8L	tr|A0A7P0TAJ5|A0A7P0TAJ5_HUMAN	A-kinase anchor protein 8-like OS=Homo sapiens OX=9606 GN=AKAP8L PE=1 SV=1	73.04	4	2	2	2	59789	CarbamidometilTodos
AKAP8L	tr|A0A7P0TAE3|A0A7P0TAE3_HUMAN	A-kinase anchor protein 8-like OS=Homo sapiens OX=9606 GN=AKAP8L PE=1 SV=1	73.04	4	2	2	2	68194	CarbamidometilTodos
AKAP8L	Q9ULX6|AKP8L_HUMAN	A-kinase anchor protein 8-like OS=Homo sapiens OX=9606 GN=AKAP8L PE=1 SV=4	73.04	4	2	2	2	71640	CarbamidometilTodos
SNRPA	tr|M0R0G9|M0R0G9_HUMAN	U1 small nuclear ribonucleoprotein A OS=Homo sapiens OX=9606 GN=SNRPA PE=1 SV=1	72.97	36	3	2	4	10083
SNRPA	tr|M0QXK2|M0QXK2_HUMAN	U1 small nuclear ribonucleoprotein A (Fragment) OS=Homo sapiens OX=9606 GN=SNRPA PE=1 SV=8	72.97	24	3	2	4	14547
SNRPA	tr|M0R221|M0R221_HUMAN	U1 small nuclear ribonucleoprotein A (Fragment) OS=Homo sapiens OX=9606 GN=SNRPA PE=1 SV=1	72.97	22	3	2	4	15946
SNRPA	tr|M0R2B8|M0R2B8_HUMAN	U1 small nuclear ribonucleoprotein A (Fragment) OS=Homo sapiens OX=9606 GN=SNRPA PE=1 SV=1	72.97	21	3	2	4	16560
SNRPA	P09012|SNRPA_HUMAN	U1 small nuclear ribonucleoprotein A OS=Homo sapiens OX=9606 GN=SNRPA PE=1 SV=3	72.97	11	3	2	4	31280
PSMD1	tr|A0A7I2V491|A0A7I2V491_HUMAN	26S proteasome non-ATPase regulatory subunit 1 OS=Homo sapiens OX=9606 GN=PSMD1 PE=1 SV=1	72.71	6	3	3	3	67221	CarbamidometilTodos
PSMD1	tr|A0A7I2YQI9|A0A7I2YQI9_HUMAN	26S proteasome non-ATPase regulatory subunit 1 OS=Homo sapiens OX=9606 GN=PSMD1 PE=1 SV=1	72.71	5	3	3	3	78184	CarbamidometilTodos
PSMD1	tr|A0A7I2V4X0|A0A7I2V4X0_HUMAN	26S proteasome non-ATPase regulatory subunit 1 OS=Homo sapiens OX=9606 GN=PSMD1 PE=1 SV=1	72.71	4	3	3	3	89041	CarbamidometilTodos
PSMD1	tr|A0A7I2V479|A0A7I2V479_HUMAN	26S proteasome non-ATPase regulatory subunit 1 OS=Homo sapiens OX=9606 GN=PSMD1 PE=1 SV=1	72.71	4	3	3	3	99468	CarbamidometilTodos
PSMD1	tr|A0A7P0MW50|A0A7P0MW50_HUMAN	26S proteasome non-ATPase regulatory subunit 1 OS=Homo sapiens OX=9606 GN=PSMD1 PE=1 SV=1	72.71	4	3	3	3	98956	CarbamidometilTodos
PSMD1	tr|A0A7I2V2K8|A0A7I2V2K8_HUMAN	26S proteasome non-ATPase regulatory subunit 1 OS=Homo sapiens OX=9606 GN=PSMD1 PE=1 SV=1	72.71	4	3	3	3	98960	CarbamidometilTodos
PSMD1	tr|A0A7I2V262|A0A7I2V262_HUMAN	26S proteasome non-ATPase regulatory subunit 1 OS=Homo sapiens OX=9606 GN=PSMD1 PE=1 SV=1	72.71	4	3	3	3	100886	CarbamidometilTodos
PSMD1	tr|A0A7I2YQY1|A0A7I2YQY1_HUMAN	26S proteasome non-ATPase regulatory subunit 1 OS=Homo sapiens OX=9606 GN=PSMD1 PE=1 SV=1	72.71	4	3	3	3	100954	CarbamidometilTodos
PSMD1	tr|A0A087WW66|A0A087WW66_HUMAN	26S proteasome non-ATPase regulatory subunit 1 OS=Homo sapiens OX=9606 GN=PSMD1 PE=1 SV=2	72.71	4	3	3	3	101554	CarbamidometilTodos
PSMD1	tr|A0A7I2V5C8|A0A7I2V5C8_HUMAN	26S proteasome non-ATPase regulatory subunit 1 OS=Homo sapiens OX=9606 GN=PSMD1 PE=1 SV=1	72.71	4	3	3	3	102539	CarbamidometilTodos
PSMD1	tr|A0A7I2V523|A0A7I2V523_HUMAN	26S proteasome non-ATPase regulatory subunit 1 OS=Homo sapiens OX=9606 GN=PSMD1 PE=1 SV=1	72.71	4	3	3	3	102534	CarbamidometilTodos
PSMD1	Q99460|PSMD1_HUMAN	26S proteasome non-ATPase regulatory subunit 1 OS=Homo sapiens OX=9606 GN=PSMD1 PE=1 SV=2	72.71	4	3	3	3	105836	CarbamidometilTodos
ITPKC	Q96DU7|IP3KC_HUMAN	Inositol-trisphosphate 3-kinase C OS=Homo sapiens OX=9606 GN=ITPKC PE=1 SV=1	72.21	8	4	4	4	75207	CarbamidometilTodos
TPI1	P60174|TPIS_HUMAN	Triosephosphate isomerase OS=Homo sapiens OX=9606 GN=TPI1 PE=1 SV=4	72.12	9	2	2	2	26669	CarbamidometilTodos
TAB1	Q15750|TAB1_HUMAN	TGF-beta-activated kinase 1 and MAP3K7-binding protein 1 OS=Homo sapiens OX=9606 GN=TAB1 PE=1 SV=1	71.79	5	2	2	2	54644	CarbamidometilTodos
S100A7	P31151|S10A7_HUMAN	Protein S100-A7 OS=Homo sapiens OX=9606 GN=S100A7 PE=1 SV=4	71.58	35	3	3	4	11471	CarbamidometilTodos; Mutation
IGHV4-34	P06331|HV434_HUMAN	Immunoglobulin heavy variable 4-34 OS=Homo sapiens OX=9606 GN=IGHV4-34 PE=1 SV=2	71.17	13	2	2	2	13815	CarbamidometilTodos
IGHV4-30-2	A0A087WSY4|HV432_HUMAN	Immunoglobulin heavy variable 4-30-2 OS=Homo sapiens OX=9606 GN=IGHV4-30-2 PE=3 SV=1	71.17	14	2	2	2	13025	CarbamidometilTodos
IGHV4-31	P0DP07|HV431_HUMAN	Immunoglobulin heavy variable 4-31 OS=Homo sapiens OX=9606 GN=IGHV4-31 PE=3 SV=1	71.17	14	2	2	2	13095	CarbamidometilTodos
IGHV4-61	A0A0C4DH41|HV461_HUMAN	Immunoglobulin heavy variable 4-61 OS=Homo sapiens OX=9606 GN=IGHV4-61 PE=1 SV=1	71.17	14	2	2	2	13066	CarbamidometilTodos
IGHV4-30-4	P0DP06|HVD34_HUMAN	Immunoglobulin heavy variable 4-30-4 OS=Homo sapiens OX=9606 GN=IGHV4-30-4 PE=3 SV=1	71.17	14	2	2	2	13156	CarbamidometilTodos
IGHV4-38-2	P0DP08|HVD82_HUMAN	Immunoglobulin heavy variable 4-38-2 OS=Homo sapiens OX=9606 GN=IGHV4-38-2 PE=3 SV=1	71.17	14	2	2	2	13016	CarbamidometilTodos
9606	tr|A0A087WW49|A0A087WW49_HUMAN	Ig-like domain-containing protein (Fragment) OS=Homo sapiens OX=9606 PE=4 SV=1	71.17	14	2	2	2	12944	CarbamidometilTodos
IGHV4-4	A0A075B6R2|HV404_HUMAN	Immunoglobulin heavy variable 4-4 OS=Homo sapiens OX=9606 GN=IGHV4-4 PE=3 SV=2	71.17	14	2	2	2	12848	CarbamidometilTodos
IGHV4-59	P01825|HV459_HUMAN	Immunoglobulin heavy variable 4-59 OS=Homo sapiens OX=9606 GN=IGHV4-59 PE=1 SV=2	71.17	14	2	2	2	12936	CarbamidometilTodos
IGHV4-39	P01824|HV439_HUMAN	Immunoglobulin heavy variable 4-39 OS=Homo sapiens OX=9606 GN=IGHV4-39 PE=1 SV=2	71.17	13	2	2	2	13917	CarbamidometilTodos
MOB4	Q9Y3A3|PHOCN_HUMAN	MOB-like protein phocein OS=Homo sapiens OX=9606 GN=MOB4 PE=1 SV=1	71.02	16	3	3	4	26032	CarbamidometilTodos
HSPE1-MOB4	tr|S4R3N1|S4R3N1_HUMAN	10 kDa heat shock protein mitochondrial OS=Homo sapiens OX=9606 GN=HSPE1-MOB4 PE=1 SV=1	71.02	14	3	3	4	29737	CarbamidometilTodos
H2AC14	Q99878|H2A1J_HUMAN	Histone H2A type 1-J OS=Homo sapiens OX=9606 GN=H2AC14 PE=1 SV=3	71.02	22	2	2	5	13936
H2AC12	Q96KK5|H2A1H_HUMAN	Histone H2A type 1-H OS=Homo sapiens OX=9606 GN=H2AC12 PE=1 SV=3	71.02	22	2	2	5	13906
H2AC20	Q16777|H2A2C_HUMAN	Histone H2A type 2-C OS=Homo sapiens OX=9606 GN=H2AC20 PE=1 SV=4	71.02	22	2	2	5	13988
H2AJ	Q9BTM1|H2AJ_HUMAN	Histone H2A.J OS=Homo sapiens OX=9606 GN=H2AJ PE=1 SV=1	71.02	22	2	2	5	14019
H2AC4	P04908|H2A1B_HUMAN	Histone H2A type 1-B/E OS=Homo sapiens OX=9606 GN=H2AC4 PE=1 SV=2	71.02	22	2	2	5	14135
H2AC18	Q6FI13|H2A2A_HUMAN	Histone H2A type 2-A OS=Homo sapiens OX=9606 GN=H2AC18 PE=1 SV=3	71.02	22	2	2	5	14095
H2AW	Q7L7L0|H2A3_HUMAN	Histone H2A type 3 OS=Homo sapiens OX=9606 GN=H2AW PE=1 SV=3	71.02	22	2	2	5	14121
H2AC6	Q93077|H2A1C_HUMAN	Histone H2A type 1-C OS=Homo sapiens OX=9606 GN=H2AC6 PE=1 SV=3	71.02	22	2	2	5	14105
H2AC11	P0C0S8|H2A1_HUMAN	Histone H2A type 1 OS=Homo sapiens OX=9606 GN=H2AC11 PE=1 SV=2	71.02	22	2	2	5	14091
H2AC7	P20671|H2A1D_HUMAN	Histone H2A type 1-D OS=Homo sapiens OX=9606 GN=H2AC7 PE=1 SV=2	71.02	22	2	2	5	14107
H2AC1	Q96QV6|H2A1A_HUMAN	Histone H2A type 1-A OS=Homo sapiens OX=9606 GN=H2AC1 PE=1 SV=3	71.02	21	2	2	5	14233
H2AX	P16104|H2AX_HUMAN	Histone H2AX OS=Homo sapiens OX=9606 GN=H2AX PE=1 SV=2	71.02	20	2	2	5	15145
hCG_2039566	tr|A0A0U1RR32|A0A0U1RR32_HUMAN	Histone H2A OS=Homo sapiens OX=9606 GN=hCG_2039566 PE=3 SV=1	71.02	17	2	2	5	18482
9606	tr|A0A0U1RRH7|A0A0U1RRH7_HUMAN	Histone H2A OS=Homo sapiens OX=9606 PE=3 SV=1	71.02	16	2	2	5	18553
H2AC21	Q8IUE6|H2A2B_HUMAN	Histone H2A type 2-B OS=Homo sapiens OX=9606 GN=H2AC21 PE=1 SV=3	71.02	22	2	2	5	13995
RPL26	tr|J3QRI7|J3QRI7_HUMAN	60S ribosomal protein L26 (Fragment) OS=Homo sapiens OX=9606 GN=RPL26 PE=3 SV=1	70.88	24	3	3	4	12630	Oxidation (M)
9606	tr|J3QQQ9|J3QQQ9_HUMAN	KOW domain-containing protein OS=Homo sapiens OX=9606 PE=3 SV=1	70.88	24	3	3	4	12692	Oxidation (M)
RPL26	tr|J3QQV1|J3QQV1_HUMAN	60S ribosomal protein L26 OS=Homo sapiens OX=9606 GN=RPL26 PE=3 SV=1	70.88	24	3	3	4	12934	Oxidation (M)
RPL26L1	tr|E5RIT6|E5RIT6_HUMAN	60S ribosomal protein L26-like 1 (Fragment) OS=Homo sapiens OX=9606 GN=RPL26L1 PE=1 SV=1	70.88	20	3	3	4	15207	Oxidation (M)
RPL26	tr|J3QRC4|J3QRC4_HUMAN	60S ribosomal protein L26 (Fragment) OS=Homo sapiens OX=9606 GN=RPL26 PE=3 SV=1	70.88	19	3	3	4	15759	Oxidation (M)
RPL26L1	Q9UNX3|RL26L_HUMAN	60S ribosomal protein L26-like 1 OS=Homo sapiens OX=9606 GN=RPL26L1 PE=1 SV=1	70.88	18	3	3	4	17256	Oxidation (M)
RPL26	P61254|RL26_HUMAN	60S ribosomal protein L26 OS=Homo sapiens OX=9606 GN=RPL26 PE=1 SV=1	70.88	18	3	3	4	17258	Oxidation (M)
SNRPG	tr|Q49AN9|Q49AN9_HUMAN	Small nuclear ribonucleoprotein G OS=Homo sapiens OX=9606 GN=SNRPG PE=1 SV=1	70.87	20	2	2	2	7101
SNRPG	tr|F5H013|F5H013_HUMAN	Small nuclear ribonucleoprotein G OS=Homo sapiens OX=9606 GN=SNRPG PE=1 SV=1	70.87	19	2	2	2	7596
SNRPG	P62308|RUXG_HUMAN	Small nuclear ribonucleoprotein G OS=Homo sapiens OX=9606 GN=SNRPG PE=1 SV=1	70.87	17	2	2	2	8496
SNRPGP15	A8MWD9|RUXGL_HUMAN	Putative small nuclear ribonucleoprotein G-like protein 15 OS=Homo sapiens OX=9606 GN=SNRPGP15 PE=5 SV=2	70.87	17	2	2	2	8544
SKP1	tr|E5RJR5|E5RJR5_HUMAN	S-phase kinase-associated protein 1 OS=Homo sapiens OX=9606 GN=SKP1 PE=1 SV=1	70.6	15	2	2	2	18720
ANXA1	P04083|ANXA1_HUMAN	Annexin A1 OS=Homo sapiens OX=9606 GN=ANXA1 PE=1 SV=2	70.18	8	2	2	2	38714
RCOR1	Q9UKL0|RCOR1_HUMAN	REST corepressor 1 OS=Homo sapiens OX=9606 GN=RCOR1 PE=1 SV=2	70.13	5	2	2	2	53327
SART3	Q15020|SART3_HUMAN	Squamous cell carcinoma antigen recognized by T-cells 3 OS=Homo sapiens OX=9606 GN=SART3 PE=1 SV=1	69.91	4	3	3	3	109935
SART3	tr|A0A499FI31|A0A499FI31_HUMAN	Squamous cell carcinoma antigen recognized by T-cells 3 OS=Homo sapiens OX=9606 GN=SART3 PE=1 SV=1	69.91	3	3	3	3	111958
MRPS6	P82932|RT06_HUMAN	28S ribosomal protein S6 mitochondrial OS=Homo sapiens OX=9606 GN=MRPS6 PE=1 SV=3	69.84	23	3	3	3	14227	CarbamidometilTodos
MRPS10	P82664|RT10_HUMAN	28S ribosomal protein S10 mitochondrial OS=Homo sapiens OX=9606 GN=MRPS10 PE=1 SV=2	69.83	13	2	2	2	22999
CEP55	Q53EZ4|CEP55_HUMAN	Centrosomal protein of 55 kDa OS=Homo sapiens OX=9606 GN=CEP55 PE=1 SV=3	69.73	10	4	4	4	54178	Mutation
TCF12	Q99081|HTF4_HUMAN	Transcription factor 12 OS=Homo sapiens OX=9606 GN=TCF12 PE=1 SV=1	69.57	5	2	2	2	72965
TCF12	tr|B4DGI9|B4DGI9_HUMAN	Transcription factor 12 (Fragment) OS=Homo sapiens OX=9606 GN=TCF12 PE=1 SV=1	69.57	5	2	2	2	71856
PJA1	Q8NG27|PJA1_HUMAN	E3 ubiquitin-protein ligase Praja-1 OS=Homo sapiens OX=9606 GN=PJA1 PE=1 SV=2	69.54	5	2	2	3	71003
RPL13	P26373|RL13_HUMAN	60S ribosomal protein L13 OS=Homo sapiens OX=9606 GN=RPL13 PE=1 SV=4	68.85	10	2	2	3	24261	Oxidation (M)
BPIFA1	Q9NP55|BPIA1_HUMAN	BPI fold-containing family A member 1 OS=Homo sapiens OX=9606 GN=BPIFA1 PE=1 SV=1	68.85	10	2	2	2	26713
ARHGEF2	Q92974|ARHG2_HUMAN	Rho guanine nucleotide exchange factor 2 OS=Homo sapiens OX=9606 GN=ARHGEF2 PE=1 SV=4	68.79	3	3	3	4	111543
ARHGEF2	tr|V9GYM8|V9GYM8_HUMAN	Rho guanine nucleotide exchange factor 2 OS=Homo sapiens OX=9606 GN=ARHGEF2 PE=1 SV=1	68.79	3	3	3	4	116071
ARHGEF2	tr|A0A5F9ZI21|A0A5F9ZI21_HUMAN	Rho guanine nucleotide exchange factor 2 OS=Homo sapiens OX=9606 GN=ARHGEF2 PE=1 SV=1	68.79	3	3	3	4	126638
NCCRP1	Q6ZVX7|FBX50_HUMAN	F-box only protein 50 OS=Homo sapiens OX=9606 GN=NCCRP1 PE=1 SV=1	68.53	7	2	2	2	30847
PSMA1	P25786|PSA1_HUMAN	Proteasome subunit alpha type-1 OS=Homo sapiens OX=9606 GN=PSMA1 PE=1 SV=1	68.37	11	2	2	2	29556
RPL38	P63173|RL38_HUMAN	60S ribosomal protein L38 OS=Homo sapiens OX=9606 GN=RPL38 PE=1 SV=2	68.24	46	3	3	3	8218
VCL	P18206|VINC_HUMAN	Vinculin OS=Homo sapiens OX=9606 GN=VCL PE=1 SV=4	68.08	2	2	2	2	123799
RDH13	Q8NBN7|RDH13_HUMAN	Retinol dehydrogenase 13 OS=Homo sapiens OX=9606 GN=RDH13 PE=1 SV=2	67.57	7	2	2	2	35932
MTREX	P42285|MTREX_HUMAN	Exosome RNA helicase MTR4 OS=Homo sapiens OX=9606 GN=MTREX PE=1 SV=3	66.95	3	2	2	2	117805
HBG1	P69891|HBG1_HUMAN	Hemoglobin subunit gamma-1 OS=Homo sapiens OX=9606 GN=HBG1 PE=1 SV=2	66.92	21	3	2	3	16140	CarbamidometilTodos
HBG2	P69892|HBG2_HUMAN	Hemoglobin subunit gamma-2 OS=Homo sapiens OX=9606 GN=HBG2 PE=1 SV=2	66.92	21	3	2	3	16126	CarbamidometilTodos
9606	tr|A0A2R8Y7X9|A0A2R8Y7X9_HUMAN	GLOBIN domain-containing protein OS=Homo sapiens OX=9606 PE=3 SV=1	66.92	18	3	2	3	18420	CarbamidometilTodos
GATAD2B	Q8WXI9|P66B_HUMAN	Transcriptional repressor p66-beta OS=Homo sapiens OX=9606 GN=GATAD2B PE=1 SV=1	66.43	4	2	2	2	65261
CSNK2B	P67870|CSK2B_HUMAN	Casein kinase II subunit beta OS=Homo sapiens OX=9606 GN=CSNK2B PE=1 SV=1	65.99	12	2	2	2	24942	CarbamidometilTodos
CSNK2B	tr|Q5SRQ3|Q5SRQ3_HUMAN	Casein kinase II subunit beta OS=Homo sapiens OX=9606 GN=CSNK2B PE=1 SV=1	65.99	11	2	2	2	26673	CarbamidometilTodos
CSNK2B	tr|A0A7I2YQ78|A0A7I2YQ78_HUMAN	Casein kinase II subunit beta OS=Homo sapiens OX=9606 GN=CSNK2B PE=1 SV=1	65.99	11	2	2	2	26668	CarbamidometilTodos
CSNK2B	tr|Q5SRQ6|Q5SRQ6_HUMAN	Casein kinase II subunit beta OS=Homo sapiens OX=9606 GN=CSNK2B PE=1 SV=2	65.99	11	2	2	2	26926	CarbamidometilTodos
CSNK2B	tr|A0A0G2JM12|A0A0G2JM12_HUMAN	Casein kinase II subunit beta OS=Homo sapiens OX=9606 GN=CSNK2B PE=1 SV=1	65.99	8	2	2	2	34752	CarbamidometilTodos
CSNK2B	tr|N0E472|N0E472_HUMAN	Casein kinase II subunit beta OS=Homo sapiens OX=9606 GN=CSNK2B PE=1 SV=1	65.99	8	2	2	2	34805	CarbamidometilTodos
ZBTB11	tr|A0A8I5KRR0|A0A8I5KRR0_HUMAN	Zinc finger and BTB domain-containing protein 11 OS=Homo sapiens OX=9606 GN=ZBTB11 PE=4 SV=1	65.85	2	2	2	2	103483
ZBTB11	O95625|ZBT11_HUMAN	Zinc finger and BTB domain-containing protein 11 OS=Homo sapiens OX=9606 GN=ZBTB11 PE=1 SV=2	65.85	2	2	2	2	119384
SERPINA12	Q8IW75|SPA12_HUMAN	Serpin A12 OS=Homo sapiens OX=9606 GN=SERPINA12 PE=1 SV=1	65.54	5	2	2	2	47175
CPSF6	Q16630|CPSF6_HUMAN	Cleavage and polyadenylation specificity factor subunit 6 OS=Homo sapiens OX=9606 GN=CPSF6 PE=1 SV=2	65.51	5	2	2	2	59210	CarbamidometilTodos
CPSF6	tr|F8WJN3|F8WJN3_HUMAN	Cleavage and polyadenylation specificity factor subunit 6 OS=Homo sapiens OX=9606 GN=CPSF6 PE=1 SV=1	65.51	6	2	2	2	52270	CarbamidometilTodos
CDC73	tr|A0A2R8YHB3|A0A2R8YHB3_HUMAN	Parafibromin OS=Homo sapiens OX=9606 GN=CDC73 PE=1 SV=1	65.42	5	2	2	2	43862
CDC73	tr|A0A1B0GUB2|A0A1B0GUB2_HUMAN	Parafibromin OS=Homo sapiens OX=9606 GN=CDC73 PE=1 SV=1	65.42	5	2	2	2	51454
CDC73	tr|A0A3B3IRP5|A0A3B3IRP5_HUMAN	Parafibromin OS=Homo sapiens OX=9606 GN=CDC73 PE=1 SV=1	65.42	4	2	2	2	54156
CDC73	Q6P1J9|CDC73_HUMAN	Parafibromin OS=Homo sapiens OX=9606 GN=CDC73 PE=1 SV=1	65.42	4	2	2	2	60577
ATXN2L	tr|H3BUF6|H3BUF6_HUMAN	Ataxin-2-like protein OS=Homo sapiens OX=9606 GN=ATXN2L PE=1 SV=1	65.23	3	3	3	3	112714
ATXN2L	Q8WWM7|ATX2L_HUMAN	Ataxin-2-like protein OS=Homo sapiens OX=9606 GN=ATXN2L PE=1 SV=2	65.23	3	3	3	3	113374
DDX23	Q9BUQ8|DDX23_HUMAN	Probable ATP-dependent RNA helicase DDX23 OS=Homo sapiens OX=9606 GN=DDX23 PE=1 SV=3	65.21	4	2	2	2	95583
RING1	Q06587|RING1_HUMAN	E3 ubiquitin-protein ligase RING1 OS=Homo sapiens OX=9606 GN=RING1 PE=1 SV=2	65.14	6	2	2	3	42429	CarbamidometilTodos
TRIM32	Q13049|TRI32_HUMAN	E3 ubiquitin-protein ligase TRIM32 OS=Homo sapiens OX=9606 GN=TRIM32 PE=1 SV=2	65.09	6	3	3	3	71989	Acetylation (Protein N-term)
U2SURP	O15042|SR140_HUMAN	U2 snRNP-associated SURP motif-containing protein OS=Homo sapiens OX=9606 GN=U2SURP PE=1 SV=2	64.88	2	2	2	2	118292
PSMB4	P28070|PSB4_HUMAN	Proteasome subunit beta type-4 OS=Homo sapiens OX=9606 GN=PSMB4 PE=1 SV=4	64.58	9	2	2	2	29204	Oxidation (M)
MRM3	Q9HC36|MRM3_HUMAN	rRNA methyltransferase 3 mitochondrial OS=Homo sapiens OX=9606 GN=MRM3 PE=1 SV=2	64.34	5	2	2	3	47020
LRRC59	Q96AG4|LRC59_HUMAN	Leucine-rich repeat-containing protein 59 OS=Homo sapiens OX=9606 GN=LRRC59 PE=1 SV=1	64.13	7	2	2	3	34930	CarbamidometilTodos
MTA2	O94776|MTA2_HUMAN	Metastasis-associated protein MTA2 OS=Homo sapiens OX=9606 GN=MTA2 PE=1 SV=1	64.11	4	2	2	2	75023
TPD52L2	O43399|TPD54_HUMAN	Tumor protein D54 OS=Homo sapiens OX=9606 GN=TPD52L2 PE=1 SV=2	63.64	15	2	2	2	22238
TPD52L2	tr|A0A087WYR3|A0A087WYR3_HUMAN	Tumor protein D54 OS=Homo sapiens OX=9606 GN=TPD52L2 PE=1 SV=1	63.64	14	2	2	2	23765
RBM10	P98175|RBM10_HUMAN	RNA-binding protein 10 OS=Homo sapiens OX=9606 GN=RBM10 PE=1 SV=3	63.45	3	2	2	2	103533
TKT	P29401|TKT_HUMAN	Transketolase OS=Homo sapiens OX=9606 GN=TKT PE=1 SV=3	63.19	4	2	2	2	67878
OSBPL9	tr|A0A096LPC8|A0A096LPC8_HUMAN	Oxysterol-binding protein-related protein 9 (Fragment) OS=Homo sapiens OX=9606 GN=OSBPL9 PE=1 SV=1	63.07	19	2	2	2	15376
OSBPL9	Q96SU4|OSBL9_HUMAN	Oxysterol-binding protein-related protein 9 OS=Homo sapiens OX=9606 GN=OSBPL9 PE=1 SV=2	63.07	3	2	2	2	83185
NCOA2	tr|E7EWM1|E7EWM1_HUMAN	Nuclear receptor coactivator 2 OS=Homo sapiens OX=9606 GN=NCOA2 PE=1 SV=2	63.04	3	2	2	2	102728
NCOA2	Q15596|NCOA2_HUMAN	Nuclear receptor coactivator 2 OS=Homo sapiens OX=9606 GN=NCOA2 PE=1 SV=2	63.04	2	2	2	2	159156
TRA2A	Q13595|TRA2A_HUMAN	Transformer-2 protein homolog alpha OS=Homo sapiens OX=9606 GN=TRA2A PE=1 SV=1	63.03	7	2	2	3	32689
MRPS2	Q9Y399|RT02_HUMAN	28S ribosomal protein S2 mitochondrial OS=Homo sapiens OX=9606 GN=MRPS2 PE=1 SV=1	62.27	7	2	2	2	33249
MRPS2	tr|Q5T8A0|Q5T8A0_HUMAN	28S ribosomal protein S2 mitochondrial (Fragment) OS=Homo sapiens OX=9606 GN=MRPS2 PE=1 SV=1	62.27	8	2	2	2	30479
NBR1	tr|B7Z5R6|B7Z5R6_HUMAN	Next to BRCA1 gene 1 protein OS=Homo sapiens OX=9606 GN=NBR1 PE=1 SV=1	62.2	5	3	3	3	92949
NBR1	Q14596|NBR1_HUMAN	Next to BRCA1 gene 1 protein OS=Homo sapiens OX=9606 GN=NBR1 PE=1 SV=3	62.2	4	3	3	3	107413
IMP4	tr|B9A008|B9A008_HUMAN	U3 small nucleolar ribonucleoprotein protein IMP4 (Fragment) OS=Homo sapiens OX=9606 GN=IMP4 PE=1 SV=1	61.96	10	2	2	2	19619
IMP4	tr|E7ENR5|E7ENR5_HUMAN	U3 small nucleolar ribonucleoprotein protein IMP4 (Fragment) OS=Homo sapiens OX=9606 GN=IMP4 PE=1 SV=1	61.96	7	2	2	2	27091
IMP4	tr|H0Y714|H0Y714_HUMAN	U3 small nucleolar ribonucleoprotein protein IMP4 (Fragment) OS=Homo sapiens OX=9606 GN=IMP4 PE=1 SV=1	61.96	6	2	2	2	31955
IMP4	Q96G21|IMP4_HUMAN	U3 small nucleolar ribonucleoprotein protein IMP4 OS=Homo sapiens OX=9606 GN=IMP4 PE=1 SV=1	61.96	6	2	2	2	33757
KIF23	tr|A0A2U3TZL8|A0A2U3TZL8_HUMAN	Kinesin-like protein OS=Homo sapiens OX=9606 GN=KIF23 PE=1 SV=1	60.85	3	2	2	2	92683
KIF23	tr|H7BYN4|H7BYN4_HUMAN	Kinesin-like protein OS=Homo sapiens OX=9606 GN=KIF23 PE=1 SV=1	60.85	3	2	2	2	109130
KIF23	Q02241|KIF23_HUMAN	Kinesin-like protein KIF23 OS=Homo sapiens OX=9606 GN=KIF23 PE=1 SV=3	60.85	3	2	2	2	110059
KIF23	tr|A0A7I2V5Y5|A0A7I2V5Y5_HUMAN	Kinesin-like protein OS=Homo sapiens OX=9606 GN=KIF23 PE=1 SV=1	60.85	3	2	2	2	111699
NOC4L	Q9BVI4|NOC4L_HUMAN	Nucleolar complex protein 4 homolog OS=Homo sapiens OX=9606 GN=NOC4L PE=1 SV=1	60.75	9	4	4	4	58468	CarbamidometilTodos
RPS15	tr|S4R456|S4R456_HUMAN	40S ribosomal protein S15 (Fragment) OS=Homo sapiens OX=9606 GN=RPS15 PE=1 SV=1	60.66	19	2	2	2	8027
RPS15	tr|K7EM56|K7EM56_HUMAN	40S ribosomal protein S15 OS=Homo sapiens OX=9606 GN=RPS15 PE=1 SV=2	60.66	12	2	2	2	12990
RPS15	tr|A0A0B4J2B4|A0A0B4J2B4_HUMAN	40S ribosomal protein S15 OS=Homo sapiens OX=9606 GN=RPS15 PE=1 SV=1	60.66	11	2	2	2	13742
RPS15	tr|K7EJ78|K7EJ78_HUMAN	40S ribosomal protein S15 OS=Homo sapiens OX=9606 GN=RPS15 PE=1 SV=2	60.66	10	2	2	2	14759
RPS15	tr|S4R417|S4R417_HUMAN	40S ribosomal protein S15 OS=Homo sapiens OX=9606 GN=RPS15 PE=1 SV=1	60.66	10	2	2	2	15580
RPS15	tr|K7EQJ5|K7EQJ5_HUMAN	40S ribosomal protein S15 OS=Homo sapiens OX=9606 GN=RPS15 PE=1 SV=2	60.66	9	2	2	2	16571
RPS15	P62841|RS15_HUMAN	40S ribosomal protein S15 OS=Homo sapiens OX=9606 GN=RPS15 PE=1 SV=2	60.66	9	2	2	2	17040
RPS15	tr|K7ELC2|K7ELC2_HUMAN	40S ribosomal protein S15 OS=Homo sapiens OX=9606 GN=RPS15 PE=1 SV=1	60.66	9	2	2	2	17723
APBB1	tr|V9GYR7|V9GYR7_HUMAN	Amyloid beta precursor protein-binding family B member 1 OS=Homo sapiens OX=9606 GN=APBB1 PE=1 SV=1	60.4	14	2	2	2	25731	CarbamidometilTodos
APBB1	O00213|APBB1_HUMAN	Amyloid beta precursor protein binding family B member 1 OS=Homo sapiens OX=9606 GN=APBB1 PE=1 SV=2	60.4	5	2	2	2	77244	CarbamidometilTodos
TGM1	P22735|TGM1_HUMAN	Protein-glutamine gamma-glutamyltransferase K OS=Homo sapiens OX=9606 GN=TGM1 PE=1 SV=4	60.36	4	3	3	3	89787
TCF25	Q9BQ70|TCF25_HUMAN	Transcription factor 25 OS=Homo sapiens OX=9606 GN=TCF25 PE=1 SV=1	60.26	9	4	4	4	76667
PRPF3	O43395|PRPF3_HUMAN	U4/U6 small nuclear ribonucleoprotein Prp3 OS=Homo sapiens OX=9606 GN=PRPF3 PE=1 SV=2	60.14	4	2	2	2	77529
PIK3R2	O00459|P85B_HUMAN	Phosphatidylinositol 3-kinase regulatory subunit beta OS=Homo sapiens OX=9606 GN=PIK3R2 PE=1 SV=2	59.07	3	2	2	2	81545
KDM1A	tr|A0A8I5KRF4|A0A8I5KRF4_HUMAN	Lysine-specific histone demethylase 1A OS=Homo sapiens OX=9606 GN=KDM1A PE=4 SV=1	58.82	4	2	2	2	74613	CarbamidometilTodos; Mutation
KDM1A	tr|A0A8I5KQU6|A0A8I5KQU6_HUMAN	Lysine-specific histone demethylase 1A OS=Homo sapiens OX=9606 GN=KDM1A PE=4 SV=1	58.82	4	2	2	2	76207	CarbamidometilTodos; Mutation
KDM1A	tr|A0A8I5QJR3|A0A8I5QJR3_HUMAN	Lysine-specific histone demethylase 1A OS=Homo sapiens OX=9606 GN=KDM1A PE=4 SV=1	58.82	4	2	2	2	78406	CarbamidometilTodos; Mutation
KDM1A	tr|A0A8I5KRX9|A0A8I5KRX9_HUMAN	Lysine-specific histone demethylase 1A OS=Homo sapiens OX=9606 GN=KDM1A PE=4 SV=1	58.82	4	2	2	2	82319	CarbamidometilTodos; Mutation
KDM1A	tr|A0A8I5KT29|A0A8I5KT29_HUMAN	Lysine-specific histone demethylase 1A OS=Homo sapiens OX=9606 GN=KDM1A PE=4 SV=1	58.82	4	2	2	2	83433	CarbamidometilTodos; Mutation
KDM1A	tr|A0A8I5KRB8|A0A8I5KRB8_HUMAN	Lysine-specific histone demethylase 1A OS=Homo sapiens OX=9606 GN=KDM1A PE=4 SV=1	58.82	4	2	2	2	83682	CarbamidometilTodos; Mutation
KDM1A	tr|A0A8I5QKM3|A0A8I5QKM3_HUMAN	Lysine-specific histone demethylase 1A OS=Homo sapiens OX=9606 GN=KDM1A PE=4 SV=1	58.82	4	2	2	2	85491	CarbamidometilTodos; Mutation
KDM1A	tr|A0A8I5KSH0|A0A8I5KSH0_HUMAN	Lysine-specific histone demethylase 1A OS=Homo sapiens OX=9606 GN=KDM1A PE=4 SV=1	58.82	3	2	2	2	87570	CarbamidometilTodos; Mutation
KDM1A	tr|A0A8I5KVZ4|A0A8I5KVZ4_HUMAN	Lysine-specific histone demethylase 1A OS=Homo sapiens OX=9606 GN=KDM1A PE=4 SV=1	58.82	3	2	2	2	89991	CarbamidometilTodos; Mutation
KDM1A	tr|A0A8I5KV76|A0A8I5KV76_HUMAN	Lysine-specific histone demethylase 1A OS=Homo sapiens OX=9606 GN=KDM1A PE=4 SV=1	58.82	3	2	2	2	91799	CarbamidometilTodos; Mutation
KDM1A	O60341|KDM1A_HUMAN	Lysine-specific histone demethylase 1A OS=Homo sapiens OX=9606 GN=KDM1A PE=1 SV=2	58.82	3	2	2	2	92903	CarbamidometilTodos; Mutation
KDM1A	tr|R4GMQ1|R4GMQ1_HUMAN	Lysine-specific histone demethylase OS=Homo sapiens OX=9606 GN=KDM1A PE=1 SV=2	58.82	3	2	2	2	93598	CarbamidometilTodos; Mutation
KDM1A	tr|A0A8I5KXU4|A0A8I5KXU4_HUMAN	Lysine-specific histone demethylase 1A OS=Homo sapiens OX=9606 GN=KDM1A PE=4 SV=1	58.82	3	2	2	2	95406	CarbamidometilTodos; Mutation
ZNF346	tr|B7Z6Q2|B7Z6Q2_HUMAN	Zinc finger protein 346 OS=Homo sapiens OX=9606 GN=ZNF346 PE=1 SV=1	58.58	18	2	2	2	15051	CarbamidometilTodos
ZNF346	tr|B7Z6B6|B7Z6B6_HUMAN	Zinc finger protein 346 OS=Homo sapiens OX=9606 GN=ZNF346 PE=1 SV=1	58.58	18	2	2	2	14648	CarbamidometilTodos
ZNF346	Q9UL40|ZN346_HUMAN	Zinc finger protein 346 OS=Homo sapiens OX=9606 GN=ZNF346 PE=1 SV=1	58.58	8	2	2	2	32933	CarbamidometilTodos
ZNF346	tr|D6RJ07|D6RJ07_HUMAN	Zinc finger protein 346 OS=Homo sapiens OX=9606 GN=ZNF346 PE=1 SV=1	58.58	8	2	2	2	34646	CarbamidometilTodos
WTAP	Q15007|FL2D_HUMAN	Pre-mRNA-splicing regulator WTAP OS=Homo sapiens OX=9606 GN=WTAP PE=1 SV=2	58.26	7	2	2	2	44244
DDX18	tr|H7C452|H7C452_HUMAN	ATP-dependent RNA helicase DDX18 (Fragment) OS=Homo sapiens OX=9606 GN=DDX18 PE=1 SV=1	58.18	11	2	2	2	24563	CarbamidometilTodos
DDX18	Q9NVP1|DDX18_HUMAN	ATP-dependent RNA helicase DDX18 OS=Homo sapiens OX=9606 GN=DDX18 PE=1 SV=2	58.18	3	2	2	2	75407	CarbamidometilTodos
MTDH	tr|H0YB56|H0YB56_HUMAN	Protein LYRIC (Fragment) OS=Homo sapiens OX=9606 GN=MTDH PE=1 SV=1	57.39	10	2	2	2	24525
MTDH	tr|E5RJU9|E5RJU9_HUMAN	Protein LYRIC OS=Homo sapiens OX=9606 GN=MTDH PE=1 SV=1	57.39	4	2	2	2	57521
MTDH	Q86UE4|LYRIC_HUMAN	Protein LYRIC OS=Homo sapiens OX=9606 GN=MTDH PE=1 SV=2	57.39	4	2	2	2	63837
DNAJA3	Q96EY1|DNJA3_HUMAN	DnaJ homolog subfamily A member 3 mitochondrial OS=Homo sapiens OX=9606 GN=DNAJA3 PE=1 SV=2	57.37	7	2	2	2	52489
ATP5MF-PTCD1	tr|G3V325|G3V325_HUMAN	ATP5MF-PTCD1 readthrough OS=Homo sapiens OX=9606 GN=ATP5MF-PTCD1 PE=4 SV=1	57.08	3	2	2	2	84110
STIP1	P31948|STIP1_HUMAN	Stress-induced-phosphoprotein 1 OS=Homo sapiens OX=9606 GN=STIP1 PE=1 SV=1	56.67	4	2	2	2	62639	CarbamidometilTodos
FUBP3	Q96I24|FUBP3_HUMAN	Far upstream element-binding protein 3 OS=Homo sapiens OX=9606 GN=FUBP3 PE=1 SV=2	56.47	5	2	2	2	61640
MPHOSPH9	tr|H0YG46|H0YG46_HUMAN	M-phase phosphoprotein 9 (Fragment) OS=Homo sapiens OX=9606 GN=MPHOSPH9 PE=1 SV=1	56.45	3	2	2	2	75895
MPHOSPH9	tr|J3KNE4|J3KNE4_HUMAN	M-phase phosphoprotein 9 (Fragment) OS=Homo sapiens OX=9606 GN=MPHOSPH9 PE=1 SV=2	56.45	2	2	2	2	93966
MPHOSPH9	Q99550|MPP9_HUMAN	M-phase phosphoprotein 9 OS=Homo sapiens OX=9606 GN=MPHOSPH9 PE=1 SV=5	56.45	2	2	2	2	116134
MPHOSPH9	tr|A0A8I5IG87|A0A8I5IG87_HUMAN	M-phase phosphoprotein 9 OS=Homo sapiens OX=9606 GN=MPHOSPH9 PE=4 SV=1	56.45	2	2	2	2	129314
PPFIBP1	tr|F5GZP6|F5GZP6_HUMAN	Liprin-beta-1 (Fragment) OS=Homo sapiens OX=9606 GN=PPFIBP1 PE=1 SV=1	56.33	4	2	2	2	84072
PPFIBP1	Q86W92|LIPB1_HUMAN	Liprin-beta-1 OS=Homo sapiens OX=9606 GN=PPFIBP1 PE=1 SV=2	56.33	3	2	2	2	114024
EXOSC7	Q15024|EXOS7_HUMAN	Exosome complex component RRP42 OS=Homo sapiens OX=9606 GN=EXOSC7 PE=1 SV=3	55.93	9	2	2	2	31821
HADHB	tr|B5MD38|B5MD38_HUMAN	Trifunctional enzyme subunit beta mitochondrial OS=Homo sapiens OX=9606 GN=HADHB PE=1 SV=1	55.92	6	2	2	2	37924
HADHB	tr|C9JEY0|C9JEY0_HUMAN	Trifunctional enzyme subunit beta mitochondrial (Fragment) OS=Homo sapiens OX=9606 GN=HADHB PE=1 SV=8	55.92	15	2	2	2	16072
HADHB	tr|C9JE81|C9JE81_HUMAN	Trifunctional enzyme subunit beta mitochondrial (Fragment) OS=Homo sapiens OX=9606 GN=HADHB PE=1 SV=8	55.92	13	2	2	2	18691
HADHB	P55084|ECHB_HUMAN	Trifunctional enzyme subunit beta mitochondrial OS=Homo sapiens OX=9606 GN=HADHB PE=1 SV=3	55.92	5	2	2	2	51294
SCGB1D2	O95969|SG1D2_HUMAN	Secretoglobin family 1D member 2 OS=Homo sapiens OX=9606 GN=SCGB1D2 PE=2 SV=1	55.4	22	2	2	4	9925	CarbamidometilTodos
EXOSC9	tr|D6RA17|D6RA17_HUMAN	Exosome complex component RRP45 OS=Homo sapiens OX=9606 GN=EXOSC9 PE=1 SV=1	55.12	12	2	2	2	27500	CarbamidometilTodos
EXOSC9	tr|D6R905|D6R905_HUMAN	Exosome complex component RRP45 (Fragment) OS=Homo sapiens OX=9606 GN=EXOSC9 PE=1 SV=1	55.12	13	2	2	2	25658	CarbamidometilTodos
EXOSC9	tr|D6RIY6|D6RIY6_HUMAN	Exosome complex component RRP45 OS=Homo sapiens OX=9606 GN=EXOSC9 PE=1 SV=1	55.12	7	2	2	2	46978	CarbamidometilTodos
EXOSC9	Q06265|EXOS9_HUMAN	Exosome complex component RRP45 OS=Homo sapiens OX=9606 GN=EXOSC9 PE=1 SV=3	55.12	7	2	2	2	48949	CarbamidometilTodos
NKAP	tr|A0A494C050|A0A494C050_HUMAN	NF-kappa-B-activating protein (Fragment) OS=Homo sapiens OX=9606 GN=NKAP PE=1 SV=1	54.93	6	2	2	2	46997
NKAP	Q8N5F7|NKAP_HUMAN	NF-kappa-B-activating protein OS=Homo sapiens OX=9606 GN=NKAP PE=1 SV=1	54.93	6	2	2	2	47138
GTPBP4	Q9BZE4|GTPB4_HUMAN	GTP-binding protein 4 OS=Homo sapiens OX=9606 GN=GTPBP4 PE=1 SV=3	54.67	4	2	2	2	73965
HAL	P42357|HUTH_HUMAN	Histidine ammonia-lyase OS=Homo sapiens OX=9606 GN=HAL PE=1 SV=1	54.64	4	2	2	2	72698	Oxidation (M)
CPNE3	O75131|CPNE3_HUMAN	Copine-3 OS=Homo sapiens OX=9606 GN=CPNE3 PE=1 SV=1	54.53	3	2	2	2	60131
EIF3E	tr|H0YBP5|H0YBP5_HUMAN	Eukaryotic translation initiation factor 3 subunit E OS=Homo sapiens OX=9606 GN=EIF3E PE=1 SV=2	54.32	5	2	2	2	38839
EIF3E	tr|A0A7I2V4G3|A0A7I2V4G3_HUMAN	Eukaryotic translation initiation factor 3 subunit E OS=Homo sapiens OX=9606 GN=EIF3E PE=1 SV=1	54.32	5	2	2	2	39640
EIF3E	tr|B3KW56|B3KW56_HUMAN	Eukaryotic translation initiation factor 3 subunit E OS=Homo sapiens OX=9606 GN=EIF3E PE=1 SV=1	54.32	5	2	2	2	46445
EIF3E	tr|A0A7I2V3I2|A0A7I2V3I2_HUMAN	Eukaryotic translation initiation factor 3 subunit E OS=Homo sapiens OX=9606 GN=EIF3E PE=1 SV=1	54.32	5	2	2	2	46731
EIF3E	tr|A0A7I2V5Z6|A0A7I2V5Z6_HUMAN	Eukaryotic translation initiation factor 3 subunit E OS=Homo sapiens OX=9606 GN=EIF3E PE=1 SV=1	54.32	4	2	2	2	48908
EIF3E	P60228|EIF3E_HUMAN	Eukaryotic translation initiation factor 3 subunit E OS=Homo sapiens OX=9606 GN=EIF3E PE=1 SV=1	54.32	4	2	2	2	52221
EIF3E	tr|A0A7I2V2W0|A0A7I2V2W0_HUMAN	Eukaryotic translation initiation factor 3 subunit E OS=Homo sapiens OX=9606 GN=EIF3E PE=1 SV=1	54.32	4	2	2	2	52261
EIF3E	tr|A0A7I2V2H9|A0A7I2V2H9_HUMAN	Eukaryotic translation initiation factor 3 subunit E OS=Homo sapiens OX=9606 GN=EIF3E PE=1 SV=1	54.32	4	2	2	2	53022
EIF3E	tr|A0A7I2V4B4|A0A7I2V4B4_HUMAN	Eukaryotic translation initiation factor 3 subunit E OS=Homo sapiens OX=9606 GN=EIF3E PE=1 SV=1	54.32	4	2	2	2	53002
EIF3E	tr|A0A7I2V3I0|A0A7I2V3I0_HUMAN	Eukaryotic translation initiation factor 3 subunit E OS=Homo sapiens OX=9606 GN=EIF3E PE=1 SV=1	54.32	4	2	2	2	55260
EIF3E	tr|A0A7I2V3S3|A0A7I2V3S3_HUMAN	Eukaryotic translation initiation factor 3 subunit E OS=Homo sapiens OX=9606 GN=EIF3E PE=1 SV=1	54.32	4	2	2	2	59290
IGKV3-15	P01624|KV315_HUMAN	Immunoglobulin kappa variable 3-15 OS=Homo sapiens OX=9606 GN=IGKV3-15 PE=1 SV=2	54.09	23	2	2	2	12496
H4C1	P62805|H4_HUMAN	Histone H4 OS=Homo sapiens OX=9606 GN=H4C1 PE=1 SV=2	54.05	19	2	2	3	11367	Deamidation (NQ)
GOLGA3	tr|A0A8I5KXF8|A0A8I5KXF8_HUMAN	Golgin subfamily A member 3 (Fragment) OS=Homo sapiens OX=9606 GN=GOLGA3 PE=4 SV=1	53.95	2	3	3	3	142328
GOLGA3	tr|A0A8I5KQH9|A0A8I5KQH9_HUMAN	Golgin subfamily A member 3 (Fragment) OS=Homo sapiens OX=9606 GN=GOLGA3 PE=4 SV=1	53.95	2	3	3	3	143671
GOLGA3	tr|A0A8I5KSF0|A0A8I5KSF0_HUMAN	Golgin subfamily A member 3 (Fragment) OS=Homo sapiens OX=9606 GN=GOLGA3 PE=4 SV=1	53.95	2	3	3	3	148762
GOLGA3	Q08378|GOGA3_HUMAN	Golgin subfamily A member 3 OS=Homo sapiens OX=9606 GN=GOLGA3 PE=1 SV=2	53.95	2	3	3	3	167354
PES1	O00541|PESC_HUMAN	Pescadillo homolog OS=Homo sapiens OX=9606 GN=PES1 PE=1 SV=1	53.75	4	2	2	2	68003	CarbamidometilTodos
RPS15A	tr|I3L3P7|I3L3P7_HUMAN	40S ribosomal protein S15a OS=Homo sapiens OX=9606 GN=RPS15A PE=1 SV=1	53.41	17	2	2	2	11478
RPS15A	P62244|RS15A_HUMAN	40S ribosomal protein S15a OS=Homo sapiens OX=9606 GN=RPS15A PE=1 SV=2	53.41	13	2	2	2	14840
PFKM	P08237|PFKAM_HUMAN	ATP-dependent 6-phosphofructokinase muscle type OS=Homo sapiens OX=9606 GN=PFKM PE=1 SV=2	52.41	2	2	2	2	85183
PFKM	tr|A0A2R8Y891|A0A2R8Y891_HUMAN	ATP-dependent 6-phosphofructokinase OS=Homo sapiens OX=9606 GN=PFKM PE=1 SV=1	52.41	2	2	2	2	96908
PFKM	tr|F8VZI0|F8VZI0_HUMAN	ATP-dependent 6-phosphofructokinase muscle type OS=Homo sapiens OX=9606 GN=PFKM PE=1 SV=10	52.41	3	2	2	2	75830
RPL28	tr|H0YLP6|H0YLP6_HUMAN	60S ribosomal protein L28 OS=Homo sapiens OX=9606 GN=RPL28 PE=1 SV=1	52.28	25	3	3	3	9657	Mutation
RPL28	tr|H0YMF4|H0YMF4_HUMAN	60S ribosomal protein L28 OS=Homo sapiens OX=9606 GN=RPL28 PE=1 SV=1	52.28	20	3	3	3	12390	Mutation
RPL28	P46779|RL28_HUMAN	60S ribosomal protein L28 OS=Homo sapiens OX=9606 GN=RPL28 PE=1 SV=3	52.28	16	3	3	3	15747	Mutation
RPL28	tr|H0YKD8|H0YKD8_HUMAN	60S ribosomal protein L28 OS=Homo sapiens OX=9606 GN=RPL28 PE=1 SV=1	52.28	13	3	3	3	19072	Mutation
DNAJB4	Q9UDY4|DNJB4_HUMAN	DnaJ homolog subfamily B member 4 OS=Homo sapiens OX=9606 GN=DNAJB4 PE=1 SV=1	52.07	7	2	2	2	37807
ROCK1	tr|A0A0U1RQV4|A0A0U1RQV4_HUMAN	Non-specific serine/threonine protein kinase OS=Homo sapiens OX=9606 GN=ROCK1 PE=1 SV=1	51.72	2	2	2	2	133070
HAUS8	Q9BT25|HAUS8_HUMAN	HAUS augmin-like complex subunit 8 OS=Homo sapiens OX=9606 GN=HAUS8 PE=1 SV=3	51.67	5	2	2	2	44857
FIP1L1	Q6UN15|FIP1_HUMAN	Pre-mRNA 3'-end-processing factor FIP1 OS=Homo sapiens OX=9606 GN=FIP1L1 PE=1 SV=1	49.95	6	2	2	2	66526
DYNC1LI1	Q9Y6G9|DC1L1_HUMAN	Cytoplasmic dynein 1 light intermediate chain 1 OS=Homo sapiens OX=9606 GN=DYNC1LI1 PE=1 SV=3	48.99	6	2	2	3	56579
UTP14A	Q9BVJ6|UT14A_HUMAN	U3 small nucleolar RNA-associated protein 14 homolog A OS=Homo sapiens OX=9606 GN=UTP14A PE=1 SV=1	48.73	3	2	2	2	87978
SDE2	Q6IQ49|SDE2_HUMAN	Replication stress response regulator SDE2 OS=Homo sapiens OX=9606 GN=SDE2 PE=1 SV=1	48.46	4	2	2	2	49742
NOM1	Q5C9Z4|NOM1_HUMAN	Nucleolar MIF4G domain-containing protein 1 OS=Homo sapiens OX=9606 GN=NOM1 PE=1 SV=1	47.42	3	2	2	2	96257
RAB11FIP1	Q6WKZ4|RFIP1_HUMAN	Rab11 family-interacting protein 1 OS=Homo sapiens OX=9606 GN=RAB11FIP1 PE=1 SV=3	47.25	1	2	2	2	137167
HAUS3	tr|A0A5F9ZHQ7|A0A5F9ZHQ7_HUMAN	HAUS augmin-like complex subunit 3 OS=Homo sapiens OX=9606 GN=HAUS3 PE=1 SV=1	47.07	3	2	2	2	105818	CarbamidometilTodos
HAUS3	Q68CZ6|HAUS3_HUMAN	HAUS augmin-like complex subunit 3 OS=Homo sapiens OX=9606 GN=HAUS3 PE=1 SV=1	47.07	4	2	2	2	69650	CarbamidometilTodos
ATXN2	tr|H0YH87|H0YH87_HUMAN	Ataxin-2 OS=Homo sapiens OX=9606 GN=ATXN2 PE=1 SV=2	46.71	3	2	2	2	90167	CarbamidometilTodos
ATXN2	tr|F8W0B5|F8W0B5_HUMAN	Ataxin-2 (Fragment) OS=Homo sapiens OX=9606 GN=ATXN2 PE=1 SV=4	46.71	3	2	2	2	98629	CarbamidometilTodos
ATXN2	tr|A0A2R8Y7P6|A0A2R8Y7P6_HUMAN	Ataxin-2 OS=Homo sapiens OX=9606 GN=ATXN2 PE=1 SV=1	46.71	3	2	2	2	103709	CarbamidometilTodos
ATXN2	tr|A0A2R8YDM9|A0A2R8YDM9_HUMAN	Ataxin-2 OS=Homo sapiens OX=9606 GN=ATXN2 PE=1 SV=1	46.71	3	2	2	2	105130	CarbamidometilTodos
ATXN2	tr|F8VQP2|F8VQP2_HUMAN	Ataxin-2 OS=Homo sapiens OX=9606 GN=ATXN2 PE=1 SV=1	46.71	2	2	2	2	116514	CarbamidometilTodos
ATXN2	tr|F8WB06|F8WB06_HUMAN	Ataxin-2 OS=Homo sapiens OX=9606 GN=ATXN2 PE=1 SV=3	46.71	2	2	2	2	117746	CarbamidometilTodos
ATXN2	tr|V9GY86|V9GY86_HUMAN	Ataxin-2 OS=Homo sapiens OX=9606 GN=ATXN2 PE=1 SV=1	46.71	2	2	2	2	124403	CarbamidometilTodos
ATXN2	tr|A0A5F9ZI57|A0A5F9ZI57_HUMAN	Ataxin-2 OS=Homo sapiens OX=9606 GN=ATXN2 PE=1 SV=1	46.71	2	2	2	2	124588	CarbamidometilTodos
ATXN2	tr|A0A2R8Y7E6|A0A2R8Y7E6_HUMAN	Ataxin-2 OS=Homo sapiens OX=9606 GN=ATXN2 PE=1 SV=2	46.71	2	2	2	2	124898	CarbamidometilTodos
ATXN2	tr|A0A2R8Y5A6|A0A2R8Y5A6_HUMAN	Ataxin-2 OS=Homo sapiens OX=9606 GN=ATXN2 PE=1 SV=1	46.71	2	2	2	2	126009	CarbamidometilTodos
ATXN2	tr|A0A5F9ZHX3|A0A5F9ZHX3_HUMAN	Ataxin-2 OS=Homo sapiens OX=9606 GN=ATXN2 PE=1 SV=1	46.71	2	2	2	2	125942	CarbamidometilTodos
ATXN2	tr|A0A5F9ZHW5|A0A5F9ZHW5_HUMAN	Ataxin-2 OS=Homo sapiens OX=9606 GN=ATXN2 PE=1 SV=1	46.71	2	2	2	2	127220	CarbamidometilTodos
ATXN2	Q99700|ATX2_HUMAN	Ataxin-2 OS=Homo sapiens OX=9606 GN=ATXN2 PE=1 SV=2	46.71	2	2	2	2	140283	CarbamidometilTodos
ATXN2	tr|A0A5F9ZHH4|A0A5F9ZHH4_HUMAN	Ataxin-2 OS=Homo sapiens OX=9606 GN=ATXN2 PE=1 SV=1	46.71	2	2	2	2	115005	CarbamidometilTodos
RFC1	P35251|RFC1_HUMAN	Replication factor C subunit 1 OS=Homo sapiens OX=9606 GN=RFC1 PE=1 SV=4	46.65	2	2	2	2	128254
MRPL12	P52815|RM12_HUMAN	39S ribosomal protein L12 mitochondrial OS=Homo sapiens OX=9606 GN=MRPL12 PE=1 SV=2	46.17	10	2	2	2	21348
9606	tr|B4DLN1|B4DLN1_HUMAN	cDNA FLJ60124 highly similar to Mitochondrial dicarboxylate carrier OS=Homo sapiens OX=9606 PE=2 SV=1	46.17	4	2	2	2	48099
RARS1	P54136|SYRC_HUMAN	Arginine--tRNA ligase cytoplasmic OS=Homo sapiens OX=9606 GN=RARS1 PE=1 SV=2	45.86	3	2	2	2	75379
RAN	tr|F5H018|F5H018_HUMAN	GTP-binding nuclear protein Ran (Fragment) OS=Homo sapiens OX=9606 GN=RAN PE=1 SV=8	45.68	12	2	2	2	22436	CarbamidometilTodos
RAN	P62826|RAN_HUMAN	GTP-binding nuclear protein Ran OS=Homo sapiens OX=9606 GN=RAN PE=1 SV=3	45.68	11	2	2	2	24423	CarbamidometilTodos
RAN	tr|J3KQE5|J3KQE5_HUMAN	GTP-binding nuclear protein Ran (Fragment) OS=Homo sapiens OX=9606 GN=RAN PE=1 SV=1	45.68	10	2	2	2	26816	CarbamidometilTodos
RAN	tr|B5MDF5|B5MDF5_HUMAN	GTP-binding nuclear protein Ran OS=Homo sapiens OX=9606 GN=RAN PE=1 SV=1	45.68	10	2	2	2	26224	CarbamidometilTodos
RPS21	tr|Q8WVC2|Q8WVC2_HUMAN	40S ribosomal protein S21 OS=Homo sapiens OX=9606 GN=RPS21 PE=1 SV=1	45.5	23	2	2	2	8850	CarbamidometilTodos
RPS21	P63220|RS21_HUMAN	40S ribosomal protein S21 OS=Homo sapiens OX=9606 GN=RPS21 PE=1 SV=1	45.5	23	2	2	2	9111	CarbamidometilTodos
ANXA7	P20073|ANXA7_HUMAN	Annexin A7 OS=Homo sapiens OX=9606 GN=ANXA7 PE=1 SV=3	45.47	3	2	2	2	52739
MCM2	tr|H0Y8E6|H0Y8E6_HUMAN	DNA replication licensing factor MCM2 (Fragment) OS=Homo sapiens OX=9606 GN=MCM2 PE=1 SV=1	45.38	3	2	2	2	94118
MCM2	P49736|MCM2_HUMAN	DNA replication licensing factor MCM2 OS=Homo sapiens OX=9606 GN=MCM2 PE=1 SV=4	45.38	3	2	2	2	101896
MAP7D1	tr|D3DPS3|D3DPS3_HUMAN	Arginine/proline rich coiled-coil 1 isoform CRA_b OS=Homo sapiens OX=9606 GN=MAP7D1 PE=1 SV=1	45.16	3	2	2	2	92692	Mutation
KDM3B	Q7LBC6|KDM3B_HUMAN	Lysine-specific demethylase 3B OS=Homo sapiens OX=9606 GN=KDM3B PE=1 SV=2	44.46	2	2	2	2	191580
MRPS23	tr|J3QLR8|J3QLR8_HUMAN	28S ribosomal protein S23 mitochondrial OS=Homo sapiens OX=9606 GN=MRPS23 PE=1 SV=1	43.92	14	2	2	2	17517
MRPS23	Q9Y3D9|RT23_HUMAN	28S ribosomal protein S23 mitochondrial OS=Homo sapiens OX=9606 GN=MRPS23 PE=1 SV=2	43.92	12	2	2	2	21771
RAVER2	Q9HCJ3|RAVR2_HUMAN	Ribonucleoprotein PTB-binding 2 OS=Homo sapiens OX=9606 GN=RAVER2 PE=1 SV=2	43.13	3	2	2	2	74339	CarbamidometilTodos
ARL1	P40616|ARL1_HUMAN	ADP-ribosylation factor-like protein 1 OS=Homo sapiens OX=9606 GN=ARL1 PE=1 SV=1	41.94	11	2	2	2	20418
ARL1	tr|F8VYN9|F8VYN9_HUMAN	ADP-ribosylation factor-like protein 1 OS=Homo sapiens OX=9606 GN=ARL1 PE=1 SV=1	41.94	10	2	2	2	21778
MBD3	tr|K7EIE8|K7EIE8_HUMAN	Methyl-CpG binding domain protein 3 isoform CRA_b OS=Homo sapiens OX=9606 GN=MBD3 PE=1 SV=1	41.54	9	2	2	2	26323
MBD3	O95983|MBD3_HUMAN	Methyl-CpG-binding domain protein 3 OS=Homo sapiens OX=9606 GN=MBD3 PE=1 SV=1	41.54	7	2	2	2	32844
UTP3	Q9NQZ2|SAS10_HUMAN	Something about silencing protein 10 OS=Homo sapiens OX=9606 GN=UTP3 PE=1 SV=1	38.57	3	2	2	2	54558
TUBG1	P23258|TBG1_HUMAN	Tubulin gamma-1 chain OS=Homo sapiens OX=9606 GN=TUBG1 PE=1 SV=2	38.38	4	2	2	2	51170
TUBG1	tr|A0A7P0T9G6|A0A7P0T9G6_HUMAN	Tubulin gamma chain OS=Homo sapiens OX=9606 GN=TUBG1 PE=1 SV=1	38.38	3	2	2	2	55835
PSMC4	P43686|PRS6B_HUMAN	26S proteasome regulatory subunit 6B OS=Homo sapiens OX=9606 GN=PSMC4 PE=1 SV=2	38.18	4	2	2	2	47366
PEBP1	P30086|PEBP1_HUMAN	Phosphatidylethanolamine-binding protein 1 OS=Homo sapiens OX=9606 GN=PEBP1 PE=1 SV=3	37.96	12	2	2	2	21057
KIF2C	Q99661|KIF2C_HUMAN	Kinesin-like protein KIF2C OS=Homo sapiens OX=9606 GN=KIF2C PE=1 SV=2	33.03	3	2	2	2	81313
GPATCH8	Q9UKJ3|GPTC8_HUMAN	G patch domain-containing protein 8 OS=Homo sapiens OX=9606 GN=GPATCH8 PE=1 SV=2	32.83	2	2	2	2	164197
KPRN	Q5T749|KPRP_HUMAN	Keratinocyte proline-rich protein OS=Homo sapiens OX=9606 GN=KPRP PE=1 SV=1	102.31	17	9	9	11	64136	CarbamidometilTodos

## Sheet: Rep2 G5_1-1287
Name	Accession	Description	-10lgP	Coverage (%)	#Peptides	#Unique	PSM	Avg. Mass	PTM
GEMIN5	Q8TEQ6|GEMI5_HUMAN	Gem-associated protein 5 OS=Homo sapiens OX=9606 GN=GEMIN5 PE=1 SV=3	283.18	46	78	78	278	168589	Oxidation (M); CarbamidometilTodos; Deamidation (NQ); Pyro-glu from Q; Carbamidomethylation (DHKE X@N-term); 16 more
MYH9	tr|A0A8I5KWT8|A0A8I5KWT8_HUMAN	Myosin-9 OS=Homo sapiens OX=9606 GN=MYH9 PE=4 SV=1	233.82	25	44	34	56	229176	Oxidation (M); CarbamidometilTodos; Deamidation (NQ); Pyro-glu from Q; Propionamide; 2 more
MYH9	P35579|MYH9_HUMAN	Myosin-9 OS=Homo sapiens OX=9606 GN=MYH9 PE=1 SV=4	233.82	25	44	34	56	226530	Oxidation (M); CarbamidometilTodos; Deamidation (NQ); Pyro-glu from Q; Propionamide; 2 more
HSPA8	P11142|HSP7C_HUMAN	Heat shock cognate 71 kDa protein OS=Homo sapiens OX=9606 GN=HSPA8 PE=1 SV=1	224.42	39	26	19	72	70898	Oxidation (M); CarbamidometilTodos; Deamidation (NQ); Methylation(KR); Propionamide; Mutation
MYO1C	O00159|MYO1C_HUMAN	Unconventional myosin-Ic OS=Homo sapiens OX=9606 GN=MYO1C PE=1 SV=4	218.49	26	25	23	31	121682	Oxidation (M); CarbamidometilTodos; Dihydroxy
MYO1C	tr|F5H6E2|F5H6E2_HUMAN	Unconventional myosin-Ic OS=Homo sapiens OX=9606 GN=MYO1C PE=1 SV=1	218.49	27	25	23	31	118994	Oxidation (M); CarbamidometilTodos; Dihydroxy
ACTG1	tr|I3L4N8|I3L4N8_HUMAN	Actin cytoplasmic 2 OS=Homo sapiens OX=9606 GN=ACTG1 PE=1 SV=9	215.44	56	25	2	120	38976	Oxidation (M); CarbamidometilTodos; Deamidation (NQ); Pyro-glu from Q; Carbamidomethylation (DHKE X@N-term); 12 more
ACTG1	P63261|ACTG_HUMAN	Actin cytoplasmic 2 OS=Homo sapiens OX=9606 GN=ACTG1 PE=1 SV=1	215.44	52	25	2	120	41793	Oxidation (M); CarbamidometilTodos; Deamidation (NQ); Pyro-glu from Q; Carbamidomethylation (DHKE X@N-term); 12 more
HSPA1B	tr|A0A0G2JIW1|A0A0G2JIW1_HUMAN	Heat shock 70 kDa protein 1B OS=Homo sapiens OX=9606 GN=HSPA1B PE=1 SV=1	215.31	34	22	8	52	70109	Oxidation (M); Deamidation (NQ); Methylation(KR); Mutation
HSPA1B	P0DMV9|HS71B_HUMAN	Heat shock 70 kDa protein 1B OS=Homo sapiens OX=9606 GN=HSPA1B PE=1 SV=1	215.31	34	22	8	52	70052	Oxidation (M); Deamidation (NQ); Methylation(KR); Mutation
HSPA1A	P0DMV8|HS71A_HUMAN	Heat shock 70 kDa protein 1A OS=Homo sapiens OX=9606 GN=HSPA1A PE=1 SV=1	215.31	34	22	8	52	70052	Oxidation (M); Deamidation (NQ); Methylation(KR); Mutation
ACTB	P60709|ACTB_HUMAN	Actin cytoplasmic 1 OS=Homo sapiens OX=9606 GN=ACTB PE=1 SV=1	214.87	52	25	2	123	41737	Oxidation (M); CarbamidometilTodos; Deamidation (NQ); Pyro-glu from Q; Carbamidomethylation (DHKE X@N-term); 12 more
PABPC1	tr|H0YAR2|H0YAR2_HUMAN	Polyadenylate-binding protein OS=Homo sapiens OX=9606 GN=PABPC1 PE=1 SV=2	213.3	35	25	16	42	66650	Oxidation (M); CarbamidometilTodos; Deamidation (NQ); Pyro-glu from Q; Dehydration; Propionamide
PABPC1	P11940|PABP1_HUMAN	Polyadenylate-binding protein 1 OS=Homo sapiens OX=9606 GN=PABPC1 PE=1 SV=2	213.3	33	25	16	42	70671	Oxidation (M); CarbamidometilTodos; Deamidation (NQ); Pyro-glu from Q; Dehydration; Propionamide
GIGYF2	Q6Y7W6|GGYF2_HUMAN	GRB10-interacting GYF protein 2 OS=Homo sapiens OX=9606 GN=GIGYF2 PE=1 SV=1	208.18	21	23	23	37	150070	Oxidation (M); CarbamidometilTodos; Deamidation (NQ); Pyro-glu from Q; Phosphorylation (STY); 2 more
ALB	P02768|ALBU_HUMAN	Albumin OS=Homo sapiens OX=9606 GN=ALB PE=1 SV=2	203.61	40	27	27	56	69367	Oxidation (M); CarbamidometilTodos; Deamidation (NQ); Pyro-glu from Q; Carbamidomethylation (DHKE X@N-term); 5 more
GEMIN4	P57678|GEMI4_HUMAN	Gem-associated protein 4 OS=Homo sapiens OX=9606 GN=GEMIN4 PE=1 SV=2	203.1	22	21	21	32	120037	Oxidation (M); CarbamidometilTodos; Deamidation (NQ); Pyro-glu from Q; Propionamide; Dihydroxy
GEMIN4	tr|I3L2C7|I3L2C7_HUMAN	Gem-associated protein 4 OS=Homo sapiens OX=9606 GN=GEMIN4 PE=1 SV=1	203.1	23	21	21	32	118822	Oxidation (M); CarbamidometilTodos; Deamidation (NQ); Pyro-glu from Q; Propionamide; Dihydroxy
DDX20	Q9UHI6|DDX20_HUMAN	Probable ATP-dependent RNA helicase DDX20 OS=Homo sapiens OX=9606 GN=DDX20 PE=1 SV=2	202.66	40	30	30	63	92241	Oxidation (M); CarbamidometilTodos; Deamidation (NQ); Pyro-glu from Q; Carbamidomethylation (DHKE X@N-term); 3 more
MYO1B	O43795|MYO1B_HUMAN	Unconventional myosin-Ib OS=Homo sapiens OX=9606 GN=MYO1B PE=1 SV=3	200.46	20	22	18	31	131985	Oxidation (M); CarbamidometilTodos; Deamidation (NQ); Pyro-glu from Q; Methylation(KR)
MYO1B	tr|E9PDF6|E9PDF6_HUMAN	Unconventional myosin-Ib OS=Homo sapiens OX=9606 GN=MYO1B PE=1 SV=1	200.46	21	22	18	31	128481	Oxidation (M); CarbamidometilTodos; Deamidation (NQ); Pyro-glu from Q; Methylation(KR)
IRS4	O14654|IRS4_HUMAN	Insulin receptor substrate 4 OS=Homo sapiens OX=9606 GN=IRS4 PE=1 SV=1	200.16	21	25	25	44	133767	Oxidation (M); CarbamidometilTodos; Deamidation (NQ); Propionamide; Dihydroxy
IRS4	tr|A0A804CF45|A0A804CF45_HUMAN	Insulin receptor substrate 4 OS=Homo sapiens OX=9606 GN=IRS4 PE=1 SV=1	200.16	21	25	25	44	133683	Oxidation (M); CarbamidometilTodos; Deamidation (NQ); Propionamide; Dihydroxy
AMOT	Q4VCS5|AMOT_HUMAN	Angiomotin OS=Homo sapiens OX=9606 GN=AMOT PE=1 SV=1	197.74	21	23	20	32	118085	Oxidation (M); CarbamidometilTodos; Pyro-glu from Q
KIF5B	P33176|KINH_HUMAN	Kinesin-1 heavy chain OS=Homo sapiens OX=9606 GN=KIF5B PE=1 SV=1	197.73	26	22	22	28	109685	Oxidation (M); CarbamidometilTodos; Deamidation (NQ); Pyro-glu from Q; Mutation
MPRIP	Q6WCQ1|MPRIP_HUMAN	Myosin phosphatase Rho-interacting protein OS=Homo sapiens OX=9606 GN=MPRIP PE=1 SV=3	197.18	24	20	20	23	116533	Oxidation (M); CarbamidometilTodos; Pyro-glu from Q
PABPC4	tr|A0A7I2V4L7|A0A7I2V4L7_HUMAN	Polyadenylate-binding protein OS=Homo sapiens OX=9606 GN=PABPC4 PE=1 SV=1	196.16	31	22	13	34	66500	Oxidation (M); CarbamidometilTodos; Deamidation (NQ); Propionamide; Dimethylation(KR)
IMMT	Q16891|MIC60_HUMAN	MICOS complex subunit MIC60 OS=Homo sapiens OX=9606 GN=IMMT PE=1 SV=1	194.41	28	24	24	35	83678	Oxidation (M); Pyro-glu from Q; Dihydroxy; Pyro-glu from E
IMMT	tr|B9A067|B9A067_HUMAN	MICOS complex subunit MIC60 OS=Homo sapiens OX=9606 GN=IMMT PE=1 SV=2	194.41	30	24	24	35	78974	Oxidation (M); Pyro-glu from Q; Dihydroxy; Pyro-glu from E
DDX3X	tr|A0A2R8YCW1|A0A2R8YCW1_HUMAN	RNA helicase OS=Homo sapiens OX=9606 GN=DDX3X PE=1 SV=1	194.12	31	20	17	30	71694	Oxidation (M); CarbamidometilTodos; Deamidation (NQ); Propionamide
DDX3X	tr|A0A0D9SG12|A0A0D9SG12_HUMAN	RNA helicase OS=Homo sapiens OX=9606 GN=DDX3X PE=1 SV=1	194.12	31	20	17	30	71541	Oxidation (M); CarbamidometilTodos; Deamidation (NQ); Propionamide
DDX3X	tr|A0A2R8YF78|A0A2R8YF78_HUMAN	RNA helicase OS=Homo sapiens OX=9606 GN=DDX3X PE=1 SV=1	194.12	31	20	17	30	70940	Oxidation (M); CarbamidometilTodos; Deamidation (NQ); Propionamide
DDX3X	tr|A0A2R8Y5G6|A0A2R8Y5G6_HUMAN	RNA helicase OS=Homo sapiens OX=9606 GN=DDX3X PE=1 SV=1	194.12	32	20	17	30	69048	Oxidation (M); CarbamidometilTodos; Deamidation (NQ); Propionamide
DDX3X	tr|A0A0D9SFB3|A0A0D9SFB3_HUMAN	RNA helicase OS=Homo sapiens OX=9606 GN=DDX3X PE=1 SV=1	194.12	31	20	17	30	70840	Oxidation (M); CarbamidometilTodos; Deamidation (NQ); Propionamide
DDX3X	O00571|DDX3X_HUMAN	ATP-dependent RNA helicase DDX3X OS=Homo sapiens OX=9606 GN=DDX3X PE=1 SV=3	194.12	30	20	17	30	73244	Oxidation (M); CarbamidometilTodos; Deamidation (NQ); Propionamide
DDX3X	tr|A0A2R8Y4A4|A0A2R8Y4A4_HUMAN	RNA helicase OS=Homo sapiens OX=9606 GN=DDX3X PE=1 SV=1	194.12	30	20	17	30	73244	Oxidation (M); CarbamidometilTodos; Deamidation (NQ); Propionamide
DDX3X	tr|A0A2R8YFS5|A0A2R8YFS5_HUMAN	RNA helicase OS=Homo sapiens OX=9606 GN=DDX3X PE=1 SV=1	194.12	30	20	17	30	73156	Oxidation (M); CarbamidometilTodos; Deamidation (NQ); Propionamide
DDX3X	tr|A0A2U3TZJ9|A0A2U3TZJ9_HUMAN	RNA helicase OS=Homo sapiens OX=9606 GN=DDX3X PE=1 SV=1	194.12	30	20	17	30	73215	Oxidation (M); CarbamidometilTodos; Deamidation (NQ); Propionamide
DDX3X	tr|A0A2R8YFR4|A0A2R8YFR4_HUMAN	RNA helicase OS=Homo sapiens OX=9606 GN=DDX3X PE=1 SV=1	194.12	30	20	17	30	73127	Oxidation (M); CarbamidometilTodos; Deamidation (NQ); Propionamide
DDX3X	tr|A0A0D9SF53|A0A0D9SF53_HUMAN	RNA helicase OS=Homo sapiens OX=9606 GN=DDX3X PE=1 SV=1	194.12	27	20	17	30	81477	Oxidation (M); CarbamidometilTodos; Deamidation (NQ); Propionamide
DDX3X	tr|A0A2R8Y645|A0A2R8Y645_HUMAN	RNA helicase OS=Homo sapiens OX=9606 GN=DDX3X PE=1 SV=1	194.12	28	20	17	30	79475	Oxidation (M); CarbamidometilTodos; Deamidation (NQ); Propionamide
DDX17	tr|A0A5H1ZRQ2|A0A5H1ZRQ2_HUMAN	RNA helicase OS=Homo sapiens OX=9606 GN=DDX17 PE=1 SV=2	193.99	29	21	14	39	80458	Oxidation (M); CarbamidometilTodos; Deamidation (NQ); Pyro-glu from Q; Carbamidomethylation (DHKE X@N-term); 4 more
DDX17	tr|A0A1X7SBZ2|A0A1X7SBZ2_HUMAN	RNA helicase OS=Homo sapiens OX=9606 GN=DDX17 PE=1 SV=1	193.99	29	21	14	39	80255	Oxidation (M); CarbamidometilTodos; Deamidation (NQ); Pyro-glu from Q; Carbamidomethylation (DHKE X@N-term); 4 more
DDX17	Q92841|DDX17_HUMAN	Probable ATP-dependent RNA helicase DDX17 OS=Homo sapiens OX=9606 GN=DDX17 PE=1 SV=2	193.99	29	21	14	39	80273	Oxidation (M); CarbamidometilTodos; Deamidation (NQ); Pyro-glu from Q; Carbamidomethylation (DHKE X@N-term); 4 more
MYO1D	O94832|MYO1D_HUMAN	Unconventional myosin-Id OS=Homo sapiens OX=9606 GN=MYO1D PE=1 SV=2	188.82	22	21	20	25	116202	Oxidation (M); CarbamidometilTodos; Deamidation (NQ)
IGF2BP1	Q9NZI8|IF2B1_HUMAN	Insulin-like growth factor 2 mRNA-binding protein 1 OS=Homo sapiens OX=9606 GN=IGF2BP1 PE=1 SV=2	188.55	36	17	16	28	63481	Oxidation (M); CarbamidometilTodos; Deamidation (NQ); Pyro-glu from Q; Phosphorylation (STY)
HNRNPM	P52272|HNRPM_HUMAN	Heterogeneous nuclear ribonucleoprotein M OS=Homo sapiens OX=9606 GN=HNRNPM PE=1 SV=3	186.97	36	23	9	41	77516	Oxidation (M); Phosphorylation (STY); Carbamidomethylation (DHKE X@N-term); Acetylation (Protein N-term); Sodium adduct; ISD (z+2)-series
HNRNPM	tr|A0A087X0X3|A0A087X0X3_HUMAN	Heterogeneous nuclear ribonucleoprotein M OS=Homo sapiens OX=9606 GN=HNRNPM PE=1 SV=1	186.97	36	23	9	41	77570	Oxidation (M); Phosphorylation (STY); Carbamidomethylation (DHKE X@N-term); Acetylation (Protein N-term); Sodium adduct; ISD (z+2)-series
DDX5	P17844|DDX5_HUMAN	Probable ATP-dependent RNA helicase DDX5 OS=Homo sapiens OX=9606 GN=DDX5 PE=1 SV=1	186.83	30	19	11	32	69148	Oxidation (M); CarbamidometilTodos; Deamidation (NQ); Pyro-glu from Q; Carbamidomethylation (DHKE X@N-term); 2 more
DDX5	tr|J3KTA4|J3KTA4_HUMAN	Probable ATP-dependent RNA helicase DDX5 OS=Homo sapiens OX=9606 GN=DDX5 PE=1 SV=1	186.83	30	19	11	32	69087	Oxidation (M); CarbamidometilTodos; Deamidation (NQ); Pyro-glu from Q; Carbamidomethylation (DHKE X@N-term); 2 more
PUM1	tr|H0YEH2|H0YEH2_HUMAN	Pumilio homolog 1 (Fragment) OS=Homo sapiens OX=9606 GN=PUM1 PE=1 SV=1	186.67	17	16	12	28	120234	Oxidation (M); CarbamidometilTodos; Deamidation (NQ); Pyro-glu from Q
PUM1	Q14671|PUM1_HUMAN	Pumilio homolog 1 OS=Homo sapiens OX=9606 GN=PUM1 PE=1 SV=3	186.67	16	16	12	28	126473	Oxidation (M); CarbamidometilTodos; Deamidation (NQ); Pyro-glu from Q
DHX9	Q08211|DHX9_HUMAN	ATP-dependent RNA helicase A OS=Homo sapiens OX=9606 GN=DHX9 PE=1 SV=4	186.14	15	17	17	22	140958	Oxidation (M); CarbamidometilTodos; Pyro-glu from Q
NCL	tr|A0A7I2V3F3|A0A7I2V3F3_HUMAN	Nucleolin OS=Homo sapiens OX=9606 GN=NCL PE=1 SV=1	181.87	28	20	20	30	74844	Oxidation (M); Deamidation (NQ); Carbamidomethylation (DHKE X@N-term); Dihydroxy; Pyro-glu from E
DOCK7	Q96N67|DOCK7_HUMAN	Dedicator of cytokinesis protein 7 OS=Homo sapiens OX=9606 GN=DOCK7 PE=1 SV=4	181.77	11	21	21	21	242558	Oxidation (M); CarbamidometilTodos
TUBB4B	P68371|TBB4B_HUMAN	Tubulin beta-4B chain OS=Homo sapiens OX=9606 GN=TUBB4B PE=1 SV=1	181.71	41	16	2	46	49831	Oxidation (M); CarbamidometilTodos; Dihydroxy
CEP170	Q5SW79|CE170_HUMAN	Centrosomal protein of 170 kDa OS=Homo sapiens OX=9606 GN=CEP170 PE=1 SV=1	181.17	11	14	14	19	175292	Oxidation (M); Pyro-glu from Q
ZC3HAV1	Q7Z2W4|ZCCHV_HUMAN	Zinc finger CCCH-type antiviral protein 1 OS=Homo sapiens OX=9606 GN=ZC3HAV1 PE=1 SV=3	180.5	23	18	18	23	101431	Oxidation (M); CarbamidometilTodos; Deamidation (NQ)
ZC3HAV1	tr|C9J6P4|C9J6P4_HUMAN	Zinc finger CCCH-type antiviral protein 1 OS=Homo sapiens OX=9606 GN=ZC3HAV1 PE=1 SV=1	180.5	20	18	18	23	114085	Oxidation (M); CarbamidometilTodos; Deamidation (NQ)
SART1	O43290|SNUT1_HUMAN	U4/U6.U5 tri-snRNP-associated protein 1 OS=Homo sapiens OX=9606 GN=SART1 PE=1 SV=1	180.46	22	14	14	15	90255	Oxidation (M); CarbamidometilTodos; Pyro-glu from Q
TUBB	P07437|TBB5_HUMAN	Tubulin beta chain OS=Homo sapiens OX=9606 GN=TUBB PE=1 SV=2	179.49	41	16	2	47	49671	Oxidation (M); CarbamidometilTodos; Dihydroxy
P4HA1	P13674|P4HA1_HUMAN	Prolyl 4-hydroxylase subunit alpha-1 OS=Homo sapiens OX=9606 GN=P4HA1 PE=1 SV=2	177.78	25	12	12	21	61049	Oxidation (M); CarbamidometilTodos; Deamidation (NQ); Pyro-glu from Q; Oxidation or Hydroxylation; Dihydroxy
CLPX	O76031|CLPX_HUMAN	ATP-dependent Clp protease ATP-binding subunit clpX-like mitochondrial OS=Homo sapiens OX=9606 GN=CLPX PE=1 SV=2	177.37	25	14	14	18	69224	Oxidation (M)
LIMA1	Q9UHB6|LIMA1_HUMAN	LIM domain and actin-binding protein 1 OS=Homo sapiens OX=9606 GN=LIMA1 PE=1 SV=1	176.18	26	18	18	21	85226	Oxidation (M)
DDX41	Q9UJV9|DDX41_HUMAN	Probable ATP-dependent RNA helicase DDX41 OS=Homo sapiens OX=9606 GN=DDX41 PE=1 SV=2	174.75	31	19	19	24	69838	Oxidation (M); CarbamidometilTodos; Propionamide
PRRC2C	tr|E7EPN9|E7EPN9_HUMAN	Protein PRRC2C OS=Homo sapiens OX=9606 GN=PRRC2C PE=1 SV=1	174.52	8	21	20	21	308776	Oxidation (M); CarbamidometilTodos; Deamidation (NQ); Mutation
PRRC2C	Q9Y520|PRC2C_HUMAN	Protein PRRC2C OS=Homo sapiens OX=9606 GN=PRRC2C PE=1 SV=4	174.52	8	21	20	21	316911	Oxidation (M); CarbamidometilTodos; Deamidation (NQ); Mutation
MYH10	tr|A0A8I5KZ38|A0A8I5KZ38_HUMAN	Myosin-10 OS=Homo sapiens OX=9606 GN=MYH10 PE=4 SV=1	174.37	10	17	9	21	230156	Oxidation (M); CarbamidometilTodos; Deamidation (NQ); Propionamide
MYH10	P35580|MYH10_HUMAN	Myosin-10 OS=Homo sapiens OX=9606 GN=MYH10 PE=1 SV=3	174.37	10	17	9	21	228997	Oxidation (M); CarbamidometilTodos; Deamidation (NQ); Propionamide
RPS4X	P62701|RS4X_HUMAN	40S ribosomal protein S4 X isoform OS=Homo sapiens OX=9606 GN=RPS4X PE=1 SV=2	174.31	51	14	14	28	29598	Oxidation (M); CarbamidometilTodos; Deamidation (NQ); Formylation; Propionamide
ANKHD1	Q8IWZ3|ANKH1_HUMAN	Ankyrin repeat and KH domain-containing protein 1 OS=Homo sapiens OX=9606 GN=ANKHD1 PE=1 SV=1	174.04	7	13	6	15	269455	Oxidation (M); CarbamidometilTodos
HSPA5	tr|A0A7P0TB36|A0A7P0TB36_HUMAN	78 kDa glucose-regulated protein OS=Homo sapiens OX=9606 GN=HSPA5 PE=1 SV=1	170.47	24	12	9	19	69011	Oxidation (M); Deamidation (NQ)
HSPA5	P11021|BIP_HUMAN	Endoplasmic reticulum chaperone BiP OS=Homo sapiens OX=9606 GN=HSPA5 PE=1 SV=2	170.47	23	12	9	19	72333	Oxidation (M); Deamidation (NQ)
DSG2	Q14126|DSG2_HUMAN	Desmoglein-2 OS=Homo sapiens OX=9606 GN=DSG2 PE=1 SV=2	170.26	13	12	12	15	122294	Oxidation (M); CarbamidometilTodos; Deamidation (NQ)
EEF1A1P5	Q5VTE0|EF1A3_HUMAN	Putative elongation factor 1-alpha-like 3 OS=Homo sapiens OX=9606 GN=EEF1A1P5 PE=5 SV=1	168.14	25	14	14	33	50185	Oxidation (M); CarbamidometilTodos; Carbamidomethylation (DHKE X@N-term); Methylation(KR); Propionamide; 2 more
EEF1A1	P68104|EF1A1_HUMAN	Elongation factor 1-alpha 1 OS=Homo sapiens OX=9606 GN=EEF1A1 PE=1 SV=1	168.14	25	14	14	33	50141	Oxidation (M); CarbamidometilTodos; Carbamidomethylation (DHKE X@N-term); Methylation(KR); Propionamide; 2 more
EEF1A1	tr|A0A7I2V659|A0A7I2V659_HUMAN	Elongation factor 1-alpha OS=Homo sapiens OX=9606 GN=EEF1A1 PE=1 SV=1	168.14	25	14	14	33	49824	Oxidation (M); CarbamidometilTodos; Carbamidomethylation (DHKE X@N-term); Methylation(KR); Propionamide; 2 more
EEF1A1	tr|A0A087WVQ9|A0A087WVQ9_HUMAN	Elongation factor 1-alpha OS=Homo sapiens OX=9606 GN=EEF1A1 PE=1 SV=2	168.14	25	14	14	33	49870	Oxidation (M); CarbamidometilTodos; Carbamidomethylation (DHKE X@N-term); Methylation(KR); Propionamide; 2 more
UBR5	O95071|UBR5_HUMAN	E3 ubiquitin-protein ligase UBR5 OS=Homo sapiens OX=9606 GN=UBR5 PE=1 SV=2	167.39	6	14	14	16	309352	Oxidation (M); CarbamidometilTodos; Deamidation (NQ)
UBR5	tr|E7EMW7|E7EMW7_HUMAN	E3 ubiquitin-protein ligase UBR5 OS=Homo sapiens OX=9606 GN=UBR5 PE=1 SV=1	167.39	6	14	14	16	308574	Oxidation (M); CarbamidometilTodos; Deamidation (NQ)
PPFIA1	Q13136|LIPA1_HUMAN	Liprin-alpha-1 OS=Homo sapiens OX=9606 GN=PPFIA1 PE=1 SV=1	166.07	16	15	15	17	135778	Oxidation (M); CarbamidometilTodos; Ammonia-loss (C@N-term)
HSP90AB1	P08238|HS90B_HUMAN	Heat shock protein HSP 90-beta OS=Homo sapiens OX=9606 GN=HSP90AB1 PE=1 SV=4	164.59	14	9	6	13	83264	Oxidation (M)
PFKP	Q01813|PFKAP_HUMAN	ATP-dependent 6-phosphofructokinase platelet type OS=Homo sapiens OX=9606 GN=PFKP PE=1 SV=2	163.95	16	11	10	17	85596	Oxidation (M); Deamidation (NQ)
RPL4	P36578|RL4_HUMAN	60S ribosomal protein L4 OS=Homo sapiens OX=9606 GN=RPL4 PE=1 SV=5	163.33	31	12	12	20	47697	Oxidation (M); CarbamidometilTodos; Deamidation (NQ)
HNRNPH1	P31943|HNRH1_HUMAN	Heterogeneous nuclear ribonucleoprotein H OS=Homo sapiens OX=9606 GN=HNRNPH1 PE=1 SV=4	163.17	30	10	6	14	49229	Oxidation (M); CarbamidometilTodos; Deamidation (NQ); Acetylation (Protein N-term)
HNRNPH1	tr|E9PCY7|E9PCY7_HUMAN	Heterogeneous nuclear ribonucleoprotein H OS=Homo sapiens OX=9606 GN=HNRNPH1 PE=1 SV=1	163.17	31	10	6	14	47087	Oxidation (M); CarbamidometilTodos; Deamidation (NQ); Acetylation (Protein N-term)
HNRNPH1	tr|G8JLB6|G8JLB6_HUMAN	Heterogeneous nuclear ribonucleoprotein H OS=Homo sapiens OX=9606 GN=HNRNPH1 PE=1 SV=1	163.17	28	10	6	14	51230	Oxidation (M); CarbamidometilTodos; Deamidation (NQ); Acetylation (Protein N-term)
NVL	O15381|NVL_HUMAN	Nuclear valosin-containing protein-like OS=Homo sapiens OX=9606 GN=NVL PE=1 SV=1	163.03	18	12	12	15	95051	Oxidation (M)
UPF1	Q92900|RENT1_HUMAN	Regulator of nonsense transcripts 1 OS=Homo sapiens OX=9606 GN=UPF1 PE=1 SV=2	162.76	18	19	19	25	124345	Oxidation (M); CarbamidometilTodos; Deamidation (NQ)
STAU1	tr|Q5JW30|Q5JW30_HUMAN	Double-stranded RNA-binding protein Staufen homolog 1 OS=Homo sapiens OX=9606 GN=STAU1 PE=1 SV=1	162.69	27	12	10	17	54709	Oxidation (M)
STAU1	O95793|STAU1_HUMAN	Double-stranded RNA-binding protein Staufen homolog 1 OS=Homo sapiens OX=9606 GN=STAU1 PE=1 SV=2	162.69	23	12	10	17	63182	Oxidation (M)
CLASP2	tr|A0A804HJG7|A0A804HJG7_HUMAN	CLIP-associating protein 2 OS=Homo sapiens OX=9606 GN=CLASP2 PE=1 SV=1	162.49	12	16	16	16	164886	Oxidation (M); CarbamidometilTodos; Mutation
CLASP2	tr|E3W994|E3W994_HUMAN	CLIP-associating protein 2 OS=Homo sapiens OX=9606 GN=CLASP2 PE=1 SV=2	162.49	15	16	16	16	138864	Oxidation (M); CarbamidometilTodos; Mutation
RPL5	P46777|RL5_HUMAN	60S ribosomal protein L5 OS=Homo sapiens OX=9606 GN=RPL5 PE=1 SV=3	162.17	49	16	16	36	34363	Oxidation (M); CarbamidometilTodos; Propionamide
SMN1	tr|E7EQZ4|E7EQZ4_HUMAN	Survival motor neuron protein OS=Homo sapiens OX=9606 GN=SMN1 PE=1 SV=1	161.96	34	11	11	31	31690	Oxidation (M); CarbamidometilTodos; Deamidation (NQ); Formylation; Propionamide; 4 more
SMN2	tr|A0A1W2PRV5|A0A1W2PRV5_HUMAN	Survival motor neuron protein OS=Homo sapiens OX=9606 GN=SMN2 PE=1 SV=1	161.96	36	11	11	31	30415	Oxidation (M); CarbamidometilTodos; Deamidation (NQ); Formylation; Propionamide; 4 more
SMN1	Q16637|SMN_HUMAN	Survival motor neuron protein OS=Homo sapiens OX=9606 GN=SMN1 PE=1 SV=1	161.96	34	11	11	31	31849	Oxidation (M); CarbamidometilTodos; Deamidation (NQ); Formylation; Propionamide; 4 more
SMC3	Q9UQE7|SMC3_HUMAN	Structural maintenance of chromosomes protein 3 OS=Homo sapiens OX=9606 GN=SMC3 PE=1 SV=2	161.81	16	18	18	19	141541	Oxidation (M); CarbamidometilTodos; Pyro-glu from Q
FAM120A	Q9NZB2|F120A_HUMAN	Constitutive coactivator of PPAR-gamma-like protein 1 OS=Homo sapiens OX=9606 GN=FAM120A PE=1 SV=2	161.8	14	12	12	13	121888	Oxidation (M); CarbamidometilTodos
RPS3A	P61247|RS3A_HUMAN	40S ribosomal protein S3a OS=Homo sapiens OX=9606 GN=RPS3A PE=1 SV=2	161.69	56	15	15	27	29945	Oxidation (M); CarbamidometilTodos
MATR3	P43243|MATR3_HUMAN	Matrin-3 OS=Homo sapiens OX=9606 GN=MATR3 PE=1 SV=2	161.6	21	16	16	20	94623	Oxidation (M); CarbamidometilTodos; Deamidation (NQ)
MATR3	tr|A0A0R4J2E8|A0A0R4J2E8_HUMAN	Matrin-3 OS=Homo sapiens OX=9606 GN=MATR3 PE=1 SV=1	161.6	21	16	16	20	94623	Oxidation (M); CarbamidometilTodos; Deamidation (NQ)
MATR3	tr|A8MXP9|A8MXP9_HUMAN	Matrin-3 OS=Homo sapiens OX=9606 GN=MATR3 PE=1 SV=1	161.6	20	16	16	20	99967	Oxidation (M); CarbamidometilTodos; Deamidation (NQ)
CKAP5	Q14008|CKAP5_HUMAN	Cytoskeleton-associated protein 5 OS=Homo sapiens OX=9606 GN=CKAP5 PE=1 SV=3	160.64	8	15	15	15	225493	Oxidation (M)
YTHDF2	Q9Y5A9|YTHD2_HUMAN	YTH domain-containing family protein 2 OS=Homo sapiens OX=9606 GN=YTHDF2 PE=1 SV=2	158.95	25	13	11	18	62334	Oxidation (M); CarbamidometilTodos; Deamidation (NQ); Acetylation (Protein N-term)
MTMR3	Q13615|MTMR3_HUMAN	Myotubularin-related protein 3 OS=Homo sapiens OX=9606 GN=MTMR3 PE=1 SV=3	158.45	11	11	11	11	133619	Deamidation (NQ)
RPS3	P23396|RS3_HUMAN	40S ribosomal protein S3 OS=Homo sapiens OX=9606 GN=RPS3 PE=1 SV=2	158.1	54	12	12	17	26688	Oxidation (M); CarbamidometilTodos
LTF	tr|E7EQB2|E7EQB2_HUMAN	Lactotransferrin (Fragment) OS=Homo sapiens OX=9606 GN=LTF PE=1 SV=1	157.71	22	13	12	15	76626	Oxidation (M); CarbamidometilTodos
LTF	P02788|TRFL_HUMAN	Lactotransferrin OS=Homo sapiens OX=9606 GN=LTF PE=1 SV=6	157.71	21	13	12	15	78182	Oxidation (M); CarbamidometilTodos
LTF	tr|E7ER44|E7ER44_HUMAN	Lactotransferrin OS=Homo sapiens OX=9606 GN=LTF PE=1 SV=1	157.71	21	13	12	15	77970	Oxidation (M); CarbamidometilTodos
RPS2	P15880|RS2_HUMAN	40S ribosomal protein S2 OS=Homo sapiens OX=9606 GN=RPS2 PE=1 SV=2	157.55	35	11	11	24	31324	Oxidation (M); CarbamidometilTodos; Propionamide; Dihydroxy; Tryptophan oxidation to kynurenin
GTF2F1	P35269|T2FA_HUMAN	General transcription factor IIF subunit 1 OS=Homo sapiens OX=9606 GN=GTF2F1 PE=1 SV=2	156.85	22	10	10	16	58241	Oxidation (M); CarbamidometilTodos; Deamidation (NQ); Acetylation (Protein N-term)
UBAP2L	Q14157|UBP2L_HUMAN	Ubiquitin-associated protein 2-like OS=Homo sapiens OX=9606 GN=UBAP2L PE=1 SV=2	156.3	13	12	12	23	114534	Oxidation (M); Deamidation (NQ); Pyro-glu from Q
KHSRP	Q92945|FUBP2_HUMAN	Far upstream element-binding protein 2 OS=Homo sapiens OX=9606 GN=KHSRP PE=1 SV=4	155.68	19	12	11	14	73115	Oxidation (M); CarbamidometilTodos
KHSRP	tr|M0R0C6|M0R0C6_HUMAN	Far upstream element-binding protein 2 OS=Homo sapiens OX=9606 GN=KHSRP PE=1 SV=2	155.68	18	12	11	14	76651	Oxidation (M); CarbamidometilTodos
EXOSC10	Q01780|EXOSX_HUMAN	Exosome component 10 OS=Homo sapiens OX=9606 GN=EXOSC10 PE=1 SV=2	155.42	18	14	14	14	100831	Oxidation (M); CarbamidometilTodos
STRAP	Q9Y3F4|STRAP_HUMAN	Serine-threonine kinase receptor-associated protein OS=Homo sapiens OX=9606 GN=STRAP PE=1 SV=1	155.21	27	8	8	13	38438	CarbamidometilTodos; Pyro-carbamidomethyl
YTHDF3	Q7Z739|YTHD3_HUMAN	YTH domain-containing family protein 3 OS=Homo sapiens OX=9606 GN=YTHDF3 PE=1 SV=1	155.16	21	11	7	15	63861	Oxidation (M); Dihydroxy; Acetylation (Protein N-term)
YTHDF3	tr|A0A087X0Q1|A0A087X0Q1_HUMAN	YTH domain-containing family protein 3 OS=Homo sapiens OX=9606 GN=YTHDF3 PE=1 SV=1	155.16	21	11	7	15	63675	Oxidation (M); Dihydroxy; Acetylation (Protein N-term)
IGF2BP2	tr|F8W930|F8W930_HUMAN	Insulin-like growth factor 2 mRNA-binding protein 2 OS=Homo sapiens OX=9606 GN=IGF2BP2 PE=1 SV=1	154.95	23	11	9	16	66786	Oxidation (M)
IGF2BP2	Q9Y6M1|IF2B2_HUMAN	Insulin-like growth factor 2 mRNA-binding protein 2 OS=Homo sapiens OX=9606 GN=IGF2BP2 PE=1 SV=2	154.95	24	11	9	16	66121	Oxidation (M)
MOV10	Q9HCE1|MOV10_HUMAN	Helicase MOV-10 OS=Homo sapiens OX=9606 GN=MOV10 PE=1 SV=2	154.89	16	13	13	16	113671	CarbamidometilTodos; Deamidation (NQ)
MOV10	tr|Q5JR04|Q5JR04_HUMAN	RNA helicase OS=Homo sapiens OX=9606 GN=MOV10 PE=1 SV=1	154.89	17	13	13	16	107210	CarbamidometilTodos; Deamidation (NQ)
MOV10	tr|A0A8I5KXC3|A0A8I5KXC3_HUMAN	Helicase MOV-10 OS=Homo sapiens OX=9606 GN=MOV10 PE=4 SV=1	154.89	15	13	13	16	115418	CarbamidometilTodos; Deamidation (NQ)
FXR2	P51116|FXR2_HUMAN	Fragile X mental retardation syndrome-related protein 2 OS=Homo sapiens OX=9606 GN=FXR2 PE=1 SV=2	154.88	19	12	9	13	74223	Oxidation (M); CarbamidometilTodos; Deamidation (NQ)
HAUS6	tr|Q5VY60|Q5VY60_HUMAN	HAUS augmin-like complex subunit 6 OS=Homo sapiens OX=9606 GN=HAUS6 PE=1 SV=1	154.61	17	13	13	14	91128	CarbamidometilTodos; Pyro-glu from Q
HAUS6	Q7Z4H7|HAUS6_HUMAN	HAUS augmin-like complex subunit 6 OS=Homo sapiens OX=9606 GN=HAUS6 PE=1 SV=2	154.61	15	13	13	14	108621	CarbamidometilTodos; Pyro-glu from Q
JUP	P14923|PLAK_HUMAN	Junction plakoglobin OS=Homo sapiens OX=9606 GN=JUP PE=1 SV=3	154.45	18	12	11	16	81745	Oxidation (M); CarbamidometilTodos; Deamidation (NQ)
FXR1	P51114|FXR1_HUMAN	Fragile X mental retardation syndrome-related protein 1 OS=Homo sapiens OX=9606 GN=FXR1 PE=1 SV=3	154.37	21	14	10	16	69721	Oxidation (M); Deamidation (NQ); Acetylation (Protein N-term)
PRPF6	O94906|PRP6_HUMAN	Pre-mRNA-processing factor 6 OS=Homo sapiens OX=9606 GN=PRPF6 PE=1 SV=1	154.31	12	10	10	11	106925	Oxidation (M); CarbamidometilTodos; Deamidation (NQ)
CALM3	P0DP25|CALM3_HUMAN	Calmodulin-3 OS=Homo sapiens OX=9606 GN=CALM3 PE=1 SV=1	154.06	52	11	11	24	16838	Oxidation (M); Deamidation (NQ); Carbamidomethylation (DHKE X@N-term); Carbamylation; Acetylation (Protein N-term); Mutation
CALM1	P0DP23|CALM1_HUMAN	Calmodulin-1 OS=Homo sapiens OX=9606 GN=CALM1 PE=1 SV=1	154.06	52	11	11	24	16838	Oxidation (M); Deamidation (NQ); Carbamidomethylation (DHKE X@N-term); Carbamylation; Acetylation (Protein N-term); Mutation
CALM2	P0DP24|CALM2_HUMAN	Calmodulin-2 OS=Homo sapiens OX=9606 GN=CALM2 PE=1 SV=1	154.06	52	11	11	24	16838	Oxidation (M); Deamidation (NQ); Carbamidomethylation (DHKE X@N-term); Carbamylation; Acetylation (Protein N-term); Mutation
HNRNPUL1	Q9BUJ2|HNRL1_HUMAN	Heterogeneous nuclear ribonucleoprotein U-like protein 1 OS=Homo sapiens OX=9606 GN=HNRNPUL1 PE=1 SV=2	153.97	16	12	12	13	95739	Oxidation (M); CarbamidometilTodos
HNRNPUL1	tr|B7Z4B8|B7Z4B8_HUMAN	Heterogeneous nuclear ribonucleoprotein U-like protein 1 OS=Homo sapiens OX=9606 GN=HNRNPUL1 PE=1 SV=1	153.97	18	12	12	13	86122	Oxidation (M); CarbamidometilTodos
HNRNPUL1	tr|A0A0A0MRA5|A0A0A0MRA5_HUMAN	Heterogeneous nuclear ribonucleoprotein U-like protein 1 OS=Homo sapiens OX=9606 GN=HNRNPUL1 PE=1 SV=1	153.97	18	12	12	13	85940	Oxidation (M); CarbamidometilTodos
YBX1	P67809|YBOX1_HUMAN	Y-box-binding protein 1 OS=Homo sapiens OX=9606 GN=YBX1 PE=1 SV=3	153.07	35	8	4	15	35924	CarbamidometilTodos; Deamidation (NQ)
HRNR	Q86YZ3|HORN_HUMAN	Hornerin OS=Homo sapiens OX=9606 GN=HRNR PE=1 SV=2	152.27	7	12	12	20	282389	Deamidation (NQ); Pyro-glu from Q
HSPA9	tr|A0A7I2V2G2|A0A7I2V2G2_HUMAN	Stress-70 protein mitochondrial OS=Homo sapiens OX=9606 GN=HSPA9 PE=1 SV=1	151.71	19	9	9	11	66602	Oxidation (M); CarbamidometilTodos; Pyro-glu from Q
HSPA9	tr|A0A7I2V2S7|A0A7I2V2S7_HUMAN	Stress-70 protein mitochondrial OS=Homo sapiens OX=9606 GN=HSPA9 PE=1 SV=1	151.71	18	9	9	11	70320	Oxidation (M); CarbamidometilTodos; Pyro-glu from Q
HSPA9	tr|D6RCD7|D6RCD7_HUMAN	Stress-70 protein mitochondrial OS=Homo sapiens OX=9606 GN=HSPA9 PE=1 SV=2	151.71	18	9	9	11	72251	Oxidation (M); CarbamidometilTodos; Pyro-glu from Q
HSPA9	P38646|GRP75_HUMAN	Stress-70 protein mitochondrial OS=Homo sapiens OX=9606 GN=HSPA9 PE=1 SV=2	151.71	17	9	9	11	73681	Oxidation (M); CarbamidometilTodos; Pyro-glu from Q
ACTBL2	Q562R1|ACTBL_HUMAN	Beta-actin-like protein 2 OS=Homo sapiens OX=9606 GN=ACTBL2 PE=1 SV=2	151.08	27	10	2	44	42003	Oxidation (M); CarbamidometilTodos; Deamidation (NQ); Dehydration; Oxidation or Hydroxylation; 2 more
PIK3C2A	O00443|P3C2A_HUMAN	Phosphatidylinositol 4-phosphate 3-kinase C2 domain-containing subunit alpha OS=Homo sapiens OX=9606 GN=PIK3C2A PE=1 SV=2	150.69	7	9	9	9	190678	CarbamidometilTodos
LUC7L2	Q9Y383|LC7L2_HUMAN	Putative RNA-binding protein Luc7-like 2 OS=Homo sapiens OX=9606 GN=LUC7L2 PE=1 SV=2	150.59	20	7	4	9	46514	Oxidation (M); Deamidation (NQ); Carbamidomethylation (DHKE X@N-term)
ATXN2	tr|H0YH87|H0YH87_HUMAN	Ataxin-2 OS=Homo sapiens OX=9606 GN=ATXN2 PE=1 SV=2	149.81	14	10	10	11	90167	Oxidation (M); CarbamidometilTodos
ATXN2	tr|A0A2R8Y7P6|A0A2R8Y7P6_HUMAN	Ataxin-2 OS=Homo sapiens OX=9606 GN=ATXN2 PE=1 SV=1	149.81	12	10	10	11	103709	Oxidation (M); CarbamidometilTodos
ATXN2	tr|A0A2R8YDM9|A0A2R8YDM9_HUMAN	Ataxin-2 OS=Homo sapiens OX=9606 GN=ATXN2 PE=1 SV=1	149.81	12	10	10	11	105130	Oxidation (M); CarbamidometilTodos
ATXN2	tr|F8WB06|F8WB06_HUMAN	Ataxin-2 OS=Homo sapiens OX=9606 GN=ATXN2 PE=1 SV=3	149.81	11	10	10	11	117746	Oxidation (M); CarbamidometilTodos
ATXN2	tr|A0A5F9ZHH4|A0A5F9ZHH4_HUMAN	Ataxin-2 OS=Homo sapiens OX=9606 GN=ATXN2 PE=1 SV=1	149.81	11	10	10	11	115005	Oxidation (M); CarbamidometilTodos
ATXN2	tr|V9GY86|V9GY86_HUMAN	Ataxin-2 OS=Homo sapiens OX=9606 GN=ATXN2 PE=1 SV=1	149.81	10	10	10	11	124403	Oxidation (M); CarbamidometilTodos
ATXN2	tr|A0A2R8Y7E6|A0A2R8Y7E6_HUMAN	Ataxin-2 OS=Homo sapiens OX=9606 GN=ATXN2 PE=1 SV=2	149.81	10	10	10	11	124898	Oxidation (M); CarbamidometilTodos
ATXN2	tr|A0A5F9ZI57|A0A5F9ZI57_HUMAN	Ataxin-2 OS=Homo sapiens OX=9606 GN=ATXN2 PE=1 SV=1	149.81	10	10	10	11	124588	Oxidation (M); CarbamidometilTodos
ATXN2	tr|A0A5F9ZHX3|A0A5F9ZHX3_HUMAN	Ataxin-2 OS=Homo sapiens OX=9606 GN=ATXN2 PE=1 SV=1	149.81	10	10	10	11	125942	Oxidation (M); CarbamidometilTodos
ATXN2	tr|A0A2R8Y5A6|A0A2R8Y5A6_HUMAN	Ataxin-2 OS=Homo sapiens OX=9606 GN=ATXN2 PE=1 SV=1	149.81	10	10	10	11	126009	Oxidation (M); CarbamidometilTodos
ATXN2	tr|A0A5F9ZHW5|A0A5F9ZHW5_HUMAN	Ataxin-2 OS=Homo sapiens OX=9606 GN=ATXN2 PE=1 SV=1	149.81	10	10	10	11	127220	Oxidation (M); CarbamidometilTodos
ATXN2	Q99700|ATX2_HUMAN	Ataxin-2 OS=Homo sapiens OX=9606 GN=ATXN2 PE=1 SV=2	149.81	9	10	10	11	140283	Oxidation (M); CarbamidometilTodos
ATXN2	tr|F8VQP2|F8VQP2_HUMAN	Ataxin-2 OS=Homo sapiens OX=9606 GN=ATXN2 PE=1 SV=1	149.81	11	10	10	11	116514	Oxidation (M); CarbamidometilTodos
DDX42	Q86XP3|DDX42_HUMAN	ATP-dependent RNA helicase DDX42 OS=Homo sapiens OX=9606 GN=DDX42 PE=1 SV=1	149.73	11	8	8	9	102975	CarbamidometilTodos
TUBA1B	P68363|TBA1B_HUMAN	Tubulin alpha-1B chain OS=Homo sapiens OX=9606 GN=TUBA1B PE=1 SV=1	148.94	33	13	13	19	50152	Oxidation (M); CarbamidometilTodos
HNRNPA1	tr|F8W6I7|F8W6I7_HUMAN	Heterogeneous nuclear ribonucleoprotein A1 OS=Homo sapiens OX=9606 GN=HNRNPA1 PE=1 SV=2	148.65	36	10	9	12	33155	Oxidation (M); CarbamidometilTodos; Deamidation (NQ)
HNRNPA1	tr|A0A7I2V3R8|A0A7I2V3R8_HUMAN	Heterogeneous nuclear ribonucleoprotein A1 OS=Homo sapiens OX=9606 GN=HNRNPA1 PE=1 SV=1	148.65	35	10	9	12	34139	Oxidation (M); CarbamidometilTodos; Deamidation (NQ)
HNRNPA1	P09651|ROA1_HUMAN	Heterogeneous nuclear ribonucleoprotein A1 OS=Homo sapiens OX=9606 GN=HNRNPA1 PE=1 SV=5	148.65	30	10	9	12	38747	Oxidation (M); CarbamidometilTodos; Deamidation (NQ)
NUFIP2	Q7Z417|NUFP2_HUMAN	Nuclear fragile X mental retardation-interacting protein 2 OS=Homo sapiens OX=9606 GN=NUFIP2 PE=1 SV=1	147.83	14	8	8	8	76121	Oxidation (M); CarbamidometilTodos; Deamidation (NQ)
YBX3	P16989|YBOX3_HUMAN	Y-box-binding protein 3 OS=Homo sapiens OX=9606 GN=YBX3 PE=1 SV=4	147.66	23	7	3	14	40090	Oxidation (M); Deamidation (NQ)
STAU2	tr|E7EPX0|E7EPX0_HUMAN	Double-stranded RNA-binding protein Staufen homolog 2 OS=Homo sapiens OX=9606 GN=STAU2 PE=1 SV=1	147.32	22	10	8	13	53929	Oxidation (M); CarbamidometilTodos
STAU2	tr|E7EVJ4|E7EVJ4_HUMAN	Double-stranded RNA-binding protein Staufen homolog 2 OS=Homo sapiens OX=9606 GN=STAU2 PE=1 SV=1	147.32	21	10	8	13	56376	Oxidation (M); CarbamidometilTodos
STAU2	Q9NUL3|STAU2_HUMAN	Double-stranded RNA-binding protein Staufen homolog 2 OS=Homo sapiens OX=9606 GN=STAU2 PE=1 SV=2	147.32	19	10	8	13	62609	Oxidation (M); CarbamidometilTodos
EIF4ENIF1	Q9NRA8|4ET_HUMAN	Eukaryotic translation initiation factor 4E transporter OS=Homo sapiens OX=9606 GN=EIF4ENIF1 PE=1 SV=2	147.15	9	8	8	8	108201	Oxidation (M); CarbamidometilTodos
EIF4ENIF1	tr|B1AKL4|B1AKL4_HUMAN	Eukaryotic translation initiation factor 4E transporter OS=Homo sapiens OX=9606 GN=EIF4ENIF1 PE=1 SV=1	147.15	9	8	8	8	105550	Oxidation (M); CarbamidometilTodos
SNRNP70	P08621|RU17_HUMAN	U1 small nuclear ribonucleoprotein 70 kDa OS=Homo sapiens OX=9606 GN=SNRNP70 PE=1 SV=2	147.09	24	12	12	18	51557	CarbamidometilTodos; Deamidation (NQ)
CAPRIN1	Q14444|CAPR1_HUMAN	Caprin-1 OS=Homo sapiens OX=9606 GN=CAPRIN1 PE=1 SV=2	146.16	14	10	10	16	78366	Oxidation (M); CarbamidometilTodos; Deamidation (NQ); Pyro-glu from Q
PRPF31	tr|E7EVX8|E7EVX8_HUMAN	U4/U6 small nuclear ribonucleoprotein Prp31 OS=Homo sapiens OX=9606 GN=PRPF31 PE=1 SV=1	145.77	19	8	8	11	54766	Oxidation (M); CarbamidometilTodos
PRPF31	Q8WWY3|PRP31_HUMAN	U4/U6 small nuclear ribonucleoprotein Prp31 OS=Homo sapiens OX=9606 GN=PRPF31 PE=1 SV=2	145.77	18	8	8	11	55456	Oxidation (M); CarbamidometilTodos
ESF1	Q9H501|ESF1_HUMAN	ESF1 homolog OS=Homo sapiens OX=9606 GN=ESF1 PE=1 SV=1	145.62	14	10	10	12	98796	Oxidation (M); CarbamidometilTodos; Pyro-glu from Q
DSP	P15924|DESP_HUMAN	Desmoplakin OS=Homo sapiens OX=9606 GN=DSP PE=1 SV=3	145.46	6	17	17	20	331774	CarbamidometilTodos; Deamidation (NQ); Pyro-glu from Q; Mutation
CAPZA1	P52907|CAZA1_HUMAN	F-actin-capping protein subunit alpha-1 OS=Homo sapiens OX=9606 GN=CAPZA1 PE=1 SV=3	145.15	27	6	5	7	32923	CarbamidometilTodos; Deamidation (NQ)
LARP4B	Q92615|LAR4B_HUMAN	La-related protein 4B OS=Homo sapiens OX=9606 GN=LARP4B PE=1 SV=3	145	16	11	5	16	80552	CarbamidometilTodos; Deamidation (NQ); Propionamide
LARP4B	tr|A0A8I5KWN8|A0A8I5KWN8_HUMAN	La-related protein 4B (Fragment) OS=Homo sapiens OX=9606 GN=LARP4B PE=4 SV=1	145	17	11	5	16	75348	CarbamidometilTodos; Deamidation (NQ); Propionamide
LARP4B	tr|A0A8I5KVU2|A0A8I5KVU2_HUMAN	La-related protein 4B OS=Homo sapiens OX=9606 GN=LARP4B PE=4 SV=1	145	7	11	5	16	188812	CarbamidometilTodos; Deamidation (NQ); Propionamide
SLC25A5	P05141|ADT2_HUMAN	ADP/ATP translocase 2 OS=Homo sapiens OX=9606 GN=SLC25A5 PE=1 SV=7	144.57	33	10	4	13	32852	CarbamidometilTodos; Pyro-glu from Q; Dihydroxy; Acetylation (Protein N-term)
INF2	tr|A0A6Q8PHA2|A0A6Q8PHA2_HUMAN	Inverted formin-2 OS=Homo sapiens OX=9606 GN=INF2 PE=1 SV=1	144.38	10	11	11	11	139129	Oxidation (M); CarbamidometilTodos; Propionamide
INF2	tr|A0A6Q8PH71|A0A6Q8PH71_HUMAN	Inverted formin-2 OS=Homo sapiens OX=9606 GN=INF2 PE=1 SV=1	144.38	11	11	11	11	136119	Oxidation (M); CarbamidometilTodos; Propionamide
INF2	tr|A0A6Q8PHG2|A0A6Q8PHG2_HUMAN	Inverted formin-2 OS=Homo sapiens OX=9606 GN=INF2 PE=1 SV=1	144.38	11	11	11	11	135695	Oxidation (M); CarbamidometilTodos; Propionamide
INF2	Q27J81|INF2_HUMAN	Inverted formin-2 OS=Homo sapiens OX=9606 GN=INF2 PE=1 SV=2	144.38	11	11	11	11	135624	Oxidation (M); CarbamidometilTodos; Propionamide
INF2	tr|A0A6Q8PGN3|A0A6Q8PGN3_HUMAN	Inverted formin-2 OS=Homo sapiens OX=9606 GN=INF2 PE=1 SV=1	144.38	11	11	11	11	134694	Oxidation (M); CarbamidometilTodos; Propionamide
DSG1	Q02413|DSG1_HUMAN	Desmoglein-1 OS=Homo sapiens OX=9606 GN=DSG1 PE=1 SV=2	144.29	9	7	7	14	113748	Oxidation (M); CarbamidometilTodos; Pyro-glu from Q
SF3B2	tr|E9PPJ0|E9PPJ0_HUMAN	Splicing factor 3B subunit 2 OS=Homo sapiens OX=9606 GN=SF3B2 PE=1 SV=1	143.44	12	10	10	14	98170	Oxidation (M)
SF3B2	Q13435|SF3B2_HUMAN	Splicing factor 3B subunit 2 OS=Homo sapiens OX=9606 GN=SF3B2 PE=1 SV=2	143.44	12	10	10	14	100228	Oxidation (M)
EPRS1	P07814|SYEP_HUMAN	Bifunctional glutamate/proline--tRNA ligase OS=Homo sapiens OX=9606 GN=EPRS1 PE=1 SV=5	143.36	8	10	10	11	170590	Oxidation (M); CarbamidometilTodos
LRCH2	Q5VUJ6|LRCH2_HUMAN	Leucine-rich repeat and calponin homology domain-containing protein 2 OS=Homo sapiens OX=9606 GN=LRCH2 PE=1 SV=2	142.74	13	10	9	11	84588	Oxidation (M); CarbamidometilTodos; Propionamide
HSP90AA1	P07900|HS90A_HUMAN	Heat shock protein HSP 90-alpha OS=Homo sapiens OX=9606 GN=HSP90AA1 PE=1 SV=5	142.27	9	6	3	8	84660	Oxidation (M)
GNL3	Q9BVP2|GNL3_HUMAN	Guanine nucleotide-binding protein-like 3 OS=Homo sapiens OX=9606 GN=GNL3 PE=1 SV=2	142.05	15	8	8	9	61993	CarbamidometilTodos
ANKRD17	tr|H0YM23|H0YM23_HUMAN	Ankyrin repeat domain-containing protein 17 (Fragment) OS=Homo sapiens OX=9606 GN=ANKRD17 PE=1 SV=1	141.66	4	8	2	9	263371	Oxidation (M); CarbamidometilTodos
ANKRD17	O75179|ANR17_HUMAN	Ankyrin repeat domain-containing protein 17 OS=Homo sapiens OX=9606 GN=ANKRD17 PE=1 SV=3	141.66	4	8	2	9	274256	Oxidation (M); CarbamidometilTodos
MYCBP2	tr|A0A804HJ25|A0A804HJ25_HUMAN	RCR-type E3 ubiquitin transferase OS=Homo sapiens OX=9606 GN=MYCBP2 PE=1 SV=1	141.11	3	11	11	12	508799	Oxidation (M); CarbamidometilTodos
MYCBP2	tr|A0A804HIR9|A0A804HIR9_HUMAN	RCR-type E3 ubiquitin transferase OS=Homo sapiens OX=9606 GN=MYCBP2 PE=1 SV=1	141.11	3	11	11	12	516124	Oxidation (M); CarbamidometilTodos
MYCBP2	tr|A0A804HL12|A0A804HL12_HUMAN	RCR-type E3 ubiquitin transferase OS=Homo sapiens OX=9606 GN=MYCBP2 PE=1 SV=1	141.11	3	11	11	12	523690	Oxidation (M); CarbamidometilTodos
MYCBP2	O75592|MYCB2_HUMAN	E3 ubiquitin-protein ligase MYCBP2 OS=Homo sapiens OX=9606 GN=MYCBP2 PE=1 SV=4	141.11	3	11	11	12	513643	Oxidation (M); CarbamidometilTodos
MYCBP2	tr|A0A804HKQ1|A0A804HKQ1_HUMAN	RCR-type E3 ubiquitin transferase OS=Homo sapiens OX=9606 GN=MYCBP2 PE=1 SV=1	141.11	3	11	11	12	521736	Oxidation (M); CarbamidometilTodos
MYCBP2	tr|A0A499FJI4|A0A499FJI4_HUMAN	RCR-type E3 ubiquitin transferase OS=Homo sapiens OX=9606 GN=MYCBP2 PE=1 SV=2	141.11	3	11	11	12	520050	Oxidation (M); CarbamidometilTodos
TRMT2A	Q8IZ69|TRM2A_HUMAN	tRNA (uracil-5-)-methyltransferase homolog A OS=Homo sapiens OX=9606 GN=TRMT2A PE=1 SV=2	140.5	21	11	11	13	68726	CarbamidometilTodos
TRMT2A	tr|F2Z2W7|F2Z2W7_HUMAN	tRNA (uracil-5-)-methyltransferase homolog A OS=Homo sapiens OX=9606 GN=TRMT2A PE=1 SV=1	140.5	21	11	11	13	70835	CarbamidometilTodos
IGF2BP3	O00425|IF2B3_HUMAN	Insulin-like growth factor 2 mRNA-binding protein 3 OS=Homo sapiens OX=9606 GN=IGF2BP3 PE=1 SV=2	140.19	22	11	9	17	63705	Oxidation (M); CarbamidometilTodos
EIF3B	P55884|EIF3B_HUMAN	Eukaryotic translation initiation factor 3 subunit B OS=Homo sapiens OX=9606 GN=EIF3B PE=1 SV=3	139.74	9	7	7	8	92482	Oxidation (M); CarbamidometilTodos
HNRNPC	tr|G3V576|G3V576_HUMAN	Heterogeneous nuclear ribonucleoproteins C1/C2 OS=Homo sapiens OX=9606 GN=HNRNPC PE=1 SV=1	138.25	35	9	9	9	25257	Oxidation (M); Pyro-glu from Q
HNRNPC	tr|G3V4W0|G3V4W0_HUMAN	Heterogeneous nuclear ribonucleoproteins C1/C2 (Fragment) OS=Homo sapiens OX=9606 GN=HNRNPC PE=1 SV=1	138.25	31	9	9	9	28916	Oxidation (M); Pyro-glu from Q
HNRNPC	tr|B4DY08|B4DY08_HUMAN	Heterogeneous nuclear ribonucleoproteins C1/C2 OS=Homo sapiens OX=9606 GN=HNRNPC PE=1 SV=1	138.25	28	9	9	9	31972	Oxidation (M); Pyro-glu from Q
HNRNPC	tr|G3V4C1|G3V4C1_HUMAN	Heterogeneous nuclear ribonucleoproteins C1/C2 OS=Homo sapiens OX=9606 GN=HNRNPC PE=1 SV=1	138.25	28	9	9	9	32238	Oxidation (M); Pyro-glu from Q
HNRNPC	P07910|HNRPC_HUMAN	Heterogeneous nuclear ribonucleoproteins C1/C2 OS=Homo sapiens OX=9606 GN=HNRNPC PE=1 SV=4	138.25	26	9	9	9	33670	Oxidation (M); Pyro-glu from Q
HNRNPC	tr|G3V2Q1|G3V2Q1_HUMAN	Heterogeneous nuclear ribonucleoproteins C1/C2 OS=Homo sapiens OX=9606 GN=HNRNPC PE=1 SV=1	138.25	27	9	9	9	33571	Oxidation (M); Pyro-glu from Q
THRAP3	tr|A0A3B3ITZ9|A0A3B3ITZ9_HUMAN	Thyroid hormone receptor-associated protein 3 OS=Homo sapiens OX=9606 GN=THRAP3 PE=1 SV=1	137.73	12	10	10	11	103523	Oxidation (M)
THRAP3	Q9Y2W1|TR150_HUMAN	Thyroid hormone receptor-associated protein 3 OS=Homo sapiens OX=9606 GN=THRAP3 PE=1 SV=2	137.73	11	10	10	11	108666	Oxidation (M)
APOD	P05090|APOD_HUMAN	Apolipoprotein D OS=Homo sapiens OX=9606 GN=APOD PE=1 SV=1	137.56	34	6	6	15	21276	Oxidation (M); CarbamidometilTodos; Deamidation (NQ); Propionamide; Pyro-carbamidomethyl
APOD	tr|C9JF17|C9JF17_HUMAN	Apolipoprotein D (Fragment) OS=Homo sapiens OX=9606 GN=APOD PE=1 SV=1	137.56	30	6	6	15	24158	Oxidation (M); CarbamidometilTodos; Deamidation (NQ); Propionamide; Pyro-carbamidomethyl
SRSF1	Q07955|SRSF1_HUMAN	Serine/arginine-rich splicing factor 1 OS=Homo sapiens OX=9606 GN=SRSF1 PE=1 SV=2	136.72	38	9	9	17	27745	CarbamidometilTodos
SRSF1	tr|J3KTL2|J3KTL2_HUMAN	Serine/arginine-rich splicing factor 1 OS=Homo sapiens OX=9606 GN=SRSF1 PE=1 SV=1	136.72	37	9	9	17	28329	CarbamidometilTodos
ZC3H11A	O75152|ZC11A_HUMAN	Zinc finger CCCH domain-containing protein 11A OS=Homo sapiens OX=9606 GN=ZC3H11A PE=1 SV=3	136.39	16	11	11	11	89131
IGKC	tr|A0A5H1ZRQ3|A0A5H1ZRQ3_HUMAN	Immunoglobulin kappa constant (Fragment) OS=Homo sapiens OX=9606 GN=IGKC PE=1 SV=1	136.18	71	5	5	27	11728	CarbamidometilTodos; Deamidation (NQ); Propionamide
IGKC	P01834|IGKC_HUMAN	Immunoglobulin kappa constant OS=Homo sapiens OX=9606 GN=IGKC PE=1 SV=2	136.18	71	5	5	27	11765	CarbamidometilTodos; Deamidation (NQ); Propionamide
FUBP3	Q96I24|FUBP3_HUMAN	Far upstream element-binding protein 3 OS=Homo sapiens OX=9606 GN=FUBP3 PE=1 SV=2	136.12	19	10	8	16	61640	Oxidation (M); CarbamidometilTodos; Acetylation (Protein N-term)
RPLP0	P05388|RLA0_HUMAN	60S acidic ribosomal protein P0 OS=Homo sapiens OX=9606 GN=RPLP0 PE=1 SV=1	136.05	24	7	7	10	34274	Oxidation (M); Carbamidomethylation (DHKE X@N-term)
MTA2	O94776|MTA2_HUMAN	Metastasis-associated protein MTA2 OS=Homo sapiens OX=9606 GN=MTA2 PE=1 SV=1	135.88	14	8	7	9	75023	Oxidation (M); CarbamidometilTodos; Deamidation (NQ); Dehydration
PFKM	P08237|PFKAM_HUMAN	ATP-dependent 6-phosphofructokinase muscle type OS=Homo sapiens OX=9606 GN=PFKM PE=1 SV=2	135.63	13	9	9	11	85183	Oxidation (M); CarbamidometilTodos
PFKM	tr|A0A2R8Y891|A0A2R8Y891_HUMAN	ATP-dependent 6-phosphofructokinase OS=Homo sapiens OX=9606 GN=PFKM PE=1 SV=1	135.63	11	9	9	11	96908	Oxidation (M); CarbamidometilTodos
SF3B3	Q15393|SF3B3_HUMAN	Splicing factor 3B subunit 3 OS=Homo sapiens OX=9606 GN=SF3B3 PE=1 SV=4	135.58	8	8	8	9	135577	Oxidation (M)
PRPF4	O43172|PRP4_HUMAN	U4/U6 small nuclear ribonucleoprotein Prp4 OS=Homo sapiens OX=9606 GN=PRPF4 PE=1 SV=2	135.58	17	7	7	9	58449	CarbamidometilTodos; Propionamide
ZCCHC3	Q9NUD5|ZCHC3_HUMAN	Zinc finger CCHC domain-containing protein 3 OS=Homo sapiens OX=9606 GN=ZCCHC3 PE=1 SV=2	135.04	24	8	8	10	43547	CarbamidometilTodos; Propionamide
FHOD1	Q9Y613|FHOD1_HUMAN	FH1/FH2 domain-containing protein 1 OS=Homo sapiens OX=9606 GN=FHOD1 PE=1 SV=3	134.83	12	11	11	11	126551	Oxidation (M); CarbamidometilTodos
RBMX	P38159|RBMX_HUMAN	RNA-binding motif protein X chromosome OS=Homo sapiens OX=9606 GN=RBMX PE=1 SV=3	134.45	22	8	8	9	42332	Mutation
FLOT1	O75955|FLOT1_HUMAN	Flotillin-1 OS=Homo sapiens OX=9606 GN=FLOT1 PE=1 SV=3	134.18	17	6	6	7	47355	Oxidation (M); Deamidation (NQ)
VIM	P08670|VIME_HUMAN	Vimentin OS=Homo sapiens OX=9606 GN=VIM PE=1 SV=4	134.11	29	15	9	18	53652	Oxidation (M); CarbamidometilTodos; Propionamide
YTHDF1	Q9BYJ9|YTHD1_HUMAN	YTH domain-containing family protein 1 OS=Homo sapiens OX=9606 GN=YTHDF1 PE=1 SV=1	133.94	18	9	6	12	60874	Oxidation (M)
RPS18	P62269|RS18_HUMAN	40S ribosomal protein S18 OS=Homo sapiens OX=9606 GN=RPS18 PE=1 SV=3	133.45	38	7	7	11	17719	Oxidation (M); Deamidation (NQ)
XRN1	Q8IZH2|XRN1_HUMAN	5'-3' exoribonuclease 1 OS=Homo sapiens OX=9606 GN=XRN1 PE=1 SV=1	133.1	7	10	10	11	194106	Oxidation (M); CarbamidometilTodos
CPSF6	tr|F8WJN3|F8WJN3_HUMAN	Cleavage and polyadenylation specificity factor subunit 6 OS=Homo sapiens OX=9606 GN=CPSF6 PE=1 SV=1	132.55	13	5	5	6	52270	Oxidation (M)
CPSF6	Q16630|CPSF6_HUMAN	Cleavage and polyadenylation specificity factor subunit 6 OS=Homo sapiens OX=9606 GN=CPSF6 PE=1 SV=2	132.55	11	5	5	6	59210	Oxidation (M)
RPS8	P62241|RS8_HUMAN	40S ribosomal protein S8 OS=Homo sapiens OX=9606 GN=RPS8 PE=1 SV=2	132.51	33	6	6	10	24205	CarbamidometilTodos; Deamidation (NQ); Carboxymethyl
RPS8	tr|Q5JR95|Q5JR95_HUMAN	40S ribosomal protein S8 OS=Homo sapiens OX=9606 GN=RPS8 PE=1 SV=1	132.51	36	6	6	10	21880	CarbamidometilTodos; Deamidation (NQ); Carboxymethyl
SMC1A	tr|G8JLG1|G8JLG1_HUMAN	Structural maintenance of chromosomes protein OS=Homo sapiens OX=9606 GN=SMC1A PE=1 SV=2	132.09	9	10	10	11	140859	Oxidation (M); CarbamidometilTodos
SMC1A	Q14683|SMC1A_HUMAN	Structural maintenance of chromosomes protein 1A OS=Homo sapiens OX=9606 GN=SMC1A PE=1 SV=2	132.09	9	10	10	11	143233	Oxidation (M); CarbamidometilTodos
IGHG1	P01857|IGHG1_HUMAN	Immunoglobulin heavy constant gamma 1 OS=Homo sapiens OX=9606 GN=IGHG1 PE=1 SV=1	131.14	26	7	2	30	36106	Oxidation (M); CarbamidometilTodos; Deamidation (NQ); Formylation; Propionamide
IGHG1	tr|A0A0A0MS08|A0A0A0MS08_HUMAN	Immunoglobulin heavy constant gamma 1 (Fragment) OS=Homo sapiens OX=9606 GN=IGHG1 PE=1 SV=1	131.14	22	7	2	30	43912	Oxidation (M); CarbamidometilTodos; Deamidation (NQ); Formylation; Propionamide
IGHG1	tr|A0A0A0MS07|A0A0A0MS07_HUMAN	Immunoglobulin heavy constant gamma 1 (Fragment) OS=Homo sapiens OX=9606 GN=IGHG1 PE=1 SV=1	131.14	29	7	2	30	31983	Oxidation (M); CarbamidometilTodos; Deamidation (NQ); Formylation; Propionamide
RAI14	Q9P0K7|RAI14_HUMAN	Ankycorbin OS=Homo sapiens OX=9606 GN=RAI14 PE=1 SV=2	131.01	14	13	13	15	110041	Oxidation (M); Pyro-glu from Q
GAPDH	P04406|G3P_HUMAN	Glyceraldehyde-3-phosphate dehydrogenase OS=Homo sapiens OX=9606 GN=GAPDH PE=1 SV=3	130.91	26	7	7	9	36053	Oxidation (M); CarbamidometilTodos; Deamidation (NQ)
DHX30	tr|H7BXY3|H7BXY3_HUMAN	RNA helicase OS=Homo sapiens OX=9606 GN=DHX30 PE=1 SV=1	130.91	10	11	11	14	130550	Oxidation (M); CarbamidometilTodos
DHX30	Q7L2E3|DHX30_HUMAN	ATP-dependent RNA helicase DHX30 OS=Homo sapiens OX=9606 GN=DHX30 PE=1 SV=1	130.91	9	11	11	14	133938	Oxidation (M); CarbamidometilTodos
RPLP2	P05387|RLA2_HUMAN	60S acidic ribosomal protein P2 OS=Homo sapiens OX=9606 GN=RPLP2 PE=1 SV=1	130.54	41	6	6	14	11665	Deamidation (NQ)
RPL12	P30050|RL12_HUMAN	60S ribosomal protein L12 OS=Homo sapiens OX=9606 GN=RPL12 PE=1 SV=1	130.44	34	4	4	8	17819	CarbamidometilTodos
CLINT1	Q14677|EPN4_HUMAN	Clathrin interactor 1 OS=Homo sapiens OX=9606 GN=CLINT1 PE=1 SV=1	130.19	14	7	7	12	68259	Oxidation (M)
PFKL	P17858|PFKAL_HUMAN	ATP-dependent 6-phosphofructokinase liver type OS=Homo sapiens OX=9606 GN=PFKL PE=1 SV=6	129.72	13	8	7	11	85018	Oxidation (M); CarbamidometilTodos
EXOSC9	Q06265|EXOS9_HUMAN	Exosome complex component RRP45 OS=Homo sapiens OX=9606 GN=EXOSC9 PE=1 SV=3	129.13	14	5	5	5	48949	Oxidation (M); CarbamidometilTodos
EXOSC9	tr|D6RIY6|D6RIY6_HUMAN	Exosome complex component RRP45 OS=Homo sapiens OX=9606 GN=EXOSC9 PE=1 SV=1	129.13	15	5	5	5	46978	Oxidation (M); CarbamidometilTodos
NEK1	Q96PY6|NEK1_HUMAN	Serine/threonine-protein kinase Nek1 OS=Homo sapiens OX=9606 GN=NEK1 PE=1 SV=2	128.51	8	9	8	9	142828	Oxidation (M)
MARCKS	P29966|MARCS_HUMAN	Myristoylated alanine-rich C-kinase substrate OS=Homo sapiens OX=9606 GN=MARCKS PE=1 SV=4	127.43	20	4	4	8	31555	Deamidation (NQ)
PUM2	tr|A0A0C4DG68|A0A0C4DG68_HUMAN	Pumilio homolog 2 (Fragment) OS=Homo sapiens OX=9606 GN=PUM2 PE=1 SV=1	127.21	8	7	3	9	94069	Oxidation (M); Phosphorylation (STY)
EXOSC7	Q15024|EXOS7_HUMAN	Exosome complex component RRP42 OS=Homo sapiens OX=9606 GN=EXOSC7 PE=1 SV=3	126.86	32	7	7	9	31821	CarbamidometilTodos; Acetylation (Protein N-term)
RTCB	Q9Y3I0|RTCB_HUMAN	RNA-splicing ligase RtcB homolog OS=Homo sapiens OX=9606 GN=RTCB PE=1 SV=1	126.67	17	8	8	9	55210	Oxidation (M)
SF3B1	O75533|SF3B1_HUMAN	Splicing factor 3B subunit 1 OS=Homo sapiens OX=9606 GN=SF3B1 PE=1 SV=3	126.33	9	9	9	9	145830	CarbamidometilTodos; Deamidation (NQ)
CEP55	Q53EZ4|CEP55_HUMAN	Centrosomal protein of 55 kDa OS=Homo sapiens OX=9606 GN=CEP55 PE=1 SV=3	126.11	14	6	6	7	54178	CarbamidometilTodos
TUBGCP3	Q96CW5|GCP3_HUMAN	Gamma-tubulin complex component 3 OS=Homo sapiens OX=9606 GN=TUBGCP3 PE=1 SV=2	125.77	11	9	9	10	103571	Oxidation (M); CarbamidometilTodos
FNBP4	Q8N3X1|FNBP4_HUMAN	Formin-binding protein 4 OS=Homo sapiens OX=9606 GN=FNBP4 PE=1 SV=3	125.15	5	4	4	4	110266
RPL23	P62829|RL23_HUMAN	60S ribosomal protein L23 OS=Homo sapiens OX=9606 GN=RPL23 PE=1 SV=1	125	38	4	4	9	14865	Oxidation (M); CarbamidometilTodos
RPS27	P42677|RS27_HUMAN	40S ribosomal protein S27 OS=Homo sapiens OX=9606 GN=RPS27 PE=1 SV=3	124.72	54	7	3	17	9461	Oxidation (M); CarbamidometilTodos; Deamidation (NQ); Carbamidomethylation (DHKE X@N-term); Mutation
GTF2F2	P13984|T2FB_HUMAN	General transcription factor IIF subunit 2 OS=Homo sapiens OX=9606 GN=GTF2F2 PE=1 SV=2	124.14	31	10	10	13	28380	Oxidation (M); CarbamidometilTodos; Acetylation (Protein N-term)
RPL11	tr|Q5VVC8|Q5VVC8_HUMAN	60S ribosomal protein L11 OS=Homo sapiens OX=9606 GN=RPL11 PE=1 SV=2	123.94	33	6	6	8	19024	CarbamidometilTodos
RPL11	P62913|RL11_HUMAN	60S ribosomal protein L11 OS=Homo sapiens OX=9606 GN=RPL11 PE=1 SV=2	123.94	31	6	6	8	20252	CarbamidometilTodos
OSBPL3	Q9H4L5|OSBL3_HUMAN	Oxysterol-binding protein-related protein 3 OS=Homo sapiens OX=9606 GN=OSBPL3 PE=1 SV=1	123.93	10	7	7	7	101224	Oxidation (M); Methylmalonylation on Serine
LUZP1	Q86V48|LUZP1_HUMAN	Leucine zipper protein 1 OS=Homo sapiens OX=9606 GN=LUZP1 PE=1 SV=2	123.76	9	7	7	7	120275
SMC4	tr|E9PD53|E9PD53_HUMAN	Structural maintenance of chromosomes protein OS=Homo sapiens OX=9606 GN=SMC4 PE=1 SV=1	123.52	6	7	7	8	144455
SMC4	Q9NTJ3|SMC4_HUMAN	Structural maintenance of chromosomes protein 4 OS=Homo sapiens OX=9606 GN=SMC4 PE=1 SV=2	123.52	6	7	7	8	147182
GNB2	P62879|GBB2_HUMAN	Guanine nucleotide-binding protein G(I)/G(S)/G(T) subunit beta-2 OS=Homo sapiens OX=9606 GN=GNB2 PE=1 SV=3	123.37	18	5	2	6	37331	CarbamidometilTodos; Dihydroxy
MYL6	tr|F8W1R7|F8W1R7_HUMAN	Myosin light polypeptide 6 OS=Homo sapiens OX=9606 GN=MYL6 PE=1 SV=1	123.27	47	6	6	9	16290	Oxidation (M); CarbamidometilTodos; Acetylation (Protein N-term)
MYL6	tr|G8JLA2|G8JLA2_HUMAN	Myosin light polypeptide 6 OS=Homo sapiens OX=9606 GN=MYL6 PE=1 SV=1	123.27	45	6	6	9	17089	Oxidation (M); CarbamidometilTodos; Acetylation (Protein N-term)
MYL6	tr|J3KND3|J3KND3_HUMAN	Myosin light polypeptide 6 OS=Homo sapiens OX=9606 GN=MYL6 PE=1 SV=1	123.27	45	6	6	9	17058	Oxidation (M); CarbamidometilTodos; Acetylation (Protein N-term)
MYL6	P60660|MYL6_HUMAN	Myosin light polypeptide 6 OS=Homo sapiens OX=9606 GN=MYL6 PE=1 SV=2	123.27	45	6	6	9	16930	Oxidation (M); CarbamidometilTodos; Acetylation (Protein N-term)
MYL6	tr|G3V1V0|G3V1V0_HUMAN	Myosin light polypeptide 6 OS=Homo sapiens OX=9606 GN=MYL6 PE=1 SV=1	123.27	42	6	6	9	18037	Oxidation (M); CarbamidometilTodos; Acetylation (Protein N-term)
MYL6	tr|B7Z6Z4|B7Z6Z4_HUMAN	Myosin light polypeptide 6 OS=Homo sapiens OX=9606 GN=MYL6 PE=1 SV=1	123.27	29	6	6	9	26707	Oxidation (M); CarbamidometilTodos; Acetylation (N-term)
ATXN2L	Q8WWM7|ATX2L_HUMAN	Ataxin-2-like protein OS=Homo sapiens OX=9606 GN=ATXN2L PE=1 SV=2	123.11	12	10	10	10	113374
ATXN2L	tr|H3BUF6|H3BUF6_HUMAN	Ataxin-2-like protein OS=Homo sapiens OX=9606 GN=ATXN2L PE=1 SV=1	123.11	12	10	10	10	112714
TTK	P33981|TTK_HUMAN	Dual specificity protein kinase TTK OS=Homo sapiens OX=9606 GN=TTK PE=1 SV=2	122.79	12	8	8	8	97072	Oxidation (M); CarbamidometilTodos
RBM10	P98175|RBM10_HUMAN	RNA-binding protein 10 OS=Homo sapiens OX=9606 GN=RBM10 PE=1 SV=3	122.67	10	8	8	8	103533	Oxidation (M)
HNRNPF	P52597|HNRPF_HUMAN	Heterogeneous nuclear ribonucleoprotein F OS=Homo sapiens OX=9606 GN=HNRNPF PE=1 SV=3	122.55	15	5	4	6	45672
RPL24	P83731|RL24_HUMAN	60S ribosomal protein L24 OS=Homo sapiens OX=9606 GN=RPL24 PE=1 SV=1	122.54	32	6	6	14	17779	Oxidation (M); CarbamidometilTodos; Propionamide; Tryptophan oxidation to kynurenin
RPL24	tr|C9JXB8|C9JXB8_HUMAN	60S ribosomal protein L24 OS=Homo sapiens OX=9606 GN=RPL24 PE=1 SV=1	122.54	41	6	6	14	14369	Oxidation (M); CarbamidometilTodos; Propionamide; Tryptophan oxidation to kynurenin
RPL24	tr|C9JNW5|C9JNW5_HUMAN	60S ribosomal protein L24 OS=Homo sapiens OX=9606 GN=RPL24 PE=1 SV=1	122.54	33	6	6	14	17543	Oxidation (M); CarbamidometilTodos; Propionamide; Tryptophan oxidation to kynurenin
ANXA2	P07355|ANXA2_HUMAN	Annexin A2 OS=Homo sapiens OX=9606 GN=ANXA2 PE=1 SV=2	122.34	20	7	7	7	38604
ANXA2	tr|H0YMW4|H0YMW4_HUMAN	Annexin OS=Homo sapiens OX=9606 GN=ANXA2 PE=1 SV=2	122.34	19	7	7	7	41900
MTREX	P42285|MTREX_HUMAN	Exosome RNA helicase MTR4 OS=Homo sapiens OX=9606 GN=MTREX PE=1 SV=3	121.64	7	7	7	14	117805	Oxidation (M)
DHX15	O43143|DHX15_HUMAN	ATP-dependent RNA helicase DHX15 OS=Homo sapiens OX=9606 GN=DHX15 PE=1 SV=2	121.63	12	9	9	10	90933	Oxidation (M)
RPS14	P62263|RS14_HUMAN	40S ribosomal protein S14 OS=Homo sapiens OX=9606 GN=RPS14 PE=1 SV=3	121.58	36	5	5	8	16273	Deamidation (NQ)
RPS14	tr|A0A2R8Y811|A0A2R8Y811_HUMAN	40S ribosomal protein S14 (Fragment) OS=Homo sapiens OX=9606 GN=RPS14 PE=1 SV=1	121.58	36	5	5	8	16160	Deamidation (NQ)
HSD17B4	tr|E7ER27|E7ER27_HUMAN	Peroxisomal multifunctional enzyme type 2 OS=Homo sapiens OX=9606 GN=HSD17B4 PE=1 SV=3	121.46	14	6	6	6	53929
HSD17B4	tr|A0A804HKU2|A0A804HKU2_HUMAN	Peroxisomal multifunctional enzyme type 2 OS=Homo sapiens OX=9606 GN=HSD17B4 PE=1 SV=1	121.46	11	6	6	6	67048
HSD17B4	tr|A0A2R8YD50|A0A2R8YD50_HUMAN	Peroxisomal multifunctional enzyme type 2 OS=Homo sapiens OX=9606 GN=HSD17B4 PE=1 SV=1	121.46	10	6	6	6	76838
HSD17B4	tr|A0A804HK65|A0A804HK65_HUMAN	Peroxisomal multifunctional enzyme type 2 OS=Homo sapiens OX=9606 GN=HSD17B4 PE=1 SV=1	121.46	10	6	6	6	77244
HSD17B4	P51659|DHB4_HUMAN	Peroxisomal multifunctional enzyme type 2 OS=Homo sapiens OX=9606 GN=HSD17B4 PE=1 SV=3	121.46	10	6	6	6	79686
IGHA1	P01876|IGHA1_HUMAN	Immunoglobulin heavy constant alpha 1 OS=Homo sapiens OX=9606 GN=IGHA1 PE=1 SV=2	121.21	18	5	5	7	37655	CarbamidometilTodos
IGHA1	tr|A0A286YEY1|A0A286YEY1_HUMAN	Immunoglobulin heavy constant alpha 1 (Fragment) OS=Homo sapiens OX=9606 GN=IGHA1 PE=1 SV=1	121.21	16	5	5	7	42849	CarbamidometilTodos
KLC4	Q9NSK0|KLC4_HUMAN	Kinesin light chain 4 OS=Homo sapiens OX=9606 GN=KLC4 PE=1 SV=3	121.15	11	5	3	5	68640	CarbamidometilTodos
SMC2	O95347|SMC2_HUMAN	Structural maintenance of chromosomes protein 2 OS=Homo sapiens OX=9606 GN=SMC2 PE=1 SV=2	120.66	12	14	14	15	135656	Oxidation (M)
RPSA	tr|C9J9K3|C9J9K3_HUMAN	40S ribosomal protein SA (Fragment) OS=Homo sapiens OX=9606 GN=RPSA PE=1 SV=8	120.52	24	5	5	5	29405	CarbamidometilTodos
RPSAP58	tr|A0A8I5KQE6|A0A8I5KQE6_HUMAN	Ribosomal protein SA pseudogene 58 OS=Homo sapiens OX=9606 GN=RPSAP58 PE=4 SV=1	120.52	22	5	5	5	32909	CarbamidometilTodos
RPSA	P08865|RSSA_HUMAN	40S ribosomal protein SA OS=Homo sapiens OX=9606 GN=RPSA PE=1 SV=4	120.52	22	5	5	5	32854	CarbamidometilTodos
RPSA	tr|A0A0C4DG17|A0A0C4DG17_HUMAN	40S ribosomal protein SA OS=Homo sapiens OX=9606 GN=RPSA PE=1 SV=1	120.52	21	5	5	5	33314	CarbamidometilTodos
SIK3	Q9Y2K2|SIK3_HUMAN	Serine/threonine-protein kinase SIK3 OS=Homo sapiens OX=9606 GN=SIK3 PE=1 SV=4	120.33	6	6	6	6	144851	Oxidation (M); CarbamidometilTodos; Pyro-glu from Q; Acetylation (Protein N-term)
SIK3	tr|H0Y4E8|H0Y4E8_HUMAN	Non-specific serine/threonine protein kinase OS=Homo sapiens OX=9606 GN=SIK3 PE=1 SV=2	120.33	6	6	6	6	150558	Oxidation (M); CarbamidometilTodos; Pyro-glu from Q; Acetylation (Protein N-term)
RPL8	P62917|RL8_HUMAN	60S ribosomal protein L8 OS=Homo sapiens OX=9606 GN=RPL8 PE=1 SV=2	120.3	28	8	8	10	28025
SERBP1	Q8NC51|PAIRB_HUMAN	Plasminogen activator inhibitor 1 RNA-binding protein OS=Homo sapiens OX=9606 GN=SERBP1 PE=1 SV=2	120.06	20	6	6	14	44965	Deamidation (NQ)
ACTR2	P61160|ARP2_HUMAN	Actin-related protein 2 OS=Homo sapiens OX=9606 GN=ACTR2 PE=1 SV=1	120.05	22	7	6	11	44761	Oxidation (M); CarbamidometilTodos; Deamidation (NQ)
PPP3CA	Q08209|PP2BA_HUMAN	Protein phosphatase 3 catalytic subunit alpha OS=Homo sapiens OX=9606 GN=PPP3CA PE=1 SV=1	119.32	16	7	4	8	58688	Oxidation (M)
RPL14	P50914|RL14_HUMAN	60S ribosomal protein L14 OS=Homo sapiens OX=9606 GN=RPL14 PE=1 SV=4	119.26	29	5	5	10	23432	Oxidation (M); CarbamidometilTodos; Carbamylation
TGM3	Q08188|TGM3_HUMAN	Protein-glutamine gamma-glutamyltransferase E OS=Homo sapiens OX=9606 GN=TGM3 PE=1 SV=4	119.2	8	5	5	6	76632	CarbamidometilTodos
9606	tr|A0A494C0J7|A0A494C0J7_HUMAN	TGc domain-containing protein OS=Homo sapiens OX=9606 PE=3 SV=1	119.2	8	5	5	6	78857	CarbamidometilTodos
POLD1	P28340|DPOD1_HUMAN	DNA polymerase delta catalytic subunit OS=Homo sapiens OX=9606 GN=POLD1 PE=1 SV=2	118.78	6	6	6	7	123631
POLD1	tr|M0R2B7|M0R2B7_HUMAN	DNA polymerase OS=Homo sapiens OX=9606 GN=POLD1 PE=1 SV=1	118.78	6	6	6	7	126388
DDX1	tr|A0A087X2G1|A0A087X2G1_HUMAN	ATP-dependent RNA helicase DDX1 OS=Homo sapiens OX=9606 GN=DDX1 PE=1 SV=2	118.69	16	10	10	10	71467	CarbamidometilTodos; Deamidation (NQ)
DDX1	tr|A0A087WZ71|A0A087WZ71_HUMAN	ATP-dependent RNA helicase DDX1 OS=Homo sapiens OX=9606 GN=DDX1 PE=1 SV=1	118.69	15	10	10	10	72639	CarbamidometilTodos; Deamidation (NQ)
DDX1	tr|A0A7I2YQ77|A0A7I2YQ77_HUMAN	RNA helicase OS=Homo sapiens OX=9606 GN=DDX1 PE=1 SV=1	118.69	15	10	10	10	75460	CarbamidometilTodos; Deamidation (NQ)
DDX1	tr|A0A7I2V430|A0A7I2V430_HUMAN	ATP-dependent RNA helicase DDX1 OS=Homo sapiens OX=9606 GN=DDX1 PE=1 SV=1	118.69	14	10	10	10	77861	CarbamidometilTodos; Deamidation (NQ)
DDX1	tr|A0A7I2V2M5|A0A7I2V2M5_HUMAN	ATP-dependent RNA helicase DDX1 OS=Homo sapiens OX=9606 GN=DDX1 PE=1 SV=1	118.69	14	10	10	10	81103	CarbamidometilTodos; Deamidation (NQ)
DDX1	tr|A0A7I2V4F0|A0A7I2V4F0_HUMAN	ATP-dependent RNA helicase DDX1 OS=Homo sapiens OX=9606 GN=DDX1 PE=1 SV=1	118.69	14	10	10	10	81796	CarbamidometilTodos; Deamidation (NQ)
DDX1	Q92499|DDX1_HUMAN	ATP-dependent RNA helicase DDX1 OS=Homo sapiens OX=9606 GN=DDX1 PE=1 SV=2	118.69	14	10	10	10	82432	CarbamidometilTodos; Deamidation (NQ)
ILF3	Q12906|ILF3_HUMAN	Interleukin enhancer-binding factor 3 OS=Homo sapiens OX=9606 GN=ILF3 PE=1 SV=3	118.56	8	6	6	8	95339	Oxidation (M)
CPSF7	tr|F5H669|F5H669_HUMAN	Cleavage and polyadenylation-specificity factor subunit 7 (Fragment) OS=Homo sapiens OX=9606 GN=CPSF7 PE=1 SV=1	117.82	18	6	6	9	41266
CPSF7	Q8N684|CPSF7_HUMAN	Cleavage and polyadenylation specificity factor subunit 7 OS=Homo sapiens OX=9606 GN=CPSF7 PE=1 SV=1	117.82	14	6	6	9	52050
VAT1	Q99536|VAT1_HUMAN	Synaptic vesicle membrane protein VAT-1 homolog OS=Homo sapiens OX=9606 GN=VAT1 PE=1 SV=2	117.74	21	6	6	7	41920	Oxidation (M); CarbamidometilTodos
RPS6	P62753|RS6_HUMAN	40S ribosomal protein S6 OS=Homo sapiens OX=9606 GN=RPS6 PE=1 SV=1	116.67	26	6	6	7	28681	Oxidation (M); CarbamidometilTodos; Pyro-glu from Q; Dihydroxy
CTPS1	tr|A0A3B3ITB8|A0A3B3ITB8_HUMAN	CTP synthase 1 OS=Homo sapiens OX=9606 GN=CTPS1 PE=1 SV=1	116.58	19	6	6	6	37681	CarbamidometilTodos
CTPS1	tr|A0A3B3IRQ8|A0A3B3IRQ8_HUMAN	CTP synthase OS=Homo sapiens OX=9606 GN=CTPS1 PE=1 SV=1	116.58	14	6	6	6	50481	CarbamidometilTodos
CTPS1	tr|A0A3B3ITF6|A0A3B3ITF6_HUMAN	CTP synthase OS=Homo sapiens OX=9606 GN=CTPS1 PE=1 SV=1	116.58	14	6	6	6	51444	CarbamidometilTodos
CTPS1	tr|A0A3B3IRI2|A0A3B3IRI2_HUMAN	CTP synthase OS=Homo sapiens OX=9606 GN=CTPS1 PE=1 SV=1	116.58	11	6	6	6	63723	CarbamidometilTodos
CTPS1	P17812|PYRG1_HUMAN	CTP synthase 1 OS=Homo sapiens OX=9606 GN=CTPS1 PE=1 SV=2	116.58	11	6	6	6	66690	CarbamidometilTodos
METTL16	Q86W50|MET16_HUMAN	RNA N6-adenosine-methyltransferase METTL16 OS=Homo sapiens OX=9606 GN=METTL16 PE=1 SV=2	116.57	15	8	8	9	63621
MAGED1	Q9Y5V3|MAGD1_HUMAN	Melanoma-associated antigen D1 OS=Homo sapiens OX=9606 GN=MAGED1 PE=1 SV=3	116.29	6	4	3	4	86161
RPS27L	Q71UM5|RS27L_HUMAN	40S ribosomal protein S27-like OS=Homo sapiens OX=9606 GN=RPS27L PE=1 SV=3	115.78	52	6	2	12	9477	Oxidation (M); CarbamidometilTodos; Deamidation (NQ); Mutation
RPS27L	tr|H0YMV8|H0YMV8_HUMAN	40S ribosomal protein S27 OS=Homo sapiens OX=9606 GN=RPS27L PE=1 SV=1	115.78	44	6	2	12	11346	Oxidation (M); CarbamidometilTodos; Deamidation (NQ); Mutation
EIF4G1	tr|E7EX73|E7EX73_HUMAN	Eukaryotic translation initiation factor 4 gamma 1 OS=Homo sapiens OX=9606 GN=EIF4G1 PE=1 SV=1	115.21	7	8	8	9	158644	Oxidation (M)
EIF4G1	tr|E9PGM1|E9PGM1_HUMAN	Eukaryotic translation initiation factor 4 gamma 1 OS=Homo sapiens OX=9606 GN=EIF4G1 PE=1 SV=1	115.21	6	8	8	9	166746	Oxidation (M)
EIF4G1	tr|E7EUU4|E7EUU4_HUMAN	Eukaryotic translation initiation factor 4 gamma 1 OS=Homo sapiens OX=9606 GN=EIF4G1 PE=1 SV=1	115.21	6	8	8	9	171641	Oxidation (M)
EIF4G1	tr|A0A7I2Y1C3|A0A7I2Y1C3_HUMAN	Eukaryotic translation initiation factor 4 gamma 1 OS=Homo sapiens OX=9606 GN=EIF4G1 PE=1 SV=1	115.21	6	8	8	9	173106	Oxidation (M)
EIF4G1	Q04637|IF4G1_HUMAN	Eukaryotic translation initiation factor 4 gamma 1 OS=Homo sapiens OX=9606 GN=EIF4G1 PE=1 SV=4	115.21	6	8	8	9	175490	Oxidation (M)
CAMSAP3	Q9P1Y5|CAMP3_HUMAN	Calmodulin-regulated spectrin-associated protein 3 OS=Homo sapiens OX=9606 GN=CAMSAP3 PE=1 SV=2	115.17	5	5	5	5	134750
HNRNPD	Q14103|HNRPD_HUMAN	Heterogeneous nuclear ribonucleoprotein D0 OS=Homo sapiens OX=9606 GN=HNRNPD PE=1 SV=1	114.82	17	5	3	6	38434	CarbamidometilTodos
EIF3CL	B5ME19|EIFCL_HUMAN	Eukaryotic translation initiation factor 3 subunit C-like protein OS=Homo sapiens OX=9606 GN=EIF3CL PE=1 SV=1	114.51	6	6	6	6	105473	CarbamidometilTodos
EIF3C	Q99613|EIF3C_HUMAN	Eukaryotic translation initiation factor 3 subunit C OS=Homo sapiens OX=9606 GN=EIF3C PE=1 SV=1	114.51	6	6	6	6	105344	CarbamidometilTodos
RRP1B	Q14684|RRP1B_HUMAN	Ribosomal RNA processing protein 1 homolog B OS=Homo sapiens OX=9606 GN=RRP1B PE=1 SV=3	114.42	9	5	5	5	84428	CarbamidometilTodos; Deamidation (NQ)
ZCCHC8	Q6NZY4|ZCHC8_HUMAN	Zinc finger CCHC domain-containing protein 8 OS=Homo sapiens OX=9606 GN=ZCCHC8 PE=1 SV=2	114.17	10	5	5	6	78577
RPL18A	tr|M0R3D6|M0R3D6_HUMAN	60S ribosomal protein L18a (Fragment) OS=Homo sapiens OX=9606 GN=RPL18A PE=1 SV=1	113.92	38	5	5	6	16715	Oxidation (M); CarbamidometilTodos; Propionamide
RPL18A	tr|M0R1A7|M0R1A7_HUMAN	60S ribosomal protein L18a OS=Homo sapiens OX=9606 GN=RPL18A PE=1 SV=1	113.92	36	5	5	6	17477	Oxidation (M); CarbamidometilTodos; Propionamide
RPL18A	tr|M0R117|M0R117_HUMAN	60S ribosomal protein L18a OS=Homo sapiens OX=9606 GN=RPL18A PE=1 SV=1	113.92	34	5	5	6	18079	Oxidation (M); CarbamidometilTodos; Propionamide
RPL18A	Q02543|RL18A_HUMAN	60S ribosomal protein L18a OS=Homo sapiens OX=9606 GN=RPL18A PE=1 SV=2	113.92	30	5	5	6	20762	Oxidation (M); CarbamidometilTodos; Propionamide
RBM17	Q96I25|SPF45_HUMAN	Splicing factor 45 OS=Homo sapiens OX=9606 GN=RBM17 PE=1 SV=1	113.75	19	6	6	6	44962	Oxidation (M); CarbamidometilTodos
CASP14	P31944|CASPE_HUMAN	Caspase-14 OS=Homo sapiens OX=9606 GN=CASP14 PE=1 SV=2	113.7	22	5	5	6	27680	Oxidation (M)
CTNND1	tr|C9JZR2|C9JZR2_HUMAN	Catenin delta-1 OS=Homo sapiens OX=9606 GN=CTNND1 PE=1 SV=2	113.51	11	9	9	11	104848	CarbamidometilTodos
CTNND1	tr|H0YC95|H0YC95_HUMAN	Catenin delta-1 OS=Homo sapiens OX=9606 GN=CTNND1 PE=1 SV=2	113.51	11	9	9	11	104889	CarbamidometilTodos
CTNND1	O60716|CTND1_HUMAN	Catenin delta-1 OS=Homo sapiens OX=9606 GN=CTNND1 PE=1 SV=1	113.51	10	9	9	11	108170	CarbamidometilTodos
TARDBP	tr|A0A087WX29|A0A087WX29_HUMAN	TAR DNA-binding protein 43 (Fragment) OS=Homo sapiens OX=9606 GN=TARDBP PE=1 SV=1	113.32	21	4	4	5	26743	Oxidation (M)
TARDBP	Q13148|TADBP_HUMAN	TAR DNA-binding protein 43 OS=Homo sapiens OX=9606 GN=TARDBP PE=1 SV=1	113.32	12	4	4	5	44740	Oxidation (M)
ILF2	tr|B4DY09|B4DY09_HUMAN	Interleukin enhancer-binding factor 2 OS=Homo sapiens OX=9606 GN=ILF2 PE=1 SV=1	113.29	14	4	4	6	38910	Pyro-glu from Q
ILF2	Q12905|ILF2_HUMAN	Interleukin enhancer-binding factor 2 OS=Homo sapiens OX=9606 GN=ILF2 PE=1 SV=2	113.29	13	4	4	6	43062	Pyro-glu from Q
PIP	P12273|PIP_HUMAN	Prolactin-inducible protein OS=Homo sapiens OX=9606 GN=PIP PE=1 SV=1	113.15	25	4	4	6	16572	CarbamidometilTodos; Propionamide
STRN4	Q9NRL3|STRN4_HUMAN	Striatin-4 OS=Homo sapiens OX=9606 GN=STRN4 PE=1 SV=2	113.05	9	5	5	5	80596
STRN4	tr|F5GYK2|F5GYK2_HUMAN	Striatin-4 OS=Homo sapiens OX=9606 GN=STRN4 PE=1 SV=1	113.05	11	5	5	5	68585
MYL12B	O14950|ML12B_HUMAN	Myosin regulatory light chain 12B OS=Homo sapiens OX=9606 GN=MYL12B PE=1 SV=2	112.82	30	5	5	11	19779	Oxidation (M); Deamidation (NQ)
MYL12A	P19105|ML12A_HUMAN	Myosin regulatory light chain 12A OS=Homo sapiens OX=9606 GN=MYL12A PE=1 SV=2	112.82	30	5	5	11	19794	Oxidation (M); Deamidation (NQ)
MYL12A	tr|J3QRS3|J3QRS3_HUMAN	Myosin regulatory light chain 12A OS=Homo sapiens OX=9606 GN=MYL12A PE=1 SV=1	112.82	29	5	5	11	20457	Oxidation (M); Deamidation (NQ)
CNOT4	O95628|CNOT4_HUMAN	CCR4-NOT transcription complex subunit 4 OS=Homo sapiens OX=9606 GN=CNOT4 PE=1 SV=3	112.52	11	5	5	5	63510	CarbamidometilTodos
CHCHD3	Q9NX63|MIC19_HUMAN	MICOS complex subunit MIC19 OS=Homo sapiens OX=9606 GN=CHCHD3 PE=1 SV=1	112.47	22	5	5	5	26152	CarbamidometilTodos
CHCHD3	tr|C9JRZ6|C9JRZ6_HUMAN	MICOS complex subunit MIC19 OS=Homo sapiens OX=9606 GN=CHCHD3 PE=1 SV=2	112.47	21	5	5	5	26753	CarbamidometilTodos
TOR1AIP1	tr|A0A0A0MSK5|A0A0A0MSK5_HUMAN	Torsin-1A-interacting protein 1 OS=Homo sapiens OX=9606 GN=TOR1AIP1 PE=1 SV=1	112.28	8	3	3	4	52406
TOR1AIP1	tr|J3KN66|J3KN66_HUMAN	Torsin-1A-interacting protein 1 OS=Homo sapiens OX=9606 GN=TOR1AIP1 PE=1 SV=1	112.28	6	3	3	4	67822
TOR1AIP1	Q5JTV8|TOIP1_HUMAN	Torsin-1A-interacting protein 1 OS=Homo sapiens OX=9606 GN=TOR1AIP1 PE=1 SV=2	112.28	7	3	3	4	66248
MAP4K4	tr|G5E948|G5E948_HUMAN	Mitogen-activated protein kinase kinase kinase kinase 4 OS=Homo sapiens OX=9606 GN=MAP4K4 PE=1 SV=3	112.15	4	4	4	4	157785
TF	P02787|TRFE_HUMAN	Serotransferrin OS=Homo sapiens OX=9606 GN=TF PE=1 SV=3	111.83	10	6	5	6	77064	CarbamidometilTodos
MAP7D1	tr|D3DPS3|D3DPS3_HUMAN	Arginine/proline rich coiled-coil 1 isoform CRA_b OS=Homo sapiens OX=9606 GN=MAP7D1 PE=1 SV=1	111.65	11	7	7	8	92692	CarbamidometilTodos; Deamidation (NQ)
MAP7D1	Q3KQU3|MA7D1_HUMAN	MAP7 domain-containing protein 1 OS=Homo sapiens OX=9606 GN=MAP7D1 PE=1 SV=1	111.65	11	7	7	8	92820	CarbamidometilTodos; Deamidation (NQ)
LYZ	P61626|LYSC_HUMAN	Lysozyme C OS=Homo sapiens OX=9606 GN=LYZ PE=1 SV=1	111.56	29	4	4	7	16537	Oxidation (M); CarbamidometilTodos; Deamidation (NQ)
CAMSAP2	Q08AD1|CAMP2_HUMAN	Calmodulin-regulated spectrin-associated protein 2 OS=Homo sapiens OX=9606 GN=CAMSAP2 PE=1 SV=3	111.11	5	6	6	6	168088	CarbamidometilTodos
SBSN	Q6UWP8|SBSN_HUMAN	Suprabasin OS=Homo sapiens OX=9606 GN=SBSN PE=1 SV=2	111.1	12	4	4	4	60541
STRN3	Q13033|STRN3_HUMAN	Striatin-3 OS=Homo sapiens OX=9606 GN=STRN3 PE=1 SV=3	111.03	7	4	4	4	87209	CarbamidometilTodos; Deamidation (NQ)
AZGP1	P25311|ZA2G_HUMAN	Zinc-alpha-2-glycoprotein OS=Homo sapiens OX=9606 GN=AZGP1 PE=1 SV=2	110.95	19	5	5	6	34259	CarbamidometilTodos
ADAR	tr|A0A7P0Z4F9|A0A7P0Z4F9_HUMAN	Double-stranded RNA-specific adenosine deaminase OS=Homo sapiens OX=9606 GN=ADAR PE=1 SV=1	110.88	7	5	5	7	101538	Oxidation (M); Formylation
ADAR	tr|A0A7P0Z4K3|A0A7P0Z4K3_HUMAN	Double-stranded RNA-specific adenosine deaminase OS=Homo sapiens OX=9606 GN=ADAR PE=1 SV=1	110.88	5	5	5	7	129288	Oxidation (M); Formylation
ADAR	P55265|DSRAD_HUMAN	Double-stranded RNA-specific adenosine deaminase OS=Homo sapiens OX=9606 GN=ADAR PE=1 SV=4	110.88	5	5	5	7	136066	Oxidation (M); Formylation
SPICE1	Q8N0Z3|SPICE_HUMAN	Spindle and centriole-associated protein 1 OS=Homo sapiens OX=9606 GN=SPICE1 PE=1 SV=1	110.55	9	6	6	8	96264	Oxidation (M)
RFC1	P35251|RFC1_HUMAN	Replication factor C subunit 1 OS=Homo sapiens OX=9606 GN=RFC1 PE=1 SV=4	110.4	5	4	4	4	128254	CarbamidometilTodos; Deamidation (NQ)
EFTUD2	Q15029|U5S1_HUMAN	116 kDa U5 small nuclear ribonucleoprotein component OS=Homo sapiens OX=9606 GN=EFTUD2 PE=1 SV=1	110.06	7	6	5	8	109436	CarbamidometilTodos
CLASP1	tr|H0Y5T1|H0Y5T1_HUMAN	CLIP-associating protein 1 (Fragment) OS=Homo sapiens OX=9606 GN=CLASP1 PE=1 SV=2	109.86	8	7	7	7	140054	CarbamidometilTodos
CLASP1	tr|F8WA11|F8WA11_HUMAN	CLIP-associating protein 1 OS=Homo sapiens OX=9606 GN=CLASP1 PE=1 SV=2	109.86	7	7	7	7	162757	CarbamidometilTodos
CLASP1	Q7Z460|CLAP1_HUMAN	CLIP-associating protein 1 OS=Homo sapiens OX=9606 GN=CLASP1 PE=1 SV=1	109.86	6	7	7	7	169450	CarbamidometilTodos
LONP1	tr|K7EJE8|K7EJE8_HUMAN	Lon protease homolog mitochondrial OS=Homo sapiens OX=9606 GN=LONP1 PE=1 SV=1	109.75	9	6	6	7	93297	CarbamidometilTodos
LONP1	tr|K7EKE6|K7EKE6_HUMAN	Lon protease homolog mitochondrial OS=Homo sapiens OX=9606 GN=LONP1 PE=1 SV=1	109.75	8	6	6	7	95180	CarbamidometilTodos
LONP1	P36776|LONM_HUMAN	Lon protease homolog mitochondrial OS=Homo sapiens OX=9606 GN=LONP1 PE=1 SV=2	109.75	7	6	6	7	106489	CarbamidometilTodos
SCYL2	tr|F8VSC5|F8VSC5_HUMAN	SCY1-like protein 2 (Fragment) OS=Homo sapiens OX=9606 GN=SCYL2 PE=1 SV=1	109.52	10	5	5	6	77054	Oxidation (M); CarbamidometilTodos; Deamidation (NQ)
SCYL2	tr|A0A0U1RQQ9|A0A0U1RQQ9_HUMAN	SCY1-like protein 2 OS=Homo sapiens OX=9606 GN=SCYL2 PE=1 SV=1	109.52	7	5	5	6	104112	Oxidation (M); CarbamidometilTodos; Deamidation (NQ)
SCYL2	Q6P3W7|SCYL2_HUMAN	SCY1-like protein 2 OS=Homo sapiens OX=9606 GN=SCYL2 PE=1 SV=1	109.52	7	5	5	6	103709	Oxidation (M); CarbamidometilTodos; Deamidation (NQ)
MTA1	tr|E7ESY4|E7ESY4_HUMAN	Metastasis-associated protein MTA1 OS=Homo sapiens OX=9606 GN=MTA1 PE=1 SV=1	109.24	7	4	3	5	79373	Deamidation (NQ); Dehydration
MTA1	Q13330|MTA1_HUMAN	Metastasis-associated protein MTA1 OS=Homo sapiens OX=9606 GN=MTA1 PE=1 SV=2	109.24	7	4	3	5	80786	Deamidation (NQ); Dehydration
RPS23	P62266|RS23_HUMAN	40S ribosomal protein S23 OS=Homo sapiens OX=9606 GN=RPS23 PE=1 SV=3	108.85	29	4	4	9	15808	CarbamidometilTodos; Deamidation (NQ)
HBB	P68871|HBB_HUMAN	Hemoglobin subunit beta OS=Homo sapiens OX=9606 GN=HBB PE=1 SV=2	108.75	32	4	4	5	15998
NUSAP1	Q9BXS6|NUSAP_HUMAN	Nucleolar and spindle-associated protein 1 OS=Homo sapiens OX=9606 GN=NUSAP1 PE=1 SV=1	107.69	14	5	5	5	49452
GEMIN6	Q8WXD5|GEMI6_HUMAN	Gem-associated protein 6 OS=Homo sapiens OX=9606 GN=GEMIN6 PE=1 SV=1	107.69	30	4	4	5	18824	Oxidation (M)
HNRNPAB	tr|D6R9P3|D6R9P3_HUMAN	Heterogeneous nuclear ribonucleoprotein A/B OS=Homo sapiens OX=9606 GN=HNRNPAB PE=1 SV=1	107.68	13	3	2	4	30303	CarbamidometilTodos
HNRNPAB	tr|D6RD18|D6RD18_HUMAN	Heterogeneous nuclear ribonucleoprotein A/B OS=Homo sapiens OX=9606 GN=HNRNPAB PE=1 SV=1	107.68	13	3	2	4	30474	CarbamidometilTodos
HNRNPAB	tr|D6RBZ0|D6RBZ0_HUMAN	Heterogeneous nuclear ribonucleoprotein A/B OS=Homo sapiens OX=9606 GN=HNRNPAB PE=1 SV=1	107.68	11	3	2	4	35682	CarbamidometilTodos
DHX36	Q9H2U1|DHX36_HUMAN	ATP-dependent DNA/RNA helicase DHX36 OS=Homo sapiens OX=9606 GN=DHX36 PE=1 SV=2	107.68	7	5	5	5	114760	Oxidation (M); CarbamidometilTodos
DHX36	tr|E7EWK3|E7EWK3_HUMAN	RNA helicase (Fragment) OS=Homo sapiens OX=9606 GN=DHX36 PE=1 SV=1	107.68	8	5	5	5	91431	Oxidation (M); CarbamidometilTodos
CEP170B	Q9Y4F5|C170B_HUMAN	Centrosomal protein of 170 kDa protein B OS=Homo sapiens OX=9606 GN=CEP170B PE=1 SV=4	107.62	4	5	5	5	171687
CAPZB	tr|B1AK87|B1AK87_HUMAN	F-actin-capping protein subunit beta OS=Homo sapiens OX=9606 GN=CAPZB PE=1 SV=2	107.22	33	7	7	9	27440	Oxidation (M); CarbamidometilTodos; Acetylation (N-term)
CAPZB	P47756|CAPZB_HUMAN	F-actin-capping protein subunit beta OS=Homo sapiens OX=9606 GN=CAPZB PE=1 SV=4	107.22	29	7	7	9	31350	Oxidation (M); CarbamidometilTodos; Acetylation (N-term)
KLC2	Q9H0B6|KLC2_HUMAN	Kinesin light chain 2 OS=Homo sapiens OX=9606 GN=KLC2 PE=1 SV=1	107.16	13	8	7	9	68935	Oxidation (M); CarbamidometilTodos; Mutation
HNRNPA2B1	tr|A0A7I2V4S4|A0A7I2V4S4_HUMAN	Heterogeneous nuclear ribonucleoproteins A2/B1 OS=Homo sapiens OX=9606 GN=HNRNPA2B1 PE=1 SV=1	106.92	25	6	5	8	28222	Oxidation (M); CarbamidometilTodos
HNRNPA2B1	tr|A0A7I2V4N1|A0A7I2V4N1_HUMAN	Heterogeneous nuclear ribonucleoproteins A2/B1 OS=Homo sapiens OX=9606 GN=HNRNPA2B1 PE=1 SV=1	106.92	22	6	5	8	32487	Oxidation (M); CarbamidometilTodos
HNRNPA2B1	tr|A0A7I2V3P1|A0A7I2V3P1_HUMAN	Heterogeneous nuclear ribonucleoproteins A2/B1 OS=Homo sapiens OX=9606 GN=HNRNPA2B1 PE=1 SV=1	106.92	21	6	5	8	33271	Oxidation (M); CarbamidometilTodos
HNRNPA2B1	tr|A0A7I2V4I6|A0A7I2V4I6_HUMAN	Heterogeneous nuclear ribonucleoproteins A2/B1 OS=Homo sapiens OX=9606 GN=HNRNPA2B1 PE=1 SV=1	106.92	21	6	5	8	34260	Oxidation (M); CarbamidometilTodos
HNRNPA2B1	tr|A0A7I2V3P7|A0A7I2V3P7_HUMAN	Heterogeneous nuclear ribonucleoproteins A2/B1 OS=Homo sapiens OX=9606 GN=HNRNPA2B1 PE=1 SV=1	106.92	20	6	5	8	34566	Oxidation (M); CarbamidometilTodos
HNRNPA2B1	tr|A0A7I2V323|A0A7I2V323_HUMAN	Heterogeneous nuclear ribonucleoproteins A2/B1 OS=Homo sapiens OX=9606 GN=HNRNPA2B1 PE=1 SV=1	106.92	20	6	5	8	35222	Oxidation (M); CarbamidometilTodos
HNRNPA2B1	P22626|ROA2_HUMAN	Heterogeneous nuclear ribonucleoproteins A2/B1 OS=Homo sapiens OX=9606 GN=HNRNPA2B1 PE=1 SV=2	106.92	19	6	5	8	37430	Oxidation (M); CarbamidometilTodos
RPS10	P46783|RS10_HUMAN	40S ribosomal protein S10 OS=Homo sapiens OX=9606 GN=RPS10 PE=1 SV=1	106.92	29	5	5	7	18898
PES1	tr|B5MCF9|B5MCF9_HUMAN	Pescadillo homolog OS=Homo sapiens OX=9606 GN=PES1 PE=1 SV=1	106.6	11	6	6	7	66078	CarbamidometilTodos
PES1	O00541|PESC_HUMAN	Pescadillo homolog OS=Homo sapiens OX=9606 GN=PES1 PE=1 SV=1	106.6	11	6	6	7	68003	CarbamidometilTodos
POLM	Q9NP87|DPOLM_HUMAN	DNA-directed DNA/RNA polymerase mu OS=Homo sapiens OX=9606 GN=POLM PE=1 SV=1	106.57	11	4	4	4	54816
PHGDH	tr|A0A2C9F2M7|A0A2C9F2M7_HUMAN	D-3-phosphoglycerate dehydrogenase OS=Homo sapiens OX=9606 GN=PHGDH PE=1 SV=1	106.46	7	3	3	3	56112
PHGDH	tr|A0A286YFM8|A0A286YFM8_HUMAN	D-3-phosphoglycerate dehydrogenase (Fragment) OS=Homo sapiens OX=9606 GN=PHGDH PE=1 SV=1	106.46	16	3	3	3	25638
PHGDH	tr|A0A286YFL2|A0A286YFL2_HUMAN	D-3-phosphoglycerate dehydrogenase OS=Homo sapiens OX=9606 GN=PHGDH PE=1 SV=1	106.46	9	3	3	3	45529
PHGDH	tr|A0A286YFA2|A0A286YFA2_HUMAN	D-3-phosphoglycerate dehydrogenase OS=Homo sapiens OX=9606 GN=PHGDH PE=1 SV=1	106.46	9	3	3	3	47604
PHGDH	O43175|SERA_HUMAN	D-3-phosphoglycerate dehydrogenase OS=Homo sapiens OX=9606 GN=PHGDH PE=1 SV=4	106.46	7	3	3	3	56651
PHGDH	tr|A0A286YF22|A0A286YF22_HUMAN	D-3-phosphoglycerate dehydrogenase OS=Homo sapiens OX=9606 GN=PHGDH PE=1 SV=1	106.46	7	3	3	3	55939
HNRNPK	P61978|HNRPK_HUMAN	Heterogeneous nuclear ribonucleoprotein K OS=Homo sapiens OX=9606 GN=HNRNPK PE=1 SV=1	106.22	16	6	6	6	50976	Oxidation (M); CarbamidometilTodos
TCF25	Q9BQ70|TCF25_HUMAN	Transcription factor 25 OS=Homo sapiens OX=9606 GN=TCF25 PE=1 SV=1	106.05	10	5	5	5	76667	CarbamidometilTodos
SYNCRIP	tr|A0A7I2V4Z0|A0A7I2V4Z0_HUMAN	Heterogeneous nuclear ribonucleoprotein Q OS=Homo sapiens OX=9606 GN=SYNCRIP PE=1 SV=1	106.01	10	5	3	5	61009	Oxidation (M); CarbamidometilTodos
SYNCRIP	tr|A0A7I2YQN2|A0A7I2YQN2_HUMAN	Heterogeneous nuclear ribonucleoprotein Q OS=Homo sapiens OX=9606 GN=SYNCRIP PE=1 SV=1	106.01	10	5	3	5	62528	Oxidation (M); CarbamidometilTodos
SYNCRIP	O60506|HNRPQ_HUMAN	Heterogeneous nuclear ribonucleoprotein Q OS=Homo sapiens OX=9606 GN=SYNCRIP PE=1 SV=2	106.01	9	5	3	5	69603	Oxidation (M); CarbamidometilTodos
PRPF19	Q9UMS4|PRP19_HUMAN	Pre-mRNA-processing factor 19 OS=Homo sapiens OX=9606 GN=PRPF19 PE=1 SV=1	106	13	6	6	7	55181	Oxidation (M); CarbamidometilTodos
ZBTB21	Q9ULJ3|ZBT21_HUMAN	Zinc finger and BTB domain-containing protein 21 OS=Homo sapiens OX=9606 GN=ZBTB21 PE=1 SV=2	105.91	5	3	3	3	118870
RBM26	tr|A0A087X0H9|A0A087X0H9_HUMAN	RNA-binding protein 26 OS=Homo sapiens OX=9606 GN=RBM26 PE=1 SV=1	105.86	7	6	5	6	113794	CarbamidometilTodos
RBM26	Q5T8P6|RBM26_HUMAN	RNA-binding protein 26 OS=Homo sapiens OX=9606 GN=RBM26 PE=1 SV=3	105.86	7	6	5	6	113597	CarbamidometilTodos
DDB1	tr|A0A7P0T965|A0A7P0T965_HUMAN	DNA damage-binding protein 1 OS=Homo sapiens OX=9606 GN=DDB1 PE=1 SV=1	105.24	7	7	7	7	118093	CarbamidometilTodos
DDB1	tr|A0A7P0TAK7|A0A7P0TAK7_HUMAN	DNA damage-binding protein 1 OS=Homo sapiens OX=9606 GN=DDB1 PE=1 SV=1	105.24	7	7	7	7	120903	CarbamidometilTodos
DDB1	Q16531|DDB1_HUMAN	DNA damage-binding protein 1 OS=Homo sapiens OX=9606 GN=DDB1 PE=1 SV=1	105.24	6	7	7	7	126968	CarbamidometilTodos
DDB1	tr|A0A7P0Z4B9|A0A7P0Z4B9_HUMAN	DNA damage-binding protein 1 OS=Homo sapiens OX=9606 GN=DDB1 PE=1 SV=1	105.24	7	7	7	7	123279	CarbamidometilTodos
DDB1	tr|F5GY55|F5GY55_HUMAN	DNA damage-binding protein 1 OS=Homo sapiens OX=9606 GN=DDB1 PE=1 SV=1	105.24	7	7	7	7	121714	CarbamidometilTodos
PPP1R12A	O14974|MYPT1_HUMAN	Protein phosphatase 1 regulatory subunit 12A OS=Homo sapiens OX=9606 GN=PPP1R12A PE=1 SV=1	105.17	5	4	4	4	115281
PRSS3	tr|A0A7P0MNE9|A0A7P0MNE9_HUMAN	Trypsin-3 OS=Homo sapiens OX=9606 GN=PRSS3 PE=1 SV=1	105.01	10	6	2	11	28134	Oxidation (M); CarbamidometilTodos; Methylation(KR); Mutation
PRSS3	P35030|TRY3_HUMAN	Trypsin-3 OS=Homo sapiens OX=9606 GN=PRSS3 PE=1 SV=2	105.01	8	6	2	11	32529	Oxidation (M); CarbamidometilTodos; Methylation(KR); Mutation
TRIM28	Q13263|TIF1B_HUMAN	Transcription intermediary factor 1-beta OS=Homo sapiens OX=9606 GN=TRIM28 PE=1 SV=5	104.62	9	6	6	8	88550	Oxidation (M)
PRSS2	tr|A0A0J9YYC8|A0A0J9YYC8_HUMAN	Trypsin-2 OS=Homo sapiens OX=9606 GN=PRSS2 PE=1 SV=1	104.51	10	7	2	17	26428	Methylation(KR); Mutation
PRSS2	P07478|TRY2_HUMAN	Trypsin-2 OS=Homo sapiens OX=9606 GN=PRSS2 PE=1 SV=1	104.51	10	7	2	17	26488	Methylation(KR); Mutation
PRSS2	tr|A6XMV9|A6XMV9_HUMAN	Protease serine 2 preproprotein OS=Homo sapiens OX=9606 GN=PRSS2 PE=1 SV=1	104.51	10	7	2	17	28004	Methylation(KR); Mutation
DDX23	Q9BUQ8|DDX23_HUMAN	Probable ATP-dependent RNA helicase DDX23 OS=Homo sapiens OX=9606 GN=DDX23 PE=1 SV=3	104.49	7	5	5	5	95583
POLD3	Q15054|DPOD3_HUMAN	DNA polymerase delta subunit 3 OS=Homo sapiens OX=9606 GN=POLD3 PE=1 SV=2	104.44	8	3	3	3	51400	CarbamidometilTodos
DNAJA2	O60884|DNJA2_HUMAN	DnaJ homolog subfamily A member 2 OS=Homo sapiens OX=9606 GN=DNAJA2 PE=1 SV=1	104.13	12	4	4	6	45746	CarbamidometilTodos; Deamidation (NQ)
RAB11FIP1	Q6WKZ4|RFIP1_HUMAN	Rab11 family-interacting protein 1 OS=Homo sapiens OX=9606 GN=RAB11FIP1 PE=1 SV=3	104.04	7	7	7	8	137167	Oxidation (M); Ammonia-loss (N)
DSC1	Q08554|DSC1_HUMAN	Desmocollin-1 OS=Homo sapiens OX=9606 GN=DSC1 PE=1 SV=2	103.94	7	5	5	5	99987	Oxidation (M); CarbamidometilTodos
CLTC	tr|A0A087WVQ6|A0A087WVQ6_HUMAN	Clathrin heavy chain OS=Homo sapiens OX=9606 GN=CLTC PE=1 SV=1	103.91	3	4	4	4	192057	Oxidation (M); CarbamidometilTodos
CLTC	Q00610|CLH1_HUMAN	Clathrin heavy chain 1 OS=Homo sapiens OX=9606 GN=CLTC PE=1 SV=5	103.91	3	4	4	4	191613	Oxidation (M); CarbamidometilTodos
LTV1	Q96GA3|LTV1_HUMAN	Protein LTV1 homolog OS=Homo sapiens OX=9606 GN=LTV1 PE=1 SV=1	103.84	13	5	5	5	54855	Oxidation (M)
LRCH3	tr|E9PD99|E9PD99_HUMAN	DISP complex protein LRCH3 OS=Homo sapiens OX=9606 GN=LRCH3 PE=1 SV=1	103.79	14	8	7	8	68457	CarbamidometilTodos
LRCH3	Q96II8|LRCH3_HUMAN	DISP complex protein LRCH3 OS=Homo sapiens OX=9606 GN=LRCH3 PE=1 SV=2	103.79	11	8	7	8	86083	CarbamidometilTodos
EPX	P11678|PERE_HUMAN	Eosinophil peroxidase OS=Homo sapiens OX=9606 GN=EPX PE=1 SV=2	103.71	6	4	4	4	81040	CarbamidometilTodos
MRE11	tr|F8W7U8|F8W7U8_HUMAN	Double-strand break repair protein OS=Homo sapiens OX=9606 GN=MRE11 PE=1 SV=1	103.63	8	5	5	6	80522	Acetylation (Protein N-term)
MRE11	P49959|MRE11_HUMAN	Double-strand break repair protein MRE11 OS=Homo sapiens OX=9606 GN=MRE11 PE=1 SV=3	103.63	8	5	5	6	80593	Acetylation (Protein N-term)
ZGPAT	Q8N5A5|ZGPAT_HUMAN	Zinc finger CCCH-type with G patch domain-containing protein OS=Homo sapiens OX=9606 GN=ZGPAT PE=1 SV=3	103.52	8	3	3	3	57359	CarbamidometilTodos
PTPN13	Q12923|PTN13_HUMAN	Tyrosine-protein phosphatase non-receptor type 13 OS=Homo sapiens OX=9606 GN=PTPN13 PE=1 SV=2	103.23	2	4	4	4	276903	CarbamidometilTodos
S100A8	P05109|S10A8_HUMAN	Protein S100-A8 OS=Homo sapiens OX=9606 GN=S100A8 PE=1 SV=1	102.97	40	4	4	6	10835	CarbamidometilTodos
CAT	P04040|CATA_HUMAN	Catalase OS=Homo sapiens OX=9606 GN=CAT PE=1 SV=3	102.88	8	4	4	4	59756
RBBP4	Q09028|RBBP4_HUMAN	Histone-binding protein RBBP4 OS=Homo sapiens OX=9606 GN=RBBP4 PE=1 SV=3	102.81	15	5	5	5	47656	Oxidation (M); CarbamidometilTodos; Carbamidomethylation (DHKE X@N-term); Acetylation (Protein N-term)
DHX57	Q6P158|DHX57_HUMAN	Putative ATP-dependent RNA helicase DHX57 OS=Homo sapiens OX=9606 GN=DHX57 PE=1 SV=2	102.77	5	6	6	7	155604	CarbamidometilTodos
CSTA	P01040|CYTA_HUMAN	Cystatin-A OS=Homo sapiens OX=9606 GN=CSTA PE=1 SV=1	102.64	52	4	4	6	11006
RPS26	P62854|RS26_HUMAN	40S ribosomal protein S26 OS=Homo sapiens OX=9606 GN=RPS26 PE=1 SV=3	102.62	31	3	3	4	13015	CarbamidometilTodos
EIF3F	O00303|EIF3F_HUMAN	Eukaryotic translation initiation factor 3 subunit F OS=Homo sapiens OX=9606 GN=EIF3F PE=1 SV=1	102.44	11	3	3	3	37564
EIF3F	tr|H0YDT6|H0YDT6_HUMAN	Eukaryotic translation initiation factor 3 subunit F OS=Homo sapiens OX=9606 GN=EIF3F PE=1 SV=2	102.44	11	3	3	3	37749
RBMS1	tr|E7ETU5|E7ETU5_HUMAN	RNA-binding motif single-stranded-interacting protein 1 OS=Homo sapiens OX=9606 GN=RBMS1 PE=1 SV=1	102.38	10	3	2	3	40147	CarbamidometilTodos
RBMS1	P29558|RBMS1_HUMAN	RNA-binding motif single-stranded-interacting protein 1 OS=Homo sapiens OX=9606 GN=RBMS1 PE=1 SV=3	102.38	9	3	2	3	44505	CarbamidometilTodos
PTCD3	Q96EY7|PTCD3_HUMAN	Pentatricopeptide repeat domain-containing protein 3 mitochondrial OS=Homo sapiens OX=9606 GN=PTCD3 PE=1 SV=3	102.36	7	4	4	4	78550
IARS1	tr|A0A804HJ36|A0A804HJ36_HUMAN	Isoleucine--tRNA ligase OS=Homo sapiens OX=9606 GN=IARS1 PE=1 SV=1	102.25	8	8	8	9	124708	Deamidation (NQ); Pyro-glu from Q
IARS1	tr|J3KR24|J3KR24_HUMAN	Isoleucine--tRNA ligase OS=Homo sapiens OX=9606 GN=IARS1 PE=1 SV=2	102.25	8	8	8	9	129551	Deamidation (NQ); Pyro-glu from Q
IARS1	tr|A0A804HHW9|A0A804HHW9_HUMAN	Isoleucine--tRNA ligase OS=Homo sapiens OX=9606 GN=IARS1 PE=1 SV=1	102.25	7	8	8	9	139934	Deamidation (NQ); Pyro-glu from Q
IARS1	tr|A0A804HL54|A0A804HL54_HUMAN	Isoleucine--tRNA ligase OS=Homo sapiens OX=9606 GN=IARS1 PE=1 SV=1	102.25	7	8	8	9	141635	Deamidation (NQ); Pyro-glu from Q
IARS1	tr|A0A804HJN6|A0A804HJN6_HUMAN	Isoleucine--tRNA ligase OS=Homo sapiens OX=9606 GN=IARS1 PE=1 SV=1	102.25	7	8	8	9	142381	Deamidation (NQ); Pyro-glu from Q
IARS1	tr|A0A0A0MSX9|A0A0A0MSX9_HUMAN	Isoleucine--tRNA ligase OS=Homo sapiens OX=9606 GN=IARS1 PE=1 SV=1	102.25	7	8	8	9	142288	Deamidation (NQ); Pyro-glu from Q
IARS1	P41252|SYIC_HUMAN	Isoleucine--tRNA ligase cytoplasmic OS=Homo sapiens OX=9606 GN=IARS1 PE=1 SV=2	102.25	7	8	8	9	144498	Deamidation (NQ); Pyro-glu from Q
RBMS2	tr|F8W1T6|F8W1T6_HUMAN	RNA-binding motif single-stranded-interacting protein 2 OS=Homo sapiens OX=9606 GN=RBMS2 PE=1 SV=1	100.76	15	4	3	4	37187	CarbamidometilTodos
RBMS2	Q15434|RBMS2_HUMAN	RNA-binding motif single-stranded-interacting protein 2 OS=Homo sapiens OX=9606 GN=RBMS2 PE=1 SV=1	100.76	12	4	3	4	43959	CarbamidometilTodos
PCBP2	tr|H3BRU6|H3BRU6_HUMAN	Poly(rC)-binding protein 2 (Fragment) OS=Homo sapiens OX=9606 GN=PCBP2 PE=1 SV=1	99.99	12	3	2	4	31719	CarbamidometilTodos; Amidation
PCBP2	tr|F8VZX2|F8VZX2_HUMAN	Poly(rC)-binding protein 2 OS=Homo sapiens OX=9606 GN=PCBP2 PE=1 SV=1	99.99	11	3	2	4	33800	CarbamidometilTodos; Amidation
PCBP2	Q15366|PCBP2_HUMAN	Poly(rC)-binding protein 2 OS=Homo sapiens OX=9606 GN=PCBP2 PE=1 SV=1	99.99	10	3	2	4	38580	CarbamidometilTodos; Amidation
PKN2	Q16513|PKN2_HUMAN	Serine/threonine-protein kinase N2 OS=Homo sapiens OX=9606 GN=PKN2 PE=1 SV=1	99.79	7	5	5	5	112035	Oxidation (M); CarbamidometilTodos
POLR2B	tr|C9J4M6|C9J4M6_HUMAN	DNA-directed RNA polymerase subunit beta OS=Homo sapiens OX=9606 GN=POLR2B PE=1 SV=3	99.6	7	6	6	6	121373	Oxidation (M)
POLR2B	P30876|RPB2_HUMAN	DNA-directed RNA polymerase II subunit RPB2 OS=Homo sapiens OX=9606 GN=POLR2B PE=1 SV=1	99.6	7	6	6	6	133896	Oxidation (M)
POLR2B	tr|C9J2Y9|C9J2Y9_HUMAN	DNA-directed RNA polymerase subunit beta OS=Homo sapiens OX=9606 GN=POLR2B PE=1 SV=2	99.6	7	6	6	6	133057	Oxidation (M)
CEP78	Q5JTW2|CEP78_HUMAN	Centrosomal protein of 78 kDa OS=Homo sapiens OX=9606 GN=CEP78 PE=1 SV=1	99.55	6	3	3	3	76396	Oxidation (M); CarbamidometilTodos
CEP78	tr|A0A2R8Y7A4|A0A2R8Y7A4_HUMAN	Centrosomal protein of 78 kDa OS=Homo sapiens OX=9606 GN=CEP78 PE=1 SV=1	99.55	6	3	3	3	80823	Oxidation (M); CarbamidometilTodos
CEP78	tr|A0A2R8YCP0|A0A2R8YCP0_HUMAN	Centrosomal protein of 78 kDa OS=Homo sapiens OX=9606 GN=CEP78 PE=1 SV=1	99.55	6	3	3	3	79975	Oxidation (M); CarbamidometilTodos
CEP78	tr|A0A2R8Y432|A0A2R8Y432_HUMAN	Centrosomal protein of 78 kDa (Fragment) OS=Homo sapiens OX=9606 GN=CEP78 PE=1 SV=1	99.55	6	3	3	3	79678	Oxidation (M); CarbamidometilTodos
CEP78	tr|A0A2R8Y5W6|A0A2R8Y5W6_HUMAN	Centrosomal protein of 78 kDa OS=Homo sapiens OX=9606 GN=CEP78 PE=1 SV=1	99.55	6	3	3	3	79066	Oxidation (M); CarbamidometilTodos
CEP78	tr|A0A2U3TZI9|A0A2U3TZI9_HUMAN	Centrosomal protein of 78 kDa OS=Homo sapiens OX=9606 GN=CEP78 PE=1 SV=1	99.55	6	3	3	3	79002	Oxidation (M); CarbamidometilTodos
CEP78	tr|A8MST6|A8MST6_HUMAN	Centrosomal protein of 78 kDa OS=Homo sapiens OX=9606 GN=CEP78 PE=1 SV=2	99.55	6	3	3	3	78217	Oxidation (M); CarbamidometilTodos
CEP78	tr|A0A2R8Y7U5|A0A2R8Y7U5_HUMAN	Centrosomal protein of 78 kDa OS=Homo sapiens OX=9606 GN=CEP78 PE=1 SV=1	99.55	6	3	3	3	77344	Oxidation (M); CarbamidometilTodos
GEMIN8	Q9NWZ8|GEMI8_HUMAN	Gem-associated protein 8 OS=Homo sapiens OX=9606 GN=GEMIN8 PE=1 SV=1	99.53	24	6	6	7	28637	Oxidation (M); CarbamidometilTodos
HELZ	P42694|HELZ_HUMAN	Probable helicase with zinc finger domain OS=Homo sapiens OX=9606 GN=HELZ PE=1 SV=2	99.52	4	6	6	6	218968	Carbamidomethylation (DHKE X@N-term)
HELZ	tr|J3QS41|J3QS41_HUMAN	Probable helicase with zinc finger domain OS=Homo sapiens OX=9606 GN=HELZ PE=1 SV=1	99.52	4	6	6	6	219055	Carbamidomethylation (DHKE X@N-term)
PCBP1	Q15365|PCBP1_HUMAN	Poly(rC)-binding protein 1 OS=Homo sapiens OX=9606 GN=PCBP1 PE=1 SV=2	99.49	15	4	3	4	37498	CarbamidometilTodos
PRRC2A	P48634|PRC2A_HUMAN	Protein PRRC2A OS=Homo sapiens OX=9606 GN=PRRC2A PE=1 SV=3	99.43	4	6	5	7	228861	Oxidation (M)
TRIM32	Q13049|TRI32_HUMAN	E3 ubiquitin-protein ligase TRIM32 OS=Homo sapiens OX=9606 GN=TRIM32 PE=1 SV=2	99.1	10	5	5	5	71989	CarbamidometilTodos; Acetylation (Protein N-term)
RPL10	tr|F8W7C6|F8W7C6_HUMAN	60S ribosomal protein L10 OS=Homo sapiens OX=9606 GN=RPL10 PE=1 SV=2	98.87	26	4	4	7	18565	Oxidation (M); CarbamidometilTodos; Pyro-glu from E
RPL10	tr|X1WI28|X1WI28_HUMAN	60S ribosomal protein L10 (Fragment) OS=Homo sapiens OX=9606 GN=RPL10 PE=1 SV=7	98.87	21	4	4	7	22975	Oxidation (M); CarbamidometilTodos; Pyro-glu from E
RPL10	P27635|RL10_HUMAN	60S ribosomal protein L10 OS=Homo sapiens OX=9606 GN=RPL10 PE=1 SV=5	98.87	20	4	4	7	24577	Oxidation (M); CarbamidometilTodos; Pyro-glu from E
DCD	P81605|DCD_HUMAN	Dermcidin OS=Homo sapiens OX=9606 GN=DCD PE=1 SV=2	98.86	31	4	4	7	11284
CORO1C	tr|B4E3S0|B4E3S0_HUMAN	Coronin OS=Homo sapiens OX=9606 GN=CORO1C PE=1 SV=1	98.81	15	6	6	7	41604	CarbamidometilTodos; Deamidation (NQ); Dimethylation(KR)
CORO1C	Q9ULV4|COR1C_HUMAN	Coronin-1C OS=Homo sapiens OX=9606 GN=CORO1C PE=1 SV=1	98.81	12	6	6	7	53249	CarbamidometilTodos; Deamidation (NQ); Dimethylation(KR)
GTF2I	P78347|GTF2I_HUMAN	General transcription factor II-I OS=Homo sapiens OX=9606 GN=GTF2I PE=1 SV=2	98.57	7	5	5	6	112416	CarbamidometilTodos; Pyro-glu from Q
GTF2I	tr|A0A8I5KVB5|A0A8I5KVB5_HUMAN	General transcription factor II-I OS=Homo sapiens OX=9606 GN=GTF2I PE=4 SV=1	98.57	6	5	5	6	126600	CarbamidometilTodos; Pyro-glu from Q
GTF2I	tr|A0A494C1K3|A0A494C1K3_HUMAN	General transcription factor II-I OS=Homo sapiens OX=9606 GN=GTF2I PE=1 SV=1	98.57	6	5	5	6	131047	CarbamidometilTodos; Pyro-glu from Q
PARP1	P09874|PARP1_HUMAN	Poly [ADP-ribose] polymerase 1 OS=Homo sapiens OX=9606 GN=PARP1 PE=1 SV=4	97.88	5	4	4	4	113084
EXOSC8	tr|A0A8I5KVC8|A0A8I5KVC8_HUMAN	Exosome complex component RRP43 OS=Homo sapiens OX=9606 GN=EXOSC8 PE=4 SV=1	97.76	28	5	5	5	26903	CarbamidometilTodos
EXOSC8	tr|A0A8I5KRG4|A0A8I5KRG4_HUMAN	Exosome complex component RRP43 OS=Homo sapiens OX=9606 GN=EXOSC8 PE=4 SV=1	97.76	28	5	5	5	26757	CarbamidometilTodos
EXOSC8	Q96B26|EXOS8_HUMAN	Exosome complex component RRP43 OS=Homo sapiens OX=9606 GN=EXOSC8 PE=1 SV=1	97.76	25	5	5	5	30040	CarbamidometilTodos
BCR	P11274|BCR_HUMAN	Breakpoint cluster region protein OS=Homo sapiens OX=9606 GN=BCR PE=1 SV=2	97.24	6	6	6	6	142819	Oxidation (M)
ADD1	tr|A0A804HL01|A0A804HL01_HUMAN	Alpha-adducin OS=Homo sapiens OX=9606 GN=ADD1 PE=1 SV=1	97.23	8	4	4	6	87700	Oxidation (M); CarbamidometilTodos; Phosphorylation (STY)
ADD1	P35611|ADDA_HUMAN	Alpha-adducin OS=Homo sapiens OX=9606 GN=ADD1 PE=1 SV=2	97.23	9	4	4	6	80955	Oxidation (M); CarbamidometilTodos; Phosphorylation (STY)
ADD1	tr|E7ENY0|E7ENY0_HUMAN	Alpha-adducin OS=Homo sapiens OX=9606 GN=ADD1 PE=1 SV=1	97.23	10	4	4	6	73404	Oxidation (M); CarbamidometilTodos; Phosphorylation (STY)
ADD1	tr|E7EV99|E7EV99_HUMAN	Alpha-adducin OS=Homo sapiens OX=9606 GN=ADD1 PE=1 SV=1	97.23	11	4	4	6	70056	Oxidation (M); CarbamidometilTodos; Phosphorylation (STY)
ADD1	tr|H0Y9H2|H0Y9H2_HUMAN	Alpha-adducin (Fragment) OS=Homo sapiens OX=9606 GN=ADD1 PE=1 SV=1	97.23	15	4	4	6	48527	Oxidation (M); CarbamidometilTodos; Phosphorylation (STY)
NCAPD3	P42695|CNDD3_HUMAN	Condensin-2 complex subunit D3 OS=Homo sapiens OX=9606 GN=NCAPD3 PE=1 SV=2	97.15	4	4	4	5	168890	Oxidation (M); CarbamidometilTodos
NCAPD3	tr|A0A8I5KT00|A0A8I5KT00_HUMAN	Condensin-2 complex subunit D3 OS=Homo sapiens OX=9606 GN=NCAPD3 PE=4 SV=1	97.15	4	4	4	5	167247	Oxidation (M); CarbamidometilTodos
CNBP	P62633|CNBP_HUMAN	CCHC-type zinc finger nucleic acid binding protein OS=Homo sapiens OX=9606 GN=CNBP PE=1 SV=1	96.95	27	4	4	6	19463	CarbamidometilTodos
DHRS7B	tr|A0A0C4DGQ8|A0A0C4DGQ8_HUMAN	Dehydrogenase/reductase SDR family member 7B OS=Homo sapiens OX=9606 GN=DHRS7B PE=1 SV=1	96.89	13	3	3	3	33524	Oxidation (M)
DHRS7B	Q6IAN0|DRS7B_HUMAN	Dehydrogenase/reductase SDR family member 7B OS=Homo sapiens OX=9606 GN=DHRS7B PE=1 SV=2	96.89	13	3	3	3	35119	Oxidation (M)
TUBGCP6	tr|E7EQL8|E7EQL8_HUMAN	Gamma-tubulin complex component 6 OS=Homo sapiens OX=9606 GN=TUBGCP6 PE=1 SV=1	96.73	3	3	3	3	163907
TUBGCP6	Q96RT7|GCP6_HUMAN	Gamma-tubulin complex component 6 OS=Homo sapiens OX=9606 GN=TUBGCP6 PE=1 SV=3	96.73	2	3	3	3	200496
COPA	tr|A0A3B3IT15|A0A3B3IT15_HUMAN	Coatomer subunit alpha OS=Homo sapiens OX=9606 GN=COPA PE=1 SV=1	96.7	5	5	5	5	136020
COPA	tr|A0A3B3IS84|A0A3B3IS84_HUMAN	Coatomer subunit alpha OS=Homo sapiens OX=9606 GN=COPA PE=1 SV=1	96.7	5	5	5	5	136110
COPA	P53621|COPA_HUMAN	Coatomer subunit alpha OS=Homo sapiens OX=9606 GN=COPA PE=1 SV=2	96.7	5	5	5	5	138345
COPA	tr|A0A3B3ISC6|A0A3B3ISC6_HUMAN	Coatomer subunit alpha (Fragment) OS=Homo sapiens OX=9606 GN=COPA PE=1 SV=1	96.7	6	5	5	5	114870
SRSF4	Q08170|SRSF4_HUMAN	Serine/arginine-rich splicing factor 4 OS=Homo sapiens OX=9606 GN=SRSF4 PE=1 SV=2	96.68	11	5	4	6	56678	Pyro-glu from Q
CDC5L	Q99459|CDC5L_HUMAN	Cell division cycle 5-like protein OS=Homo sapiens OX=9606 GN=CDC5L PE=1 SV=2	96.5	8	6	6	8	92251
G3BP1	tr|A0A7P0P2U7|A0A7P0P2U7_HUMAN	Ras GTPase-activating protein-binding protein 1 OS=Homo sapiens OX=9606 GN=G3BP1 PE=1 SV=1	96.35	14	4	3	4	41598	Oxidation (M)
G3BP1	tr|A0A7I2YQN9|A0A7I2YQN9_HUMAN	Ras GTPase-activating protein-binding protein 1 OS=Homo sapiens OX=9606 GN=G3BP1 PE=1 SV=1	96.35	12	4	3	4	47987	Oxidation (M)
G3BP1	Q13283|G3BP1_HUMAN	Ras GTPase-activating protein-binding protein 1 OS=Homo sapiens OX=9606 GN=G3BP1 PE=1 SV=1	96.35	11	4	3	4	52164	Oxidation (M)
G3BP1	tr|A0A7I2V5M7|A0A7I2V5M7_HUMAN	Ras GTPase-activating protein-binding protein 1 OS=Homo sapiens OX=9606 GN=G3BP1 PE=1 SV=1	96.35	11	4	3	4	53330	Oxidation (M)
STRN	O43815|STRN_HUMAN	Striatin OS=Homo sapiens OX=9606 GN=STRN PE=1 SV=4	96.09	6	3	3	3	86132
PHF6	tr|Q5JRC6|Q5JRC6_HUMAN	PHD finger protein 6 OS=Homo sapiens OX=9606 GN=PHF6 PE=1 SV=1	95.97	19	5	5	6	36430	Oxidation (M); CarbamidometilTodos; Maleimide
PHF6	Q8IWS0|PHF6_HUMAN	PHD finger protein 6 OS=Homo sapiens OX=9606 GN=PHF6 PE=1 SV=1	95.97	16	5	5	6	41290	Oxidation (M); CarbamidometilTodos; Maleimide
PHF6	tr|A0A0D9SGE8|A0A0D9SGE8_HUMAN	PHD finger protein 6 OS=Homo sapiens OX=9606 GN=PHF6 PE=1 SV=1	95.97	16	5	5	6	41362	Oxidation (M); CarbamidometilTodos; Maleimide
ZBTB10	Q96DT7|ZBT10_HUMAN	Zinc finger and BTB domain-containing protein 10 OS=Homo sapiens OX=9606 GN=ZBTB10 PE=1 SV=2	95.88	8	6	6	6	94894	CarbamidometilTodos
RPS9	P46781|RS9_HUMAN	40S ribosomal protein S9 OS=Homo sapiens OX=9606 GN=RPS9 PE=1 SV=3	95.81	36	8	8	9	22591
RPS16	P62249|RS16_HUMAN	40S ribosomal protein S16 OS=Homo sapiens OX=9606 GN=RPS16 PE=1 SV=2	95.61	34	5	5	8	16445	Oxidation (M); Deamidation (NQ)
SVIL	O95425|SVIL_HUMAN	Supervillin OS=Homo sapiens OX=9606 GN=SVIL PE=1 SV=2	95.44	2	3	3	3	247744
SVIL	tr|A0A6I8PIX7|A0A6I8PIX7_HUMAN	Supervillin OS=Homo sapiens OX=9606 GN=SVIL PE=1 SV=1	95.44	2	3	3	3	213627
ENAH	tr|A0A0U1RRM6|A0A0U1RRM6_HUMAN	Protein enabled homolog OS=Homo sapiens OX=9606 GN=ENAH PE=1 SV=1	95.44	11	9	9	11	87400	CarbamidometilTodos; Pyro-glu from Q; Acetylation (Protein N-term)
ENAH	Q8N8S7|ENAH_HUMAN	Protein enabled homolog OS=Homo sapiens OX=9606 GN=ENAH PE=1 SV=2	95.44	15	9	9	11	66510	CarbamidometilTodos; Pyro-glu from Q; Acetylation (Protein N-term)
PRKRA	tr|A0A7I2YQ87|A0A7I2YQ87_HUMAN	Interferon-inducible double-stranded RNA-dependent protein kinase activator A OS=Homo sapiens OX=9606 GN=PRKRA PE=1 SV=1	95.41	29	4	4	5	19520	Oxidation (M); CarbamidometilTodos; Propionamide
PRKRA	tr|A0A7I2V5H3|A0A7I2V5H3_HUMAN	Interferon-inducible double-stranded RNA-dependent protein kinase activator A OS=Homo sapiens OX=9606 GN=PRKRA PE=1 SV=1	95.41	27	4	4	5	21556	Oxidation (M); CarbamidometilTodos; Propionamide
PRKRA	O75569|PRKRA_HUMAN	Interferon-inducible double-stranded RNA-dependent protein kinase activator A OS=Homo sapiens OX=9606 GN=PRKRA PE=1 SV=1	95.41	17	4	4	5	34404	Oxidation (M); CarbamidometilTodos; Propionamide
RBM39	tr|H0Y4X3|H0Y4X3_HUMAN	RNA-binding protein 39 (Fragment) OS=Homo sapiens OX=9606 GN=RBM39 PE=1 SV=8	95.41	19	5	5	5	36633
RBM39	Q14498|RBM39_HUMAN	RNA-binding protein 39 OS=Homo sapiens OX=9606 GN=RBM39 PE=1 SV=2	95.41	12	5	5	5	59380
DRG1	Q9Y295|DRG1_HUMAN	Developmentally-regulated GTP-binding protein 1 OS=Homo sapiens OX=9606 GN=DRG1 PE=1 SV=1	95.37	12	3	3	4	40542
NUP54	Q7Z3B4|NUP54_HUMAN	Nucleoporin p54 OS=Homo sapiens OX=9606 GN=NUP54 PE=1 SV=2	95.31	9	3	3	3	55436
GTPBP4	Q9BZE4|GTPB4_HUMAN	GTP-binding protein 4 OS=Homo sapiens OX=9606 GN=GTPBP4 PE=1 SV=3	95.12	8	5	5	5	73965	CarbamidometilTodos
CPNE3	O75131|CPNE3_HUMAN	Copine-3 OS=Homo sapiens OX=9606 GN=CPNE3 PE=1 SV=1	94.87	8	4	4	5	60131	CarbamidometilTodos
KCTD3	Q9Y597|KCTD3_HUMAN	BTB/POZ domain-containing protein KCTD3 OS=Homo sapiens OX=9606 GN=KCTD3 PE=1 SV=2	94.84	7	4	4	5	88984	Oxidation (M); CarbamidometilTodos; Deamidation (NQ)
MMTAG2	Q9BU76|MMTA2_HUMAN	Multiple myeloma tumor-associated protein 2 OS=Homo sapiens OX=9606 GN=MMTAG2 PE=1 SV=1	94.82	17	4	4	5	29412	Oxidation (M)
ELAVL2	Q12926|ELAV2_HUMAN	ELAV-like protein 2 OS=Homo sapiens OX=9606 GN=ELAVL2 PE=1 SV=2	94.81	14	4	4	4	39504	CarbamidometilTodos
ELAVL2	tr|A0A0A0MRX1|A0A0A0MRX1_HUMAN	ELAV-like protein OS=Homo sapiens OX=9606 GN=ELAVL2 PE=1 SV=1	94.81	13	4	4	4	42633	CarbamidometilTodos
S100A9	P06702|S10A9_HUMAN	Protein S100-A9 OS=Homo sapiens OX=9606 GN=S100A9 PE=1 SV=1	94.49	31	3	3	7	13242	Oxidation (M)
YTHDC2	Q9H6S0|YTDC2_HUMAN	3'-5' RNA helicase YTHDC2 OS=Homo sapiens OX=9606 GN=YTHDC2 PE=1 SV=2	94.31	5	6	6	6	160248	CarbamidometilTodos
SERPINA1	P01009|A1AT_HUMAN	Alpha-1-antitrypsin OS=Homo sapiens OX=9606 GN=SERPINA1 PE=1 SV=3	94.08	13	4	4	6	46737	Deamidation (NQ); Mutation
FABP5	Q01469|FABP5_HUMAN	Fatty acid-binding protein 5 OS=Homo sapiens OX=9606 GN=FABP5 PE=1 SV=3	93.98	39	5	5	6	15164	Oxidation (M); CarbamidometilTodos; Acetylation (Protein N-term)
SRSF3	tr|A0A087X2D0|A0A087X2D0_HUMAN	Serine/arginine-rich-splicing factor 3 OS=Homo sapiens OX=9606 GN=SRSF3 PE=1 SV=1	93.74	45	4	3	7	10321	CarbamidometilTodos; Deamidation (NQ)
SRSF3	P84103|SRSF3_HUMAN	Serine/arginine-rich splicing factor 3 OS=Homo sapiens OX=9606 GN=SRSF3 PE=1 SV=1	93.74	26	4	3	7	19330	CarbamidometilTodos; Deamidation (NQ)
RPL30	tr|E5RI99|E5RI99_HUMAN	60S ribosomal protein L30 (Fragment) OS=Homo sapiens OX=9606 GN=RPL30 PE=1 SV=1	93.73	32	3	3	4	12656	CarbamidometilTodos
RPL30	P62888|RL30_HUMAN	60S ribosomal protein L30 OS=Homo sapiens OX=9606 GN=RPL30 PE=1 SV=2	93.73	31	3	3	4	12784	CarbamidometilTodos
TIMM50	Q3ZCQ8|TIM50_HUMAN	Mitochondrial import inner membrane translocase subunit TIM50 OS=Homo sapiens OX=9606 GN=TIMM50 PE=1 SV=2	93.59	12	3	3	3	39646
PGAM5	Q96HS1|PGAM5_HUMAN	Serine/threonine-protein phosphatase PGAM5 mitochondrial OS=Homo sapiens OX=9606 GN=PGAM5 PE=1 SV=2	93.55	11	3	3	3	32004	Oxidation (M)
PIGR	P01833|PIGR_HUMAN	Polymeric immunoglobulin receptor OS=Homo sapiens OX=9606 GN=PIGR PE=1 SV=4	93.54	6	4	4	4	83284	CarbamidometilTodos
TAF2	tr|A0A8I5KUQ2|A0A8I5KUQ2_HUMAN	Transcription initiation factor TFIID subunit 2 OS=Homo sapiens OX=9606 GN=TAF2 PE=4 SV=1	93.34	3	3	3	3	132037
TAF2	tr|H0YC37|H0YC37_HUMAN	Transcription initiation factor TFIID subunit 2 OS=Homo sapiens OX=9606 GN=TAF2 PE=1 SV=2	93.34	3	3	3	3	132671
TAF2	tr|A0A8I5KSY6|A0A8I5KSY6_HUMAN	Transcription initiation factor TFIID subunit 2 OS=Homo sapiens OX=9606 GN=TAF2 PE=4 SV=1	93.34	3	3	3	3	132661
TAF2	Q6P1X5|TAF2_HUMAN	Transcription initiation factor TFIID subunit 2 OS=Homo sapiens OX=9606 GN=TAF2 PE=1 SV=3	93.34	3	3	3	3	136971
TAF2	tr|A0A8I5QJR0|A0A8I5QJR0_HUMAN	Transcription initiation factor TFIID subunit 2 OS=Homo sapiens OX=9606 GN=TAF2 PE=4 SV=1	93.34	3	3	3	3	138369
TAF2	tr|A0A8I5KV60|A0A8I5KV60_HUMAN	Transcription initiation factor TFIID subunit 2 OS=Homo sapiens OX=9606 GN=TAF2 PE=4 SV=1	93.34	3	3	3	3	142679
SRPK1	Q96SB4|SRPK1_HUMAN	SRSF protein kinase 1 OS=Homo sapiens OX=9606 GN=SRPK1 PE=1 SV=2	93.12	7	4	3	5	74325	CarbamidometilTodos
SRPK1	tr|H3BLV9|H3BLV9_HUMAN	SRSF protein kinase 1 (Fragment) OS=Homo sapiens OX=9606 GN=SRPK1 PE=1 SV=1	93.12	7	4	3	5	76040	CarbamidometilTodos
RPL22	tr|K7EJT5|K7EJT5_HUMAN	60S ribosomal protein L22 (Fragment) OS=Homo sapiens OX=9606 GN=RPL22 PE=1 SV=1	92.93	51	2	2	4	5083	Formylation
RPL22	tr|K7EP65|K7EP65_HUMAN	60S ribosomal protein L22 (Fragment) OS=Homo sapiens OX=9606 GN=RPL22 PE=1 SV=1	92.93	50	2	2	4	5239	Formylation
9606	tr|K7EKS7|K7EKS7_HUMAN	Uncharacterized protein OS=Homo sapiens OX=9606 PE=1 SV=1	92.93	45	2	2	4	5734	Formylation
RPL22	tr|K7ELC4|K7ELC4_HUMAN	60S ribosomal protein L22 (Fragment) OS=Homo sapiens OX=9606 GN=RPL22 PE=1 SV=1	92.93	30	2	2	4	9099	Formylation
RPL22	tr|K7EMH1|K7EMH1_HUMAN	60S ribosomal protein L22 (Fragment) OS=Homo sapiens OX=9606 GN=RPL22 PE=1 SV=1	92.93	27	2	2	4	10422	Formylation
RPL22	tr|K7ERI7|K7ERI7_HUMAN	60S ribosomal protein L22 OS=Homo sapiens OX=9606 GN=RPL22 PE=1 SV=1	92.93	25	2	2	4	11169	Formylation
RPL22	P35268|RL22_HUMAN	60S ribosomal protein L22 OS=Homo sapiens OX=9606 GN=RPL22 PE=1 SV=2	92.93	19	2	2	4	14787	Formylation
SMG7	Q92540|SMG7_HUMAN	Nonsense-mediated mRNA decay factor SMG7 OS=Homo sapiens OX=9606 GN=SMG7 PE=1 SV=2	92.8	5	5	5	5	127282	Oxidation (M); CarbamidometilTodos
SMG7	tr|A0A8I5KYV3|A0A8I5KYV3_HUMAN	Nonsense-mediated mRNA decay factor SMG7 OS=Homo sapiens OX=9606 GN=SMG7 PE=4 SV=1	92.8	5	5	5	5	132636	Oxidation (M); CarbamidometilTodos
SMG7	tr|E9PD50|E9PD50_HUMAN	Nonsense-mediated mRNA decay factor SMG7 OS=Homo sapiens OX=9606 GN=SMG7 PE=1 SV=1	92.8	5	5	5	5	130859	Oxidation (M); CarbamidometilTodos
SMG7	tr|A0A8I5KSL3|A0A8I5KSL3_HUMAN	Nonsense-mediated mRNA decay factor SMG7 OS=Homo sapiens OX=9606 GN=SMG7 PE=4 SV=1	92.8	5	5	5	5	136121	Oxidation (M); CarbamidometilTodos
ABCE1	P61221|ABCE1_HUMAN	ATP-binding cassette sub-family E member 1 OS=Homo sapiens OX=9606 GN=ABCE1 PE=1 SV=1	92.8	7	4	4	5	67314	Deamidation (NQ)
FUS	P35637|FUS_HUMAN	RNA-binding protein FUS OS=Homo sapiens OX=9606 GN=FUS PE=1 SV=1	92.74	7	4	2	6	53426	Oxidation (M)
FUS	tr|H3BPE7|H3BPE7_HUMAN	RNA-binding protein FUS OS=Homo sapiens OX=9606 GN=FUS PE=1 SV=1	92.74	7	4	2	6	53497	Oxidation (M)
RPL27A	tr|E9PLL6|E9PLL6_HUMAN	60S ribosomal protein L27a OS=Homo sapiens OX=9606 GN=RPL27A PE=1 SV=1	92.65	31	3	3	4	12201	CarbamidometilTodos
RPL27A	P46776|RL27A_HUMAN	60S ribosomal protein L27a OS=Homo sapiens OX=9606 GN=RPL27A PE=1 SV=2	92.65	22	3	3	4	16561	CarbamidometilTodos
RPL27A	tr|E9PJD9|E9PJD9_HUMAN	60S ribosomal protein L27a OS=Homo sapiens OX=9606 GN=RPL27A PE=1 SV=1	92.65	36	3	3	4	10127	CarbamidometilTodos
RBM14	Q96PK6|RBM14_HUMAN	RNA-binding protein 14 OS=Homo sapiens OX=9606 GN=RBM14 PE=1 SV=2	92.09	11	6	6	6	69492	Oxidation (M); CarbamidometilTodos
CAPZA2	P47755|CAZA2_HUMAN	F-actin-capping protein subunit alpha-2 OS=Homo sapiens OX=9606 GN=CAPZA2 PE=1 SV=3	91.9	14	3	2	3	32949
RPS11	tr|M0QZC5|M0QZC5_HUMAN	40S ribosomal protein S11 OS=Homo sapiens OX=9606 GN=RPS11 PE=1 SV=1	91.86	39	7	7	9	13997	CarbamidometilTodos; Pyro-glu from Q; Pyro-carbamidomethyl
RPS11	P62280|RS11_HUMAN	40S ribosomal protein S11 OS=Homo sapiens OX=9606 GN=RPS11 PE=1 SV=3	91.86	29	7	7	9	18431	CarbamidometilTodos; Pyro-glu from Q; Pyro-carbamidomethyl
RPL17	tr|A0A087WXM6|A0A087WXM6_HUMAN	60S ribosomal protein L17 (Fragment) OS=Homo sapiens OX=9606 GN=RPL17 PE=1 SV=1	91.33	20	3	3	4	19586
RPL17	tr|J3QQT2|J3QQT2_HUMAN	60S ribosomal protein L17 (Fragment) OS=Homo sapiens OX=9606 GN=RPL17 PE=1 SV=1	91.33	19	3	3	4	19786
RPL17	tr|J3KRX5|J3KRX5_HUMAN	60S ribosomal protein L17 (Fragment) OS=Homo sapiens OX=9606 GN=RPL17 PE=1 SV=1	91.33	19	3	3	4	20170
RPL17	P18621|RL17_HUMAN	60S ribosomal protein L17 OS=Homo sapiens OX=9606 GN=RPL17 PE=1 SV=3	91.33	18	3	3	4	21397
RPL17-C18orf32	tr|A0A0A6YYL6|A0A0A6YYL6_HUMAN	60S ribosomal protein L17 OS=Homo sapiens OX=9606 GN=RPL17-C18orf32 PE=3 SV=1	91.33	14	3	3	4	26373
EIF4A1	P60842|IF4A1_HUMAN	Eukaryotic initiation factor 4A-I OS=Homo sapiens OX=9606 GN=EIF4A1 PE=1 SV=1	91.32	9	3	3	3	46154
SLC25A11	Q02978|M2OM_HUMAN	Mitochondrial 2-oxoglutarate/malate carrier protein OS=Homo sapiens OX=9606 GN=SLC25A11 PE=1 SV=3	91.12	15	3	3	3	34062	Acetylation (Protein N-term)
SLC25A11	tr|I3L1P8|I3L1P8_HUMAN	Mitochondrial 2-oxoglutarate/malate carrier protein (Fragment) OS=Homo sapiens OX=9606 GN=SLC25A11 PE=1 SV=1	91.12	16	3	3	3	32182	Acetylation (Protein N-term)
MRTFA	tr|A0A087X287|A0A087X287_HUMAN	Myocardin-related transcription factor A OS=Homo sapiens OX=9606 GN=MRTFA PE=1 SV=1	91.11	5	3	3	3	85190
MRTFA	tr|E7ER32|E7ER32_HUMAN	Myocardin-related transcription factor A OS=Homo sapiens OX=9606 GN=MRTFA PE=1 SV=2	91.11	5	3	3	3	85077
MRTFA	tr|A0A087WU73|A0A087WU73_HUMAN	Myocardin-related transcription factor A OS=Homo sapiens OX=9606 GN=MRTFA PE=1 SV=1	91.11	4	3	3	3	93701
MRTFA	tr|A0A494BZX7|A0A494BZX7_HUMAN	Myocardin-related transcription factor A OS=Homo sapiens OX=9606 GN=MRTFA PE=1 SV=2	91.11	4	3	3	3	95692
MRTFA	Q969V6|MRTFA_HUMAN	Myocardin-related transcription factor A OS=Homo sapiens OX=9606 GN=MRTFA PE=1 SV=1	91.11	4	3	3	3	98919
MRTFA	tr|W0Z7M9|W0Z7M9_HUMAN	Mkl1 variant 1 Mkl1_S OS=Homo sapiens OX=9606 GN=MRTFA PE=1 SV=1	91.11	4	3	3	3	103002
MRTFA	tr|B0QY83|B0QY83_HUMAN	Myocardin-related transcription factor A OS=Homo sapiens OX=9606 GN=MRTFA PE=1 SV=3	91.11	4	3	3	3	104204
MRTFA	tr|A0A499FIJ6|A0A499FIJ6_HUMAN	Myocardin-related transcription factor A OS=Homo sapiens OX=9606 GN=MRTFA PE=1 SV=2	91.11	4	3	3	3	109535
[truncated: 647 more rows]

## Sheet: Rep1 G5_845-1508
Name	Accession	Description	-10lgP	Coverage (%)	#Peptides	#Unique	PSM	Avg. Mass	PTM
[truncated: 675 more rows]

## Sheet: Rep2 G5_845-1508
Name	Accession	Description	-10lgP	Coverage (%)	#Peptides	#Unique	PSM	Avg. Mass	PTM
[truncated: 660 more rows]

[truncated: 7 more sheets: Rep1 G5_845-1508AxE, Rep2 G5_845-1508AxE, Rep1 G5_1287-1508, Rep2 G5_1287-1508, Rep3 G5_1287-1508, OVERLAPS, STATISTICS]
